# Supplementary material for: Immunoprofiling reveals cell subsets associated with the trajectory of cytomegalovirus reactivation post stem cell transplantation
Source: Nat Commun. 2022 May 11;13:2603. doi: 10.1038/s41467-022-29943-9 (PMC9095831; doi:10.1038/s41467-022-29943-9)
Supplement: Supplementary file 3 — Source Data [file 41467_2022_29943_MOESM3_ESM.xlsx]

## Sheet: Figure 1
Figure 1A
	HCMV copies/mL - LR group													HCMV copies/mL - HR group
	Days post-transplant	HCMV copies/ml	Days post-transplant	HCMV copies/ml	Days post-transplant	HCMV copies/ml	Days post-transplant	HCMV copies/ml	Days post-transplant	HCMV copies/ml	Days post-transplant	HCMV copies/ml		Days post-transplant	HCMV copies/ml	Days post-transplant	HCMV copies/ml	Days post-transplant	HCMV copies/ml	Days post-transplant	HCMV copies/ml	Days post-transplant	HCMV copies/ml	Days post-transplant	HCMV copies/ml	Days post-transplant	HCMV copies/ml	Days post-transplant	HCMV copies/ml	Days post-transplant	HCMV copies/ml	Days post-transplant	HCMV copies/ml	Days post-transplant	HCMV copies/ml	Days post-transplant	HCMV copies/ml	Days post-transplant	HCMV copies/ml
	10	0	12	0	5	0	18	0	17	0	26	150		17	150	18	0	14	0	20	150	22	0	18	0	18	0	32	0	13	0	18	0	12	0	18	0	25	0
	17	0	19	0	12	150	32	0	24	0	33	150		19	0	22	150	28	150	25	150	26	0	43	150	25	150	39	269	27	150	46	515	26	150	29	150	32	150
	24	0	28	0	19	150	39	150	31	0	36	150		31	150	25	0	35	647	32	150	33	257	48	277	32	150	46	1823	34	685	53	8875	33	150	33	223	34	0
	31	150	33	0	26	150	46	150	38	0	40	150		38	150	34	150	37	675	39	150	40	1870	53	3160	39	865	49	2814	43	3873	56	19495	36	845	38	582	39	150
	38	0	40	150	33	150	53	0	45	150	47	150		45	1170	39	868	42	2150	46	4250	43	5130	60	6480	42	3190	55	4400	48	1862	61	17539	40	6255	45	751	42	167
	45	150	47	150	40	150	60	0	54	150	54	150		47	700	42	2690	51	1920	50	16100	47	6570	63	5990	46	1220	62	9373	51	301	67	3072	47	52740	52	836	46	637
	54	158	61	171	47	0	67	0	61	0	61	150		49	0	46	900	56	377	53	5240	51	4570	67	4880	49	3380	67	1567	55	333	74	150	50	9143	59	249	49	1525
	59	244	68	150	54	150	76	0	67	0	63	150		52	1100	53	564	59	182	56	11900	54	13330	70	2150	53	890	70	363	66	0			54	1534	62	150	53	1020
	66	0			61	150	83	0			68	150		56	748	56	150	63	150	60	9575	57	1290	74	1320	60	150	74	150	69	0			57	514	66	150	56	2769
	73	0			68	0					70	0		59	1100	62	150	70	150	63	1600	61	150	77	213	63	150	76	150	76	0			58	376	73	0	60	1975
	82	0			75	0								62	305	67	0	77	150	64	1670	64	150	81	150	67	150	81	150	83	0			61	150	80	0	63	3119
	87	0			82	0								68	150	74	0	84	360	67	477	68	150	84	150	74	0	91	150					63	150	87	0	69	1084
	94	0												72	0	81	0	91	427	70	217	75	0	88	150	77	150	105	150					65	0	97	0	71	1379
Start day antiviral therapy post transplant	n/a		n/a		n/a		n/a		n/a		48					88	0	94	1080	72	0	84	150	91	0	81	150							68	150			74	195
																		100	729	74	343	89	0	122	150	88	150							75	0			77	291
																				85	406	96	150			95	150											81	249
																				98	150	103	0															83	150
																						110	416															88	0
																																						95	150
																																						102	949
													Start day antiviral therapy post transplant	48		41		36		48		43		55		41		48		34		55		47		59		53
Figure 1B - HCMV copies/mL
LR
Days post-transplant	10	17	24	31	38	45	54	59	66	73	82	87	94
HCMV copies/ml	0	0	0	150	0	150	158	244	0	0	0	0	0
HR
Days post-transplant	22	26	33	40	43	47	51	54	57	61	64	68	75	84	89
HCMV copies/ml	0	0	257	1870	5130	6570	4570	13330	1290	150	150	150	0	150	0
Figure 1C - HCMV copies/mL
	LR						HR
T1	0	0	0	0		0	0		0	0	0		0	0	0	0		0
T2	150	150	150	150	150	150	223	150	150	150	150	150	637	277	269	257	150		150
T3	150	150	150		150	244	751	1170	2150	868	1220	3873	1975	6480	9373	13330	4250		52740
T4		0	0	0	0	0	0	0	360	0	150	0	249	150	150	150	343	0	0
Figure 1D - Days post-transplant
T1				T2				T3				T4
SN	SP-NR	LR	HR	SN	SP-NR	LR	HR	SN	SP-NR	LR	HR	SN	SP-NR	LR	HR
20	20	19	14	34	32	33	28	48	46	54	42	83	88	82	84
22	25	18	18	41	39	39	34	55	46	46	39	76	83	83	88
22	20	17	18	33	34	31	48	47	50	59	60	89	83	87	88
19	19	19	18	33	33	40	32	47	47	47	46	89	82	67	88
19	19	24	32	35	42	45	39	61	61	47	62	89	89	82	81
26			25	40		33	46	54			60	85			80
19			18	40			33	54			45	89			87
26			26	33			33	47			54	75			89
17			18	33			39	52			46	80			83
17				38			27	45			43	80			74
19				33			28				47	77			83
							31				45				75
															86

## Sheet: Figure 2
Figure 2A
Fig 2A - White blood cells (x10^9/L)
	SN											SP-NR					LR						HR
T1	1.4	0.45	0.1	0.8	2.3	7.6	2	2	1.1	1.8	0.6	4.7	1	6.4	1.4	2.8	2.1	0.5	0.3		3.9	1.9	6.7		2.4	0.9	9		0.3	22.2	1.2	0.8	0
T2	7.7	6.3	4.1	1.6	12.3	6.2	10.6	14.3	2.6	6	11.2	7.5	6.1	8.5	11	5.2	5.9	5.2	2.1	8	6.5	3.5	4.4	0.8	2.9	9	5.5	6.7	3.2	4	4.4	5.8		7.2	2.8
T3	4.4	8.9	7.5	2.4	13.5	6.9	12	22.1	4.1	4.4		5	3.1	5.7	13.4	3.4		4.6	2.1	7.4	6.2	4.1	4.9	0.8	5.6	11.3	10.1	8.1	4.4	5	7	6.8		3.4	2.7
T4	4.8	5	2.4	2.2	6	5	4.4	5.6	5.1	5.2	7.6	4.8	3.4	9.5	5.9	4.3	15.5	2.6		3	6.8	4.9	2.3	4.2	2.5	6.2	8.4	4.9	1.8	4.7	7.3	2.5	1.6	0.2	0.3
Fig 2A - Total monocytes (x10^9/L)
	SN											SP-NR					LR						HR
T1	0.8	0.05	0.05	0.2	0.8	1	0.4	0.2	0.2	0.3	0.05	0.9	0.3	0.5	0.5	0.4	0.7	0.05	0.05		1.6	0.6	1		0.7	0.1	1.7		0.05	1.3	0.4	0.05	0.05
T2	0.9	1	1	0.3	1.2	0.8	1.3	1.3	0.6	0.4	1.2	1	0.5	2.1	0.3	0.5	0.6	1.7	0.3	2.4	0.5	0.5	0.6	0.05	0.9	0.4	0.9	1.9	0.6	0.9	0.5	1		2.1	0.6
T3	0.6	1	0.8	0.2	0.8	1	1	1.6	0.4	0.2		0.7	0.2	0.1	0.2	0.6		0.5	0.2	0.9	0.6	0.3	0.2	0.05	0.7	0.4	0.3	1	0.3	0.7	0.5	1.6		0.1	0.6
T4	0.5	0.1	0.2	0.5	0.6	0.5	0.7	0.8	1	0.2	0.9	0.5	0	0.8	0.4	0.5	1.3	0.2		0.6	0.2	0.6	0.5	0.3	0.2	0.3	0.9	1	0.4	0.5	0.6	0.4	0.3	0.05	0.05
Fig 2A - Lymphocytes (x10^9/L)
	SN											SP-NR					LR						HR
T1	0.3	0.05	0.05	0.2	0.7	0.7	0.3	0.3	0.6	0.4	0.05	1.2	0.1	0.5	0.2	0.1	0.3	0.05	0.05		0.6	0.3	0.3		0.7	0.2	0.5		0.7	0.7	0.2	0.05	0.05
T2	1	0.5	0.8	0.3	0.7	1	0.7	1.6	0.9	0.2	0.2	1.1	0.5	0.8	0.2	0.3	2.8	0.8	0.2	1.1	1.2	0.6	0.8	0.05	0.3	0.5	0.6	1.1	0.7	0.9	1	0.5		1.4	0.8
T3	0.6	0.2	1.4	0.5	0.9	0.5	0.7	1.7	1.9	0.3		0.8	1	0.7	0.6	0.5		1.1	0.2	1.7	2.4	1.2	0.7	0.05	0.4	1.1	1.2	1.5	0.9	1.2	3.8	0.8		0.6	0.8
T4	0.7	0.5	0.8	0.3	0.6	0.7	0.7	0.6	0.9	0.3	3.8	0.8	1.4	1.1	0.6	0.9	5.4	1.1		1	0.7	1.5	0.6	1	0.8	0.9	1.6	1.6	0.6	2.5	3.5	0.6	0.8	0.05	0.05
Fig 2A - mDC (x10^9/L)
	SN											SP-NR					LR						HR
T1	0.064983	0.002187	0.000309	0.05615	0.098613	0.172144	0.051318	0.006674	0.075971	0.004521	0.023487	0.146898	0.073991	0.012976	0.172745	0.017024	0.086419	0.008001	0.032357		0.308651	0.1231	0.052677		0.089716	0.002818	0.33123		0.40483	0.315976	0.139475	0.029621	0
T2	0.185249	0.045171	0.262615	0.072509	0.030256	0.108114	0.07826	0.224926	0.077269	0.001399	0.05784	0.193843	0.154479	0.150741	0.037745	0.004086	0.151176	0.129684	0.064165	0.173582	0.210524	0.145405	0.252856	0.014331	0.09909	0.003184	0.082438	0.23231	0.605565	0.370687	0.142556	0.204394		0.289681	0.065196
T3	0.128713	0.021865	0.088271	0.079453	0.076546	0.089872	0.013773	0.401085	0.278405	0.010757		0.024957	0.042309	0.010904	0.129461	0.010229		0.113105	0.073467	0.110447	0.11784	0.0436	0.016434	0.009511	0.092777	0.001589	0.034713	0.128625	0.402318	0.141078	0.022375	0.174931		0.016788	0.031328
T4	0.070886	0.002608	0.07259	0.065789	0.088609	0.064884	0.032148	0.212065	0.134056	0.014299	0.071078	0.072864	0.048071	0.098624	0.066808	0.043017	0.664662	0.01681		0.100974	0.030219	0.053924	0.040657	0.054851	0.090419	0.005245	0.102419	0.032549	0.034258	0.039314	0.045424	0.072615	0.052799	3.64e-06	0.000162
Fig 2A - pDC (x10^9/L)
	SN											SP-NR					LR						HR
T1	0.004576	0.000125	1.31e-06	0.007376	0.013896	0.002715	0.000262	0.00104	0.008475	9.09e-05	0.000175	0.021068	0.001211	0.000551	0.003647	5.31e-05	0.004326	0.001348	0.000483		0.007606	0.001884	0.002019		0.023638	0.000506	0.001134		0.073684	0.00941	0.013052	0.000918	0
T2	0.015215	0.00094	0.006294	0.003155	0.001678	0.004398	0.000566	0.005198	0.005559	5.43e-05	0.000431	0.006539	0.006015	0.005924	6.33e-05	8.76e-05	0.008037	0.013737	0.004597	0.008777	0.004825	0.002213	0.006792	0.006207	0.004095	3.87e-05	0.001623	0.020771	0.007401	0.011168	0.009624	0.000693		0.007942	0.000797
T3	0.00384	0.00078	0.012884	0.003635	0.002818	0.001413	0.000459	0.005577	0.003217	0.000121		0.002739	0.001337	0.000412	0.000473	0.002415		0.005459	0.001808	0.001658	0.005691	0.000134	0.000372	0.002232	0.00217	6.67e-05	0.000912	0.00375	0.005588	0.002874	0.003856	0.001587		0.000146	0.00068
T4	0.00225	3.93e-05	0.003374	0.001513	0.003046	0.001565	0.002134	0.000319	0.002209	0.000109	0.003032	0.003335	0.000676	0.007792	0.00027	0.001087	0.004077	0.003834		0.004871	0.001538	0.001049	0.001068	0.006658	0.005536	3.98e-05	0.001674	0.003766	0.000493	0.008378	0.007024	0.000979	0.000404	7.29e-07	1.8e-06
Fig 2A - NK cells (x10^9/L)
	SN											SP-NR					LR						HR
T1	0.02278	0.042378	0.000875	0.041351	0.564219	0.132182	0.047233	0.089281	0.188667	0.03877	0.000867	0.591631	0.006547	0.009599	0.023033	0.006264	0.089839	0.006118	0.005447		0.097446	0.032031	0.144081		0.567664	0.050091	0.071471		0.195046	0.028725	0.029559	0.011383	0.004207
T2	0.226891	0.40562	0.084428	0.14059	0.362191	0.447116	0.101643	0.232487	0.205681	0.036844	0.1385	0.483439	0.212092	0.077455	0.146928	0.091725	0.443958	0.339927	0.063977	0.445331	0.287277	0.155362	0.389009	0.027971	0.116015	0.311282	0.213325	0.579408	0.062912	0.1658	0.559398	0.153478		0.8698	0.055984
T3	0.145663	0.099976	0.279616	0.234551	0.448474	0.176049	0.181942	0.18274	0.129845	0.04698		0.281529	0.224765	0.051603	0.398949	0.184698		0.259305	0.039051	0.269942	0.388335	0.08087	0.264596	0.014679	0.130214	0.498465	0.257868	0.330375	0.128891	0.073054	0.475589	0.280586		0.156041	0.045503
T4	0.14346	0.137925	0.07608	0.071053	0.260927	0.087395	0.134851	0.023598	0.050122	0.132729	0.32855	0.263443	0.213692	0.110646	0.213362	0.379167	0.366183	0.151877		0.266017	0.070438	0.09672	0.262147	0.226696	0.187367	0.382721	0.526866	0.121318	0.038354	0.32547	0.777362	0.134073	0.23449	0.003763	0.012496
Fig 2A - B cells (x10^9/L)
	SN											SP-NR					LR						HR
T1	0.000203	0.004998	0.000101	0.00138	0.001172	0.000511	0.001152	0.00104	0	0.001695	0.024627	0.004618	0.000897	0.000498	0.000441	1.52e-05	0.002716	9.92e-05	0		3.87e-06	0.001043	0.000826		0.002328	0.000538	0.001528		0.002167	0.001189	0.001408	0.004039	4.23e-05
T2	0.001415	0.001069	0.006077	0.00072	0.012147	0.000586	0.004714	0.008033	6.04e-06	0.001133	0.000718	0.005138	0.012979	0.001975	0.001077	1.75e-05	0.076545	7.96e-06	0.004972	0.004226	1.45e-05	0.00147	0.001297	0.000226	0.07152	0.000377	0.000761	0.001858	0.000908	0.000558	0.004812	0.003102		0.010967	0.001258
T3	0.022512	0.000813	0.013158	0.019647	0.024654	0.046838	0.002211	0.003861	0	0.006147		0.012935	0.173348	0.000841	0.003154	3.55e-05		0.041455	0.028031	0.033522	2.13e-05	0.027601	0.236689	0.00578	0.131434	0.000133	0.001984	0.04725	0.197434	0.106347	0.08474	0.004257		0.117728	0.000964
T4	0.103657	0.007411	0.015123	0.042566	0.01298	0.11761	0.014509	0.045124	5.93e-06	0.002821	0.077043	0.066861	0.307581	0.014693	0.139023	0	0.302847	0.176944		0.008055	1.95e-05	0.013053	0.162628	0.206088	0.0511	0.000283	0.023635	0.129657	0.402154	0.551044	0.07118	0.046877	0.010715	1.79e-05	7e-05
Fig 2A - CD4 T cells (x10^9/L)
	SN											SP-NR					LR						HR
T1	0.137288	0.000198	0.035916	0.042969	0.004353	0.075313	0.155001	0.183762	0.206827	0.226065	0	0.27013	0.000942	0.382168	0	0.061831	0.03672	0.026076	0.001142		0.112437	0.019847	0.030284		0.001128	0.06918	0.07295		0.005635	0.225838	0.003711	0.000698	0.010137
T2	0.349678	0.026734	0.29083	0.044889	0.251767	0.08869	0.115787	0.459303	0.281653	0.06063	1.82e-05	0.245223	0.007597	0.250137	0.009436	0.075382	0.210115	0.157158	0.004784	0.16578	0.234646	0.030029	0.072862	0.000498	0.003003	0.024761	0.092838	0.021318	0.007401	0.170095	0.08782	0.113512		0.023825	0.080609
T3	0.15096	0.066081	0.630507	0.078501	0.191834	0.12932	0.098453	0.5405	0.295367	0.107021		0.09709	0.033641	0.287638	0.048095	0.247212		0.216656	0.010681	0.35216	0.371597	0.101439	0.050025	0.000948	0.005968	0.051038	0.287622	0.11775	0.016391	0.137964	0.078551	0.25156		0.061232	0.091715
T4	0.185654	0.163314	0.396685	0.05125	0.164238	0.269647	0.177809	0.212065	0.149857	0.082715	0.387202	0.245102	0.112291	0.434123	0.079455	0.407992	0.414231	0.222654		0.275384	0.167028	0.124538	0.043934	0.032657	0.141945	0.033878	0.512095	0.125353	0.012753	0.496262	0.105365	0.112543	0.231384	0.003045	0.001239
Fig 2A - CD8 T cells (x10^9/L)
	SN											SP-NR					LR						HR
T1	0.058881	6.91e-05	0.011078	0.037973	0.012055	0.203909	0.027963	0.014389	0.057407	0.095626	0.000387652	0.132179	0.012511	0.081055	8.86e-06	0.011791	0.055231	0.006252	0.009707		0.053573	0.066072	0.045702		0.011819	0.046696	0.01183		0.008669	0.104005	0.009213	0.001591	0.006034
T2	0.173771	0.01014	0.113077	0.02452	0.027606	0.323243	0.337554	0.609569	0.22977	0.074622	0.0001005	0.12518	0.086103	0.296215	0.003167	0.122981	1.76052	0.13178	0.055253	0.285077	0.403504	0.111898	0.048163	0.000536	0.005323	0.100695	0.194301	0.208259	0.014466	0.168806	0.167218	0.01825		0.034792	0.565152
T3	0.127919	0.005283	0.296064	0.052017	0.129142	0.051619	0.340078	0.450416	0.965061	0.099887		0.366749	0.42015	0.327135	0.01498	0.046459		0.417959	0.045097	0.89275	1.37926	0.803427	0.120928	0.016391	0.033232	0.393211	0.591113	0.80625	0.144536	0.723353	3.0373	0.078371		0.130267	0.593947
T4	0.171589	0.177724	0.182638	0.054211	0.057748	0.146862	0.260313	0.088493	0.485932	0.057965	2.5946	0.125052	0.638446	0.39405	0.075111	0.053882	3.09399	0.454155		0.316598	0.370319	1.05066	0.0801	0.432784	0.296664	0.348701	0.413615	1.13517	0.110778	1.00541	2.43979	0.219214	0.250019	0.007179	0.033878
Fig 2A - CD3+CD56+ cells (x10^9/L)
	SN											SP-NR					LR						HR
T1	0.012915	0	0.000678	0.00847	0.003516	0.049184	0.001361	0.002254	0.017858	0.009495	0	0.034921	0.001659	0.011732	0	0.021593	0.011368	0.00136	8.49e-05		0.020834	0.052757	0.013582		0.002328	0.026967	0.001972		0.00086687	0.023772	0.000806	0.001469	0.006586
T2	0.029095	0.002766	0.006077	0.012232	0.0053	0.004764	0.005092	0.003544	0.008709	0.008595	0.000215	0.035032	0.020893	0.019748	0.001203	0.007559	0.040951	0.014901	0.000863	0.033806	0.105043	0.094039	0.012041	0.00025289	0.000887	0.045513	0.00246	0.116975	0.000572	0.008591	0.009023	0.002007		0.139168	0.005138
T3	0.013639	0.0013	0.021931	0.024407	0.01174	0.001054	0.021085	0.003346	0.022811	0.015093		0.012631	0.022917	0.029966	0.004573	0.005541		0.014501	0.000514	0.036345	0.213919	0.070146	0.003618	0.000428	0.001302	0.106246	0.014679	0.119625	0.00447	0.02012	0.008569	0.002129		0.066109	0.008789
T4	0.00872	0.003019	0.004886	0.003553	0.006093	0.001059	0.021053	0.000765	0.004418	0.005194	0.005468	0.024177	0.042062	0.043412	0.001255	0.008648	0.045136	0.015188		0.038966	0.127469	0.109131	0.003034	0.020609	0.003123	0.112123	0.009109	0.124546	0.001955	0.036092	0.017327	0.005872	0.006988	0.018564	0.005181
Fig 2A - gd T cells (x10^9/L)
	SN											SP-NR					LR						HR
T1	0.006712	0	0.001255	0.002903	0.001624	0.039962	0.007436	0.004767	0.031175	0.00859	0	0.01039	0.000274	0.0032	0	0.002285	0.010966	0.001538	6.44e-05		0.001025	0.007537	0.011013		0.001415	0.025686	0.003697		0	0.008915	0.00064	0.001065	0.002761
T2	0.019486	0.004056	0.009984	0.005258	0.004417	0.016858	0.025269	0.011341	0.021124	0.003065	0.000316	0.008174	0.002532	0.009216	0.001393	0.007559	0.079224	0.012573	0.001595	0.033806	0.023245	0.027342	0.015746	0	0.00045	0.04233	0.007356	0.027877	0.000404	0.009879	0.006617	0.003467		0.090762	0.017894
T3	0.009137	0.003007	0.035911	0.017829	0.010331	0.006086	0.050332	0.009866	0.044451	0.018441		0.006696	0.002791	0.008157	0.001735	0.016623		0.015524	0.001469	0.049401	0.109805	0.039908	0.004961	0.000336	0.000922	0.065734	0.02777	0.081375	0.002086	0.027066	0.066173	0.00774		0.040195	0.041817
T4	0.013924	0.006176	0.005002	0.005197	0.007152	0.009991	0.054196	0.003986	0.019709	0.003591	0.051693	0.013839	0.019905	0.016029	0.004731	0.016408	0.069888	0.061635		0.027726	0.050218	0.043225	0.001578	0.012841	0.006955	0.02353	0.032745	0.095763	0.008192	0.069928	0.059941	0.014386	0.016927	0.000488	0.002343
Fig 2A - Treg (x10^9/L)
	SN											SP-NR					LR						HR
T1	0.016881	0	0.002206	0.000952	0.000352	0.011784	0.038436	0.008581	0.030671	0.011416	0	0.023377	0.000256	0.044794	0	0.006043	0.002918	0.002452	7.32e-05		0.006945	0.001382	0.004589		0.00014	0.0139	0.01183		0	0.035659	0.00128	7.34e-05	0.00148507
T2	0.061394	0.001198	0.01389	0.002601	0.002429	0.013927	0.033567	0.024572	0.003891	0.015457	0	0.017516	0.000776	0.019528	0.000823	0.010419	0.007272	0.005122	0.000722	0.004876	0.007456	0.002213	0.012349	0.000172	0.000164	0.007075	0.014712	0.007653	0.000303	0.022765	0.009925	0.004927		0.00295	0.002835
T3	0.028471	0.002032	0.035089	0.009953	0.002348	0.023582	0.035368	0.035604	0.012283	0.023654		0.007152	0.00191	0.013051	0.006623	0.067486		0.012283	0.000401	0.015173	0.010043	0.005274	0.003824	6.42e-05	0.000203	0.015292	0.098387	0.004875	0.001341	0.010539	0.011902	0.007353		0.005085	0.007229
T4	0.055415	0.006176	0.01838	0.006382	0.00543	0.02552	0.033997	0.014031	0.010194	0.009362	0.000646	0.017341	0.007887	0.036288	0.009172	0.121954	0.013104	0.009879		0.006931	0.006813	0.003638	0.002913	0.002061	0.000568	0.007513	0.045054	0.004842	0.002513	0.02868	0.009366	0.004012	0.023294	0.000359	0.000124
Figure 2B
Fig 2B - CD4:CD8 ratio
	SN											SP-NR					LR						HR
T1	2.32	2.87	3.25	1.13	0.36	0.37	5.54	12.75	3.59	2.36	0	2.04	0.08	4.72	0	5.23	0.67	4.17	0.12		2.1	0.3	0.66		0.1	1.49	6.17		0.65	2.17	0.41	0.44	1.68
T2	2.01	2.65	2.57	1.83	9.13	0.27	0.34	0.75	1.23	0.81	0.17	1.96	0.09	0.85	2.99	0.61	0.12	1.19	0.09	0.58	0.58	0.27	1.52	0.93	0.56	0.24	0.48	0.1	0.52	1.01	0.53	6.22		0.69	0.14
T3	1.18	12.54	2.14	1.51	1.49	2.51	0.29	1.2	0.3	1.08		0.26	0.08	0.88	3.19	5.29		0.52	0.24	0.39	0.27	0.13	0.41	0.06	0.18	0.13	0.48	0.15	0.11	0.19	0.03	3.21		0.47	0.15
T4	1.09	0.92	2.17	0.95	2.85	1.83	0.68	2.41	0.31	1.43	0.15	1.97	0.17	1.1	1.06	7.57	0.13	0.49		0.87	0.45	0.12	0.55	0.08	0.48	0.1	1.24	0.11	0.12	0.49	0.04	0.51	0.92	0.42	0.04

## Sheet: Figure 3
Figure 3A - cell percentages
Population	Timepoint	SN	SN	SN	SN	SN	SN	SN	SN	SN	SN	SN	SPNR	SPNR	SPNR	SPNR	SPNR	LR	LR	LR	LR	LR	LR	HR	HR	HR	HR	HR	HR	HR	HR	HR	HR	HR	HR	HR
B cells (% live)_T1	T1	0.02	0.48	0.2	0.29	0.07	0.009	0.11	0.12	0	0.15	1.08	0.16	0.2	0.028	0.046	0.00206	0	0.27	0.089	no sample	0.000351	0.083	0.084	no sample	0.031	0.012	0.11	0.069	no sample	no sample	0.33	0.045	0.0025	no sample	0.13
CD16+ gd-T cells (% gd-T cells)_T1	T1	4.33	ND	4.1	1.79	11.58	13.06	6.08	2.65	7.29	4.86	ND	19.11	2.94	7.77	ND	1.3	7.41	24.2	0.98	no sample	2.47	2.34	40.2	no sample	8.27	7.97	3.23	1.85	no sample	no sample	0.43	6.67	ND	no sample	13.12
CD16+ mDC (% mDC)_T1	T1	82.2	4.38	97	50	75.3	93.4	19.5	37.8	40.2	31.9	71.4	72.8	21.6	46.7	29.3	65.4	29.5	77.1	3.58	no sample	22.3	68.1	64.7	no sample	88.4	79.2	53	ND	no sample	no sample	11.8	91.3	0.54	no sample	70.5
CD16+ monocytes (% total monocytes)_T1	T1	23.3	3.4	39.24	4.6	9.53	16.23	1.95	2.84	7.04	1.46	5.75	10.81	4.28	2.41	4.5	2.78	4.58	12.56	1.15	no sample	4.58	11.68	4.45	no sample	27.4	11.17	7.06	13.37	no sample	no sample	7	11.99	0.12	no sample	14.43
CD16+ NK cells (% NK cells)_T1	T1	81.4	5.95	81.4	27.4	47	51.3	73.2	16.8	61	63.9	40	74.6	28.3	63.3	7.73	12.7	57.6	44.6	39.1	no sample	18	18	77.4	no sample	27.5	36.7	24.4	20.2	no sample	no sample	4.88	55.2	39.6	no sample	54.2
CD161 low/neg Va7.2+ cells (% live cells)_T1	T1	0.15	0	0.31	0.11	0.035	0.15	0.04	0.026	0.12	0.087	0	0.13	0.0095	0.27	0	0.094	0.013	0.15	0.39	no sample	0.01	0.31	0.21	no sample	0.013	0.049	0.00578	0.62	no sample	no sample	0.0024	0.06	0	no sample	0.018
CD27+ B cells (% B cells)_T1	T1	1.92	5.71	52.6	23.3	15.4	20.5	11.4	3.22	ND	3.64	14.1	12.3	3.55	24.6	6	16.2	ND	14.5	41.3	no sample	ND	11.7	59.7	no sample	4.3	10.3	9.95	4.1	no sample	no sample	7.05	4.4	ND	no sample	10.2
CD27+ CD4 T cells (% CD4 T cells)_T1	T1	86.8	10.7	92.8	30.8	56.3	85.7	81.6	81.9	83.4	56.1	ND	70.8	39.2	87.2	ND	45.4	17.2	54.8	66.7	no sample	31.3	36	73.6	no sample	53.4	58.8	63.7	14.5	no sample	no sample	54.4	76	53.8	no sample	67.7
CD27+ CD8 T cells (% CD8 T cells)_T1	T1	66.4	ND	92.8	58.5	84.7	64.5	83.8	68.9	82.4	48	ND	47.2	57.1	72.7	ND	34.8	21	83.3	60.3	no sample	25.2	31.6	72.6	no sample	30.4	49.9	85.3	9.15	no sample	no sample	23.5	75.3	20	no sample	92.9
CD27+ gd T cells (% gd T cells)_T1	T1	70.6	ND	74.4	63.3	77.2	36	54	66.9	59.4	42.3	ND	35.6	32.4	68.5	ND	56.3	11.1	70.6	32.2	no sample	3.51	27.9	38.2	no sample	32.8	47.2	83	7.27	no sample	no sample	4.1	71.9	ND	no sample	62.3
CD27+ gd-T cells (% live cells)_T1	T1	0.46	0	1.06	0.2	0.081	0.25	0.32	0.3	2.1	0.34	ND	0.2	0.013	0.15	0	0.14	0.00346	0.95	0.32	no sample	0.0014	0.15	1.46	no sample	0.021	0.058	0.046	2.9	no sample	no sample	0.00316	0.44	0	no sample	0.047
CD3- cells (% live cells)_T1	T1	79.1	99.9	3.67	80.2	98.7	92.2	80.8	76.6	67.2	68	99.96	84.9	96	73	99.98	89.4	91.9	88.3	68.8	no sample	83	88.6	76.4	no sample	98	96.5	98.7	32.7	no sample	no sample	99.7	94.4	99.7	no sample	99
CD3+ CD33- cells (% live cells)_T1	T1	20.4	0.03	96.3	19.7	1.32	7.66	19.1	23.3	32.4	31.4	0.037	15.1	3.87	26.8	0.014	10.4	8	11.6	30.9	no sample	16.9	11.3	22.8	no sample	1.92	3.48	1.29	67.1	no sample	no sample	0.33	5.47	0.28	no sample	0.93
CD3+CD56+ cells (% CD3+ cells)_T1	T1	6.32	15.6	1.16	8.97	15.9	12.3	0.82	1.39	7.59	4.41	ND	8.75	6.97	2.07	ND	29	1.4	10.5	4.22	no sample	16	39.5	18.8	no sample	2.2	5.79	6.83	13.4	no sample	no sample	37	13.5	3.64	no sample	14.5
CD3+CD56+ cells (% live cells)_T1	T1	1.27	0.00465	1.34	1.78	0.21	0.96	0.13	0.26	1.77	0.84	0	1.21	0.37	0.66	0	2.93	0.058	1.13	1.22	no sample	1.89	4.2	4.21	no sample	0.04	0.24	0.063	9.66	no sample	no sample	0.12	0.74	0.01	no sample	0.13
CD34+CD3- cells (% live cells)_T1	T1	0.86	0.28	0.042	1.02	0.12	0.57	0.09	7.76	0.43	0.075	1.68	0.17	0.32	2.06	0.25	0.29	0.69	0.13	3.11	no sample	0.87	0.57	1.42	no sample	0.38	1.83	0.69	0.56	no sample	no sample	0.64	0.076	3.64	no sample	0.21
CD38+ CD4 T cells (% CD4+ T cells)_T1	T1	87.7	89.3	71.1	52.8	80.3	98.5	91.2	91.5	82.7	69.6	ND	83.5	53.4	97.3	ND	93.5	96.4	80.6	77	no sample	42	89.2	99.2	no sample	91.3	87.8	85.3	79.5	no sample	no sample	92.8	95	92.3	no sample	90.3
CD38+ CD8 MAIT cells (% CD8 MAIT cells)_T1	T1	54	ND	81.5	32.3	90.4	96.3	ND	77.8	88.1	21.2	ND	67.7	83.3	72	ND	65.2	100	71.4	33.3	no sample	ND	93.5	75	no sample	50	73.7	ND	ND	no sample	no sample	ND	97.6	ND	no sample	71.9
CD38+ HLA‐DR+ EM CD4+ T cells (% CD4+ T cells)_T1	T1	5.9	ND	0.28	50.77	20.9	8.22	11.6	7.23	6.55	10.8	ND	10.9	31.2	6.28	ND	35.3	49.8	26	10.7	no sample	2.98	32.6	18.5	no sample	31.5	16.9	15.8	11.7	no sample	no sample	34.4	17.9	ND	no sample	22
CD38+ HLA‐DR+ EM CD4+ T cells (% EM CD4+ T cells)_T1	T1	49.2	ND	4.28	87.6	62.4	71.9	72.4	51	47.1	30	ND	40.2	59.1	68.1	ND	76.6	83.5	64	35.1	no sample	8.17	63.5	88.5	no sample	71.4	42.5	53.3	15.4	no sample	no sample	86.1	83.9	ND	no sample	70.7
EM CD4+ T cells (% CD4+ T cells)_T1	T1	12	ND	6.57	57.9	33.5	11.4	16	14.2	13.9	36.1	ND	27.1	52.8	9.22	ND	46.1	59.6	40.6	30.6	no sample	36.4	51.4	20.9	no sample	44.1	39.7	29.6	75.8	no sample	no sample	40	21.4	ND	no sample	31.2
CD38+ HLA‐DR+ EM CD8+ T cells (% CD8+ T cells)_T1	T1	3.59	ND	0.38	2.67	9.11	22.5	5.46	8.79	3.53	7.76	ND	6.55	19.6	6.2	ND	20.4	62.1	3.42	8.17	no sample	2.29	14.3	4.79	no sample	30.1	17.8	0.73	9.8	no sample	no sample	4	7.48	ND	no sample	1.49
CD38+ HLA‐DR+ EM CD8+ T cells (% EM CD8+ T cells)_T1	T1	55.4	ND	23.7	14.3	68.1	97.9	66.1	58.8	48.8	37.5	ND	47.9	88.6	69.4	ND	80.3	97.5	71.3	49.2	no sample	9.67	50.9	75.6	no sample	72	74.4	21.3	21.5	no sample	no sample	58.6	83.6	ND	no sample	52.7
CD38+ non-classical monocytes (% non-classical mo)_T1	T1	96.5	97.3	0	92	94.4	95.5	81.1	93.7	80.9	78.5	93	91.1	89.4	97.3	65.4	86.1	81.4	96.7	93.9	no sample	85.3	87.1	95.3	no sample	86.5	90.1	89.7	100	no sample	no sample	91.8	93.6	0	no sample	98.6
CD38+GzmB+ CM CD8+ T cells (% CD8 T cells)_T1	T1	10.1	ND	1.28	0.64	24.9	26	8.71	2.23	1.73	2.69	ND	2.83	5.97	6.75	ND	3.27	6.85	9.1	3.67	no sample	0.079	6.72	13.5	no sample	9.33	6.43	0.29	ND	no sample	no sample	0.71	38.2	ND	no sample	21.2
CD38+GzmB+ CM CD8+ T cells (% CM CD8 T cells)_T1	T1	50.4	ND	26.5	20.8	96.4	61.8	46.1	17.4	13.7	24.1	ND	23.4	87	18.7	ND	39.7	95.9	58.3	46.9	no sample	12.4	70.1	39.3	no sample	72	33.2	36.4	ND	no sample	no sample	23.1	89.5	ND	no sample	93.2
CD38+HLADR+ CD4 T cells (% CD4+ T cells)_T1	T1	57.1	ND	8.82	18.2	62.2	72.4	66.2	51	39.3	32.7	ND	51.1	40.9	70.2	ND	78.5	82.5	69	39.4	no sample	11.2	70.7	87.8	no sample	78.6	47.9	59.6	15.8	no sample	no sample	73.9	89.5	53.8	no sample	75.8
CD3‐CD56‐CD14+CD38+HLA‐DR‐ cells (% live cells)_T1	T1	0.075	11	0.013	0.51	0.2	2.32	0.79	0.49	0.33	4.13	12.1	0.076	1.97	0.56	2.99	2.1	0.6	0.21	0.3	no sample	0.72	1.33	0.2	no sample	0.7	3.87	1.33	2	no sample	no sample	1.96	0.37	0.28	no sample	0.13
CD4:CD8 ratio_T1	T1	2.32	2.8	3.25	1.13	0.36	0.37	5.54	12.75	3.59	2.36	ND	2.04	0.08	4.72	ND	5.23	0.12	0.67	4.17	no sample	2.1	0.3	1.49	no sample	6.17	2.17	0.41	1.68	no sample	no sample	0.44	0.66	0.65	no sample	0.1
CD4+ T cells (% live)_T1	T1	13.5	0.019	71	9.03	0.26	1.47	14.8	21.2	20.5	20	0	9.36	0.21	21.5	0	8.39	0.78	3.65	23.4	no sample	10.2	1.58	10.8	no sample	1.48	2.28	0.29	14.8	no sample	no sample	0.057	1.65	0.065	no sample	0.063
CD4+CD8+ dp T cells (% CD3+ cells)_T1	T1	0.79	0	0.22	0.61	0.14	0.17	0.03	0.45	0.44	0.23	0	0.47	0.061	0.69	ND	0.055	0.058	2.31	0.3	no sample	0.093	0.019	0.41	no sample	0.22	0.17	0.041	0.28	no sample	no sample	0.096	0.09	0	no sample	0.33
CD45RA+ gd-T cells (% gd-T cells)_T1	T1	60.9	ND	54.9	51.5	21.1	23.5	30.6	42.8	33	26.7	ND	62.1	61.8	35.3	ND	12.2	37	48.8	53.4	no sample	50.9	51.3	60.3	no sample	31.8	30.3	90.6	60	no sample	no sample	89.8	53.2	ND	no sample	37.7
CD45RA+ GzmB+ CD27- gd-T cells (% gd-T cells)_T1	T1	17.2	ND	14.9	10.7	15.6	19.4	14.4	12.2	11.7	25.7	ND	49.8	35.3	13.9	ND	8.49	11.1	16.1	38.9	no sample	40.4	44.8	41.2	no sample	26.7	16.5	5.66	54.5	no sample	no sample	86.5	14.8	ND	no sample	22.4
GzmB+ gdT cells (% gdT cells)_T1	T1	60.5	ND	32.7	18.7	90.7	73.4	46.5	16.2	60.3	45.5	ND	84.5	70.6	21.7	ND	21.4	68.4	72.8	48.6	no sample	55.3	72.1	73.9	no sample	45.6	44.6	9.47	73.8	no sample	no sample	87.7	81.2	ND	no sample	86.7
CD57+ CD4 T cells (% CD4 T cells)_T1	T1	10.4	7.14	3.52	2.06	25.9	8.71	3.39	2.3	2.6	3.86	ND	19	15.3	5.08	ND	34.8	19.2	13.1	6.96	no sample	3.19	13.2	11.9	no sample	14	23.9	13.3	34.8	no sample	no sample	15.6	19.3	15.4	no sample	9.68
CD57+ CD8 T cells (% CD8 T cells)_T1	T1	56.3	ND	17	16.4	48.7	37.7	14.3	18.5	18	31.4	ND	49.2	78.1	25.3	ND	59.2	58.3	30.9	33.6	no sample	41.5	58.9	34.5	no sample	62.4	48.6	26.3	60.6	no sample	no sample	82.8	80.7	50	no sample	23.5
CD57+ CD8+ T cells (% live cells)_T1	T1	3.26	ND	3.73	1.31	0.35	1.5	0.38	0.31	1.03	2.66	0	2.26	2.18	1.15	0	0.95	3.87	1.7	1.88	no sample	2.02	3.1	2.52	no sample	0.15	0.51	0.19	5.3616	no sample	no sample	0.11	2.01	0.05	no sample	0.16
CD57+ NK cells (% NK cells)_T1	T1	61.8	19.9	93.3	33.3	14.9	68	62.8	28.2	50.4	53.4	42	29.9	40.9	68.2	26.2	48.4	41.8	22.9	74.4	no sample	19.8	42.6	67.2	no sample	35.8	45.5	18.7	88.9	no sample	no sample	30.1	12.8	53.2	no sample	9.95
CD57+CD38+ CD8 T cells (% CD8 T cells)_T1	T1	48	ND	16.1	14.7	49.5	39.6	14.6	19.1	18.3	25.2	ND	41.8	76.1	25.8	ND	57.9	58.1	29	31.3	no sample	13.4	56.4	37.1	no sample	59.7	46.8	24.7	42.3	no sample	no sample	82.8	79.8	50	no sample	24.1
CD57+GzmB+ CD3+CD56+ cells (% CD3+CD56+ cells)_T1	T1	67.4	ND	73.1	23.3	28.6	94	55.7	31	68.3	57.2	ND	54.9	63	85.5	ND	88.6	44.3	55.4	69.1	no sample	74.5	43.9	94.8	no sample	48.4	85.6	56.5	86	no sample	no sample	88.1	83.9	ND	no sample	51.8
CD57+NKG2C+ NK cells (% NK cells)_T1	T1	1.35	0.33	7.19	0.71	0.98	5.17	2.21	2.23	1.77	0.62	0	0.00837	3.49	16.7	1.89	4.99	0.87	1.65	12.9	no sample	0.41	2.37	7.87	no sample	5.42	7.25	0.75	8.08	no sample	no sample	5.53	0.52	0.89	no sample	0.44
CD57+PD‐1+CD38+ CD4+ T cells (% CD4+ T cells)_T1	T1	5.69	ND	0.65	0.9	17.1	7.62	2.75	1.45	0.97	2.35	ND	10.2	6.82	4.01	ND	12.7	17.4	9.34	4.26	no sample	0.53	8.37	10.7	no sample	10.3	10.2	8.08	ND	no sample	no sample	12.2	5.5	ND	no sample	8.6
PD1+ CD4+ T cells (% CD4+ T cells)_T1	T1	46.7	57.1	20.3	30.2	68.6	62.2	61.3	29.8	32.3	40.4	ND	43	52.8	54.5	ND	54.3	87.2	63.9	37.6	no sample	20.4	67.8	90.7	no sample	61.2	41	57.8	51.9	no sample	no sample	63.9	8.3	30.8	no sample	73.1
CD69+ CD8 MAIT cells (% MAIT cells)_T1	T1	67.6	ND	55.6	48.7	86.2	55.6	ND	94.4	69	51.3	ND	63.7	58.3	56	ND	47.8	44.4	57.1	50.6	no sample	ND	53.2	20	no sample	82.4	68.4	ND	ND	no sample	no sample	ND	81	ND	no sample	81.2
CD69+ NK cells (% NK cells)_T1	T1	58.2	35.6	60.3	30.5	45.8	30.6	26.6	32.4	34.2	28.1	16	43.4	26.4	56.5	22.6	44.2	67.2	32.4	37.5	no sample	15.3	38.5	60.5	no sample	32.4	35.7	36.7	86.9	no sample	no sample	34.9	35.4	88.9	no sample	43.1
CD8+ MAIT cells (% live)_T1	T1	0.24	0	0.07	0.39	0.042	0.015	0.00255	0.00613	0.014	0.14	0	0.53	0.014	0.036	0	0.012	0.01	0.22	0.47	no sample	0.000702	0.85	0.027	no sample	0.0056	0.00918	0.00421	0	no sample	no sample	0.00253	0.021	0	no sample	0.011
CD8+ MAIT cells (% Va7.2+ CD8+ T cells)_T1	T1	61.7	0	18.5	77.7	54.6	9.2	6	19.2	11	61.6	0	80.3	60	11.9	ND	11.2	45.7	59.6	54.4	no sample	6.6	73.3	11.6	no sample	29.8	15.8	42	ND	no sample	no sample	51.3	25.7	ND	no sample	37.2
CD8+ T cells (% live)_T1	T1	5.79	0.00664	21.9	7.98	0.72	3.98	2.67	1.66	5.69	8.46	0.017	4.58	2.79	4.56	0.00092	1.6	6.63	5.49	5.61	no sample	4.86	5.26	7.29	no sample	0.24	1.05	0.72	8.85	no sample	no sample	0.13	2.49	0.1	no sample	0.66
CD86+ classical mo (% classical mo)_T1	T1	91.9	52.6	10	56.9	77.3	74.8	49	66.4	52	43.6	23.5	77.7	28.9	71.7	37	64.6	38.7	77.1	64.9	no sample	31.4	68.6	87.3	no sample	70.3	55	47	43.3	no sample	no sample	56.4	87.8	53.2	no sample	82.4
CD86+ Intermediate (CD14hiCD16+) monocytes (% int monocytes)_T1	T1	98.1	79.2	95.5	76.5	93	85.5	77.9	72.4	78.1	58.3	11.4	93.1	39	89.3	71.2	85.7	73	92.8	87.6	no sample	58.3	88.7	95.5	no sample	91	81.2	75.7	ND	no sample	no sample	76.7	97.6	80	no sample	90.9
CD86+ monocytes (% total monocytes)_T1	T1	94	54.6	17.9	60.7	81.3	78	52.9	70.2	54.2	46.6	27.1	82.6	31.4	75.7	42.8	68.8	45.5	80.6	67.3	no sample	36.2	71.5	88.1	no sample	78.8	60.8	55.6	37.5	no sample	no sample	62.8	90.3	52.9	no sample	85
CD86+ non-classical monocytes (% non-classical mo)_T1	T1	98	13.8	55.6	67.2	85.6	65.2	68.1	46.5	77.5	31.7	3.68	90	38.6	83	68.4	76.2	68.6	90.7	86.1	no sample	52.4	83.1	93.6	no sample	79.5	85.8	72	ND	no sample	no sample	70.2	95.5	0	no sample	85.1
CD86+ mDCs (% mDCs)_T1	T1	89.5	23.3	75.9	52.8	76.5	77.4	31.7	49.8	44.4	24.3	23.7	76.8	20.8	62.5	38.9	79.8	41.7	81.5	37.9	no sample	31.8	73.4	73.9	no sample	74.6	75.8	49.4	ND	no sample	no sample	29.5	92.4	30.7	no sample	73.4
Classical monocytes (% total monocytes)_T1	T1	76.7	96.6	60.76	95.4	90.47	83.77	98.05	97.16	92.96	98.54	94.25	89.19	95.72	97.59	95.5	97.22	95.42	87.44	98.85	no sample	95.42	88.32	95.55	no sample	72.6	88.83	92.94	86.63	no sample	no sample	99.51	88.01	99.88	no sample	85.57
CM CD4 T cells (% CD4 T cells)_T1	T1	47.9	ND	34.6	5.3	24.2	59.7	28.6	36.6	33	26.4	ND	31.2	6.25	65.6	ND	20.6	2.53	26.5	28.5	no sample	2.2	13.1	50.8	no sample	24.9	28.2	13.8	7.5	no sample	no sample	22.8	50.2	ND	no sample	20.4
CM CD4 T cells (% live cells)_T1	T1	6.44	0	24.6	0.48	0.063	0.88	4.23	7.76	6.77	5.28	0	2.92	0.013	14.1	0	1.73	0.02	0.97	6.68	no sample	0.22	0.21	5.5	no sample	0.37	0.64	0.04	1.11	no sample	no sample	0.013	0.83	0	no sample	0.013
CM CD8 T cells (% CD8 T cells)_T1	T1	28.2	ND	5.31	5.2	30.7	64.9	23.2	19.8	15.6	18.4	ND	25.6	14.1	42.5	ND	24.9	34	18	20.7	no sample	11.8	23.6	46.7	no sample	42.6	44.7	1.68	26.1	no sample	no sample	7.29	52.2	0.2	no sample	23.3
EM CD8+ T cells (% CD8+ T cells)_T1	T1	6.49	ND	1.6	18.7	13.4	23	8.25	14.9	7.23	20.7	ND	13.7	22.1	8.93	ND	25.4	63.7	4.8	16.6	no sample	23.7	28.1	6.34	no sample	41.8	23.9	3.42	38	no sample	no sample	6.82	8.96	0.02	no sample	2.82
EMRA CD4+ T cells (% CD4+ T cells)_T1	T1	0.26	0	0.0073	0.084	0.17	0.075	0.069	0.018	0.043	0.07	ND	1.02	0.57	0.065	ND	3.54	0	0.037	0.037	no sample	0.076	0.62	0.1	no sample	0.11	0.085	1.08	3.8	no sample	no sample	2.78	2.5	ND	no sample	2.4
EMRA CD8+ T cells (% CD8+ T cells)_T1	T1	4.68	ND	2.63	6.14	2.39	0.24	1.38	2.62	3.64	5.3	ND	7.63	11	1	0	5.26	1.17	7.59	1.77	no sample	2.82	4.69	1.21	no sample	1.53	0.92	13.3	25.3	no sample	no sample	29.6	2.93	ND	no sample	2.52
gd-T cells (% live cells)_T1	T1	0.66	0	2.48	0.61	0.097	0.78	0.71	0.55	3.09	0.76	0	0.36	0.061	0.18	0	0.31	0.044	1.09	1.38	no sample	0.093	0.6	4.01	no sample	0.075	0.09	0.05	4.04	no sample	no sample	0.087	0.6	0	no sample	0.079
GzmB+ CD4+ T cells (% CD4+ T cells)_T1	T1	1.57	0	0.24	0.5	5.35	1.89	0.71	1.04	0.2	0.91	ND	17.8	1.14	1.93	ND	30.7	11.3	3.88	4.11	no sample	5.25	4.51	2.07	no sample	4.22	20.1	0.18	29	no sample	no sample	2.22	2.05	0	no sample	4.3
GzmB+ CD8+ T cells (% CD8+ T cells)_T1	T1	57.4	ND	15.1	17.2	51.5	60.2	32.2	18.5	18.2	41.2	ND	52.4	69.9	31.6	ND	64.2	88.3	32.3	31.5	no sample	45.3	53	48.1	no sample	66.2	54.7	12.7	69.7	no sample	no sample	78.8	85.7	65	no sample	84.5
CD57+ GzmB+ CD8 T cells (% CD8 T cells)_T1	T1	38.3	ND	8.25	10.57	22.4	30.3	6.89	10.5	9.45	16.9	ND	27.3	47.5	14.7	ND	42.3	50	17.2	21.9	no sample	12.2	27.3	25.3	no sample	40.5	34.6	5.83	56.3	no sample	no sample	41.9	69.6	50	no sample	13.4
HLA DR+ NK cells (% NK cells)_T1	T1	77.8	91.5	36.7	68.1	59.6	94	48.8	69.3	62.6	60.7	36	68.2	41.8	78.9	49.3	88	49.5	72.1	69.2	no sample	33.8	66	88.2	no sample	74	88.1	76.5	15.2	no sample	no sample	66.7	91.1	67.5	no sample	70.4
HLADR+CD38+ CD8 MAIT cells (% CD8 MAIT cells)_T1	T1	32.9	ND	55.6	20.3	43.6	48.1	ND	50	45.2	7.08	ND	23	25	34.7	ND	13	33.3	25.4	8.98	no sample	ND	23.1	70	no sample	23.5	66.7	ND	ND	no sample	no sample	ND	11.8	ND	no sample	25
HLADR+CD38+ CD8+ T cells (% CD8+ T cells)_T1	T1	62.8	ND	20.6	27.3	79.6	98.3	56.9	47.2	36	40.8	ND	55.4	75.9	62.3	ND	85.4	97	69.7	45.1	no sample	10.8	56.8	81.5	no sample	74.2	68.9	31.5	20.4	no sample	no sample	53.6	87.3	65	no sample	79.4
ICOS+ CD4 T cells (% CD4 T cells)_T1	T1	54.7	21.4	32.4	16.9	35.1	67.7	74.1	52.8	37.5	39.6	ND	31.6	34.1	70.8	ND	62.1	67.3	33.5	35.6	no sample	7.1	49.5	89.6	no sample	57	45.2	49.9	21.9	no sample	no sample	50.6	79.5	15.4	no sample	52.7
ICOS+ HLADR+CD38+ CD4 T cells (% CD4 T cells)_T1	T1	33.9	ND	3.61	5.41	29.5	54.1	55.5	30.8	20.6	17.8	ND	16.1	23.9	53.1	ND	51.9	57.2	24.4	19.6	no sample	1.53	38.6	80.5	no sample	47.4	25.1	36.3	6.3	no sample	no sample	41.7	72.5	ND	no sample	38.2
Intermediate monocytes (% total monocytes)_T1	T1	13.1	2.78	7.14	2.45	4.54	9.91	1.05	1.35	4.39	1.05	1.08	6.11	2.29	1.54	2.52	1.39	3.17	4.74	0.75	no sample	3.28	5.48	3.11	no sample	19.3	8.98	4.13	10.7	no sample	no sample	0.2	7.23	0.12	no sample	10.4
Mait cells CD8+ (% CD8+ T cells)_T1	T1	4.15	ND	0.32	4.9	5.9	0.38	0.096	0.37	0.25	1.65	ND	11.6	0.51	0.8	ND	0.74	0.16	4.05	8.35	no sample	0.014	16.2	0.37	no sample	2.37	0.87	0.58	ND	no sample	no sample	1.88	0.84	0	no sample	1.64
mDC (% live cells)_T1	T1	6.39	0.22	0.61	11.5	5.89	3.36	4.9	0.77	7.53	0.4	1.03	5.09	16.5	0.73	18	2.31	12.1	8.59	7.18	no sample	28	9.8	0.44	no sample	6.72	3.19	10.9	0	no sample	no sample	2.42	2.87	4.67	no sample	5.01
Naive CD4+ T cells (% CD4+ T cells)_T1	T1	21.3	ND	36.9	3.47	0.52	13.4	6.96	29.5	20.9	4.7	ND	25.5	0	12.5	ND	0.18	0.15	1.64	11.2	no sample	0	0	1.29	no sample	0.49	10.6	0	6.59	no sample	no sample	5	0.09	0	no sample	0.54
Naive CD8+ T cells (% CD8+ T cells)_T1	T1	34.2	ND	71.1	24.1	10.3	2.73	34.2	41.4	58	11.3	ND	12.4	9.47	25.6	ND	1.54	0.035	42.7	48.1	no sample	0.93	3.34	19.5	no sample	3.9	15.5	82.2	2.82	no sample	no sample	9.41	18	0	no sample	5.24
NK cells (% live cells)_T1	T1	2.24	4.07	1.73	8.69	33.7	2.58	4.51	10.3	18.7	3.43	0.038	20.5	1.46	0.54	2.4	0.85	3.72	8.93	5.49	no sample	8.84	2.55	7.82	no sample	1.45	0.29	2.31	6.17	no sample	no sample	0.93	7.85	2.25	no sample	31.7
NKG2C+ CD8 T cells (% CD8 T cells)_T1	T1	1.53	ND	0.13	0.25	0.75	0.19	0.87	0.86	0.49	1.05	0	0.067	0.3	1	ND	0.19	0.31	4.56	1.78	no sample	0.15	0.37	3	no sample	1.11	0.51	0.87	0	no sample	no sample	4.47	0.28	0	no sample	0.26
Non classical monocytes CD16+CD14lo (% total monocytes)_T1	T1	10.2	0.62	32.1	2.15	4.99	6.32	0.9	1.49	2.65	0.41	4.67	4.7	1.99	0.87	1.98	1.39	1.41	7.82	0.4	no sample	1.3	6.2	1.34	no sample	8.1	2.19	2.93	2.67	no sample	no sample	0.29	4.76	0	no sample	4.03
PD1+ CD8+ T cells (% CD8+ T cells)_T1	T1	56.1	ND	17.5	32.8	67	75.9	40.1	26.3	20.7	31.5	0	37.4	56.8	35.8	ND	27.9	85.7	41.2	26.3	no sample	14.5	21.1	61.2	no sample	52.9	32.2	17.8	30.3	no sample	no sample	31.5	81.9	15	no sample	81.8
PD‐1+ EM CD8+ T cells (% CD8+ T cells)_T1	T1	3.7	ND	0.6	4.24	7.47	16.2	3.96	6.41	2.66	6.69	ND	5.66	15.4	4.51	ND	5.3	55.1	2.63	7.58	no sample	5.19	4.15	3.9	no sample	25.1	7.63	1.46	19	no sample	no sample	2.35	7.88	ND	no sample	1.33
PD‐1+ EMRA CD8+ T cells (% CD8+ T cells)_T1	T1	2.69	ND	0.84	2.26	0.25	0.14	0.37	0.86	0.89	0.89	ND	1.34	2.73	0.29	ND	0.22	0.75	2.89	0.28	no sample	0.15	0.39	0.67	no sample	0.7	0.046	2.99	1.41	no sample	no sample	8	2.51	ND	no sample	0.67
pDC (% live cells)_T1	T1	0.45	0.012	0.00259	1.53	0.83	0.053	0.025	0.12	0.84	0.00804	0.00769	0.73	0.27	0.031	0.38	0.00721	0.33	0.43	1.21	no sample	0.69	0.15	0.079	no sample	0.023	0.095	1.02	0	no sample	no sample	0.075	0.11	0.85	no sample	1.32
PDL1+ classical mo (% classical mo)_T1	T1	46.9	21.9	60	25.7	39.3	31.2	31.3	50.6	16.9	33.5	10.2	32	11	27.5	20	50.8	18.7	29.5	26.3	no sample	26.1	31.4	40	no sample	25.3	28.2	23.2	18.3	no sample	no sample	15.9	19.2	21.1	no sample	46.6
RA/RO ratio on CD4 T cells (% CD4 T cells)_T1	T1	0.3	0.08	0.59	0.05	0.01	0.16	0.11	0.46	0.26	0.08	ND	0.4	0.03	0.15	ND	0.13	0.01	0.02	0.13	no sample	0.23	0.02	0.01	no sample	0.01	0.13	0.07	0.08	no sample	no sample	0.09	0.0004	0.3	no sample	0.002
Tim3+ CD8+ T cells (% CD8+ T cells)_T1	T1	24.5	ND	27	34.4	32.2	69.2	29.2	22.1	14.4	18.6	ND	13.2	34.1	38.8	ND	37.4	46.4	41.3	24.6	no sample	8.12	25.9	58.6	no sample	30.6	43.1	38.9	0.7	no sample	no sample	41.2	53.1	0	no sample	62.2
Tim3+ Intermediate (CD14hiCD16+) monocytes (% int monocytes)_T1	T1	98.8	97.4	50	90.1	95.7	90.5	93.3	73.5	66.9	89.4	13.1	92.3	57.8	96.8	91.8	88.1	88	93.1	93.7	no sample	78.6	93.3	97.3	no sample	93.2	95.2	89.8	12.5	no sample	no sample	94.6	87.8	90	no sample	95.2
Total MAIT cells (% live cells)_T1	T1	0.39	0	0.16	0.96	0.079	0.015	0.019	0.043	0.017	0.17	0	0.75	0.034	0.084	0	0.021	0.014	0.41	0.73	no sample	0.00281	1.81	0.054	no sample	0.00956	0.016	0.00736	0	no sample	no sample	0.00316	0.034	0	no sample	0.015
Total monocytes (% live cells)_T1	T1	68.1	79.8	0.073	51.1	53.4	71.3	63	51.4	31.7	52	25	55.9	66.4	65.4	62.2	77	60	67.3	47.1	no sample	29.4	66.7	60.5	no sample	86.2	82.9	75.6	4.68	no sample	no sample	92	81.3	43	no sample	57.6
Tregs (% live cells)_T1	T1	1.66	0	4.36	0.2	0.021	0.23	3.67	0.99	3.04	1.01	0	0.81	0.057	2.52	0	0.82	0.05	0.29	2.2	no sample	0.63	0.11	2.17	no sample	0.24	0.36	0.1	2.16	no sample	no sample	0.006	0.25	0.02	no sample	0.00783
B cells (% live)_T2	T2	0.053	0.058	0.28	0.13	0.55	0.016	0.25	0.17	0.000326	0.17	0.1	0.22	0.82	0.09	0.17	0.000857	0.53	2	0.000342	0.13	0.00066	0.093	0.032	0.034	0.03	0.013	0.16	no sample	0.071	0.29	0.17	0.042	0.027	0.059	5.24
CD16+ gd-T cells (% gd-T cells)_T2	T2	7.15	1.74	3.93	1.72	1.93	6.19	7.82	1.34	9.29	7.03	0	18.65	6.98	26.73	9.17	4.58	9.44	25.23	3.264	3.31	17.57	1.75	43.1	2.13	5.22	9.48	9.09	no sample	0.651	16.99	2.43	8.32	0	ND	5.17
CD16+ mDC (% mDC)_T2	T2	70.5	78.1	57.7	91	54.9	71.8	30	60.3	71.8	48.8	62.6	71.6	93.3	55.4	71.8	41.1	80.3	88.1	20.8	87.1	72.9	57.1	86.4	91.5	81.2	89.7	72.6	no sample	74.8	75.7	39.8	92.7	65.1	19.4	46
CD16+ monocytes (% total monocytes)_T2	T2	6.19	5.5	8.8	20.2	1.25	7.98	2.06	0.91	9.18	0.87	7.23	6.64	8.81	4.62	7.18	1.73	9.77	10.06	1.51	10.71	11.11	4.62	2.23	14.19	11.84	14.97	8.98	no sample	3.9	14.2	1.72	18.14	2.94	1.75	7.62
CD16+ NK cells (% NK cells)_T2	T2	76.9	23.5	49.4	46.3	64.1	55.9	76	27	54.1	73.1	20	77.3	65.4	86.8	60.1	31.4	39.5	71	36.5	65.5	63.3	29.5	74.5	49	51.7	54.4	70.1	no sample	17.2	55.3	7.57	57.6	45.1	47.5	54.2
CD161 low/neg Va7.2+ cells (% live cells)_T2	T2	0.2	0.00537	0.055	0.12	0.043	0.12	0.38	0.19	0.15	0.23	0.0023	0.16	0.43	0.5	0.018	0.13	0.056	1.01	0.47	1.33	0.55	0.35	0.26	0.049	0.051	0.22	0.089	no sample	1.13	0.011	0.017	0.071	0.011	0.0047	0.00331
CD27+ B cells (% B cells)_T2	T2	1.38	5.52	3.74	18	18	0.35	14.9	2.36	ND	2.49	9.12	3.4	1.8	31.7	6.95	ND	1.47	2.49	ND	9.39	ND	5.53	33.9	14	74.2	2.94	4.96	no sample	28.1	1.2	25.7	8.33	10.6	8	0.94
CD27+ CD4 T cells (% CD4 T cells)_T2	T2	86.7	50.1	86.5	49.5	44.5	85.6	85.4	73	50.5	47.6	12	59.3	43.1	81.1	30.6	76.5	42.4	34.9	52.1	20.6	44.8	40.1	61.5	34.8	62.4	72.6	40.9	no sample	53.2	55.1	35.9	60.3	28	61.8	43.8
CD27+ CD8 T cells (% CD8 T cells)_T2	T2	61	56.3	86	63	55.1	61.3	55.9	25.5	35.1	33.4	50.4	26.7	37.7	63.1	64.6	69.4	35.3	41.9	34.6	46.7	23.5	23.5	41.7	26.1	42.6	34.5	61.3	no sample	36.5	33	30.6	70.4	16.5	29.5	67.7
CD27+ gd T cells (% gd T cells)_T2	T2	56.5	39.4	61.4	54.4	53.2	62.9	48.4	42.9	39.9	19.7	1.32	14.5	20.7	47.7	48.9	74.7	27.9	53.4	27.6	41.2	6.92	23.2	17.7	22.9	52.7	53.1	54	no sample	28.9	7.9	18.4	58.3	16.7	ND	43.1
CD27+ gd-T cells (% live cells)_T2	T2	0.35	0.039	0.21	0.49	0.12	0.27	0.61	0.12	0.44	0.11	0.000318	0.06	0.00206	0.21	0.079	0.24	0.00587	0.99	0.15	0.22	0.039	0.26	0.62	0.11	0.22	0.13	0.13	no sample	0.18	0.17	0.015	0.26	0.00164	ND	0.00829
CD3- cells (% live cells)_T2	T2	78.5	97.4	79.6	84.8	86.7	87.9	72.4	76.1	66.4	75.6	99.6	82.4	92.6	74.3	97.7	89.9	93.3	44.4	86.3	85.5	68.1	81.3	84.1	95.1	88	91.7	90.6	no sample	61.6	94.1	92.4	95	99.3	99.7	99.3
CD3+ CD33- cells (% live cells)_T2	T2	21.4	2.56	20.3	15	13.3	12	27.3	23.9	33	24.1	0.35	17.6	7.23	25.7	2.24	9.99	6.64	55.4	13.6	14.4	31.8	18.7	15.7	4.86	11.9	8.19	9.43	no sample	38.2	5.86	7.58	4.86	0.69	0.33	0.68
CD3+CD56+ cells (% CD3+ cells)_T2	T2	6.62	6	1.89	15.5	2.45	1.83	1.19	0.47	4.92	5.47	9.08	9.82	16.1	4.27	8.5	3.65	1.75	3.5	5.16	7.44	16.1	31.6	26.5	53.3	1.01	2.1	4.16	no sample	0.89	67.5	1.46	7.96	4.44	19.9	9.15
CD3+CD56+ cells (% live cells)_T2	T2	1.09	0.15	0.28	2.21	0.24	0.13	0.27	0.075	0.47	1.29	0.03	1.5	1.32	0.9	0.19	0.37	0.092	1.07	0.64	1.04	4.79	5.95	3.86	2.14	0.097	0.2	0.3	no sample	0.29	3.68	0.11	0.39	0.017	0.066	0.065
CD34+CD3- cells (% live cells)_T2	T2	0.21	0.038	0.21	0.16	0.061	0.19	0.019	2	0.032	0.019	0.43	0.098	0.16	0.083	0.037	0.069	0.41	0.027	0.19	0.064	1.01	0.28	0.34	0.15	0.22	0.55	0.077	no sample	0.013	0.096	0.11	0.077	2.62	0.15	0.027
CD38+ CD4 T cells (% CD4+ T cells)_T2	T2	80.4	97.3	66	90	75.7	97.1	68.3	84.3	82.7	58.6	87.5	69	69.2	81.9	98.1	92.7	92.4	89.5	81	99.5	76.3	82.3	88.9	96.9	94.1	93.3	94.3	no sample	89	89.6	81.8	89.9	96.1	90.9	97.9
CD38+ CD8 MAIT cells (% CD8 MAIT cells)_T2	T2	25.2	88.9	42.9	52.5	69.8	100	40.4	56.2	85.7	ND	94.2	19.3	27.9	45.5	94.4	87.9	91.5	64.5	35.4	89.9	69.6	72.2	88.4	82.4	90	96.2	80	no sample	85.7	62.5	ND	84.7	ND	ND	94.1
CD38+ HLA‐DR+ EM CD4+ T cells (% CD4+ T cells)_T2	T2	3.81	43.6	3.05	30.7	31.5	8.36	4.89	7.69	27.2	8.27	83.3	8.68	22.3	4.3	55.4	13.2	47.3	47.8	26	73.7	32.9	35.8	23.4	54	24.2	19.4	45.8	no sample	30.4	25.3	41.3	33.8	59.2	32.7	48.6
CD38+ HLA‐DR+ EM CD4+ T cells (% EM CD4+ T cells)_T2	T2	31.9	94.3	25.9	67.9	67.8	71	42.2	37.1	64.5	29.3	82	25.3	44	26.8	87.1	68.1	83.5	80.3	61	97.9	63.5	63.8	68.2	92	79.7	75.8	86.4	no sample	72.2	61.6	69.7	87	85.6	90	92.2
CD38+ HLA‐DR+ EM CD8+ T cells (% CD8+ T cells)_T2	T2	2.99	35.8	0.95	5.23	25.4	13.8	11.5	26.1	38	19.4	68.2	6.33	6.85	11.8	22.3	26.8	32.8	28.8	22.8	32.2	35.5	10.6	16.9	5.18	37.1	27.1	6.62	no sample	35	13.1	29.2	7.95	59.5	49.2	16.6
CD38+ HLA‐DR+ EM CD8+ T cells (% EM CD8+ T cells)_T2	T2	32.9	95.6	37.7	41.5	70.1	87	56.6	85.4	86.7	65.7	85.7	26.7	56.7	64.9	87.4	97.5	88.8	96.4	77.9	97	78.8	37	90.5	80.2	98.3	96.1	86.5	no sample	97.1	70.3	70.6	76.6	100	100	83.7
CD38+ non-classical monocytes (% non-classical mo)_T2	T2	92.4	95.7	86.7	94.8	85.9	95.2	86.8	79.3	91.6	73.4	81.8	84	85	89.8	83.4	98.9	88.8	96.8	95.3	98.6	87	80.7	98.3	96.3	94.5	95.7	95.2	no sample	82.3	95.4	87.7	90.7	72.2	96.1	99.5
CD38+GzmB+ CM CD8+ T cells (% CD8 T cells)_T2	T2	3.61	24	1.71	0.58	17.5	35.7	18.3	6.7	6.66	4.43	60.2	0.76	6.64	17	31.3	39.1	22.3	12.2	7.61	34.1	1.87	1.22	16.4	3.05	25.2	9.47	15.8	no sample	28.5	4.23	6.36	22	14.3	9.84	9.2
CD38+GzmB+ CM CD8+ T cells (% CM CD8 T cells)_T2	T2	29.5	98.7	24.8	20.2	83.5	93.8	77	83.5	74.9	60.5	72	18.4	74.3	79.9	95.8	88.6	93.4	89	72.5	99.8	62.9	39	81.5	84.1	97.8	77.7	92.3	no sample	96.4	85.1	82	85.2	99.3	35.3	82.4
CD38+HLADR+ CD4 T cells (% CD4+ T cells)_T2	T2	40.4	94.1	36.1	71.9	71.3	64.7	41.2	39.2	52.1	24.7	83.3	34.5	54.5	38.3	89	69.7	84.7	76	53.7	96.7	51.3	67.8	70	88.9	81.5	64	84.6	no sample	82.5	65.4	73.2	84.9	86.2	74.5	88.4
CD3‐CD56‐CD14+CD38+HLA‐DR‐ cells (% live cells)_T2	T2	0.57	0.18	0.39	0.034	0.61	0.46	0.59	0.74	0.43	5.1	1	0.24	0.73	0.49	0.27	0.54	0.13	0.055	0.19	0.064	0.21	1.69	0.34	0.085	0.41	0.1	0.55	no sample	0.43	0.31	0.62	0.21	0.21	0.18	0.17
CD4:CD8 ratio_T2	T2	2.01	2.65	2.57	1.83	9.13	0.27	0.34	0.75	1.23	0.81	0.17	1.96	0.09	0.85	2.99	0.61	0.09	0.12	1.19	0.58	0.58	0.27	0.24	0.1	0.48	1.01	0.53	no sample	0.14	0.69	6.22	1.52	0.52	0.93	0.56
CD4+ T cells (% live)_T2	T2	13.1	1.45	13.4	8.11	11.4	2.42	6.14	9.72	15.2	9.1	0.00254	10.5	0.48	11.4	1.49	3.69	0.51	5.49	6.75	5.1	10.7	1.9	2.1	0.39	3.66	3.96	2.92	no sample	4.55	0.63	6.22	2.36	0.22	0.13	0.22
CD4+CD8+ dp T cells (% CD3+ cells)_T2	T2	0.48	0.07	0.25	0.51	0.14	0.1	0.072	0.15	0.31	0.18	0	0.18	0.09	0.3	0.085	0.13	0.059	0.11	0.16	0.24	0.16	0.057	0.12	0.098	0.17	0.072	0.00796	no sample	0.39	0.051	0.05	0.063	0.12	0	0.049
CD45RA+ gd-T cells (% gd-T cells)_T2	T2	64	7.58	53.3	59.7	18.3	36.4	45.4	38.2	27.6	25.3	13.2	78.2	62.1	49.1	20.7	9.32	25.6	45.8	52	18.3	83.8	53.3	70.6	79.1	11.4	30.8	71.4	no sample	27.4	70.6	39.8	56.3	8.33	ND	39.7
CD45RA+ GzmB+ CD27- gd-T cells (% gd-T cells)_T2	T2	32.4	4.33	20.1	27.5	8.67	15.9	24.8	16.3	14.2	21.5	11.8	71.9	48.3	33.1	18.1	3.02	18.6	22.5	38.3	10.9	68	46.5	59.5	66.1	6.15	14.7	32.2	no sample	19.8	64.9	32.8	22	ND	ND	24.1
CD57+ CD4 T cells (% CD4 T cells)_T2	T2	7.68	33.6	3.7	3.25	46.8	8.15	4.65	2.08	2.29	2.97	31.2	22.9	13.8	6.45	54.9	14.7	16.8	23.5	26.1	20.2	13.7	12.7	10.5	20.7	15	14.2	17.2	no sample	32.6	15	14.9	15.1	15.3	10.9	25.9
CD57+ CD8 T cells (% CD8 T cells)_T2	T2	49.3	65.7	17.6	17	42.9	74.9	71	51.9	39.4	48.1	43.2	59	65.3	57.1	85.1	80	90.2	47.9	65.2	62.2	62.4	55.1	57.4	93.8	56.9	53.8	26.4	no sample	65.1	75	60.1	69.4	66	23	31.8
CD57+ CD8+ T cells (% live cells)_T2	T2	3.21	0.36	0.92	0.75	0.53	6.61	12.7	6.68	4.87	5.4	0.00603905	3.16	3.56	7.71	0.42	4.82	5.32	22	3.69	5.45	11.5	3.9	4.91	3.57	4.35	2.11	1.47	no sample	20.8	0.69	0.6	1.08	0.28	0.0322	0.12
CD57+ GzmB+ CD8 T cells (% CD8 T cells)_T2	T2	22	44.4	7.3	6.98	26.6	65.7	43.9	43.5	30.2	27	38.6	23.6	38	34.3	70.4	73.2	82	41.9	51	52.2	36.7	19.2	48	72.9	52.9	47.1	19.2	no sample	61.5	37.1	34.8	48.9	64.7	21.3	17
CD57+ NK cells (% NK cells)_T2	T2	56.7	22.6	39.5	17.2	34.2	26.9	63.3	41.1	45.6	60	18.9	41.8	24.1	81.4	24.5	21.7	11.1	39.7	44.8	22.5	32.9	31.4	25	12.3	22.3	43.3	22.8	no sample	14.5	15.9	17.7	10.9	41	29.2	18
CD57+CD38+ CD8 T cells (% CD8 T cells)_T2	T2	33	66.6	13.6	20.2	45.6	75.6	62.1	51.7	38	35.3	34.1	34.7	49.3	50.7	84.7	78.8	83.4	50	64	61.9	55.7	45	57.9	92.7	58.8	53.7	27.2	no sample	65	72.5	56.2	64.2	66.9	23	31.3
CD57+GzmB+ CD3+CD56+ cells (% CD3+CD56+ cells)_T2	T2	43.3	49	61.5	29.7	19.5	72.1	55.7	58.8	45.3	63.9	55.4	63.4	49.4	84.7	77.8	82.8	67.6	48.7	71.6	60.1	72.2	35.1	91.2	95.7	46.5	63.5	42.9	no sample	52.6	90.6	50.4	69.1	55.9	7.14	20.7
CD57+NKG2C+ NK cells (% NK cells)_T2	T2	1.01	0.42	0.75	1.45	1.12	0.13	2.51	4.72	1.06	0.9	0.073	0	4.81	20.8	1.33	0.4	0.83	3.33	24.7	0.85	2.91	1.65	1.85	0.44	3.28	0.66	0.87	no sample	0.25	2.28	0.43	0.52	2.27	2.17	0.44
CD57+PD‐1+CD38+ CD4+ T cells (% CD4+ T cells)_T2	T2	3.33	32	1.4	2.75	33.9	7	2.92	1.26	1.46	1.84	0	9.1	9.44	2.87	52.7	12.8	15.4	22.2	20.5	20	9.85	7.44	8.69	16.9	13.7	8.49	15.6	no sample	30.5	11.3	10.7	13.1	14.4	8.2	23.6
CD69+ CD8 MAIT cells (% MAIT cells)_T2	T2	38.5	11	57.1	58.4	46.9	16.7	48.9	ND	33.3	ND	11.1	41	24.8	38.1	66.7	40.7	30.8	37.3	17.8	68.7	17.1	33.9	20.7	82.4	40	42.3	64	no sample	14.3	62.5	ND	68.1	ND	ND	76.5
CD69+ NK cells (% NK cells)_T2	T2	39.5	30.5	28.6	41.4	46.4	29.6	33.7	29	23.5	42.5	27.1	34.3	32.7	41.3	38.6	38.7	43.4	34.8	20.8	53.5	29.8	29.3	47.7	36.8	42.2	36.5	37.1	no sample	20.9	38.1	28.1	39	77.1	76.2	51
CD8+ MAIT cells (% live)_T2	T2	0.47	0.00323	0.00718	0.69	0.073	0.00857	0.017	0.00486	0.00685	0.00233	0.00667	0.28	0.2	0.063	0.00685	0.012	0.013	0.39	0.17	0.3	0.077	1.3	0.016	0.044	0.00491	0.00959	0.019	no sample	0.00223	0.00602	0.000949	0.032	0	0	0.00563
CD8+ MAIT cells (% Va7.2+ CD8+ T cells)_T2	T2	69.8	37.6	11.8	85.3	63	6.8	4.3	2.5	4.3	1	74.4	63.8	31.8	11.1	27.3	8.5	18.8	28.2	26.7	18.3	12.3	78.8	6	47.6	8.7	4.2	17.4	no sample	0.2	35.4	5.4	30.9	ND	ND	63
CD8+ T cells (% live)_T2	T2	6.51	0.55	5.21	4.43	1.25	8.82	17.9	12.9	12.4	11.2	0.015	5.36	5.44	13.5	0.5	6.02	5.89	46	5.66	8.77	18.4	7.08	8.54	3.81	7.66	3.93	5.56	no sample	31.9	0.92	1	1.56	0.43	0.14	0.39
CD86+ classical mo (% classical mo)_T2	T2	68.6	69.5	62.7	92.4	57.8	63.5	71.6	63.1	57.2	30.3	70	59.7	47.3	64.8	67	50.1	73	71.4	60.1	82.8	64.2	58.5	63.8	82.4	71.8	74.4	63.8	no sample	75.4	68.5	68.9	89.6	64.6	90.3	89.9
CD86+ Intermediate (CD14hiCD16+) monocytes (% int monocytes)_T2	T2	88.1	89.8	88.1	98.2	77.6	78.3	86.1	82.4	78.4	47	85	82.3	69.1	80.4	84.2	65.7	92.4	89.7	83.5	94.5	84.7	80.4	87.7	94.5	89.8	95.7	88	no sample	90.2	91.1	87.5	97.7	93	88.4	97.5
CD86+ monocytes (% total monocytes)_T2	T2	74	76	69.4	93.9	61.1	70.4	72.5	67.6	60.9	34.5	73.1	63.2	54.1	69.7	69.9	56.4	79.6	74.4	65.9	86.8	69.6	61.3	71.4	85.8	75.7	83.2	71.2	no sample	82.9	75.5	73	90.4	71.8	90.5	92.1
CD86+ non-classical monocytes (% non-classical mo)_T2	T2	75.4	90.9	76.7	94	52.1	64.3	79.8	73.9	70.9	32.3	65.3	74.5	68.6	73.2	75.8	56.5	86.8	81.5	75.2	88.9	73.9	66.2	56.8	90.3	82.7	90.5	76.9	no sample	85	87	82.1	94.9	88.4	89.4	92.8
CD86+ mDCs (% mDCs)_T2	T2	63.1	85.7	59.3	90.2	57.3	58.8	54.1	67	57.7	26.5	48.3	62.9	64.9	59	63.1	49.7	69.5	74.1	38.2	87.6	59.7	51.8	78.8	85.8	76.4	82.3	64.9	no sample	77.7	76.2	60.1	89	80.8	67.2	80.7
Classical monocytes (% total monocytes)_T2	T2	93.81	94.5	91.2	79.8	98.75	92.02	97.94	99.09	90.82	99.13	92.77	93.36	91.19	95.38	92.82	98.27	90.23	89.94	98.49	89.29	88.89	95.38	97.77	85.81	88.16	85.03	91.02	no sample	96.1	85.8	98.28	81.86	97.06	98.25	92.38
CM CD4 T cells (% CD4 T cells)_T2	T2	36.8	33.2	30.6	27.5	14.1	55.8	28	28.8	19.3	6.79	12	18.2	16.9	44.6	14	42.3	14.8	12.8	23.3	12.4	13.3	16.2	36.3	15	29.7	33.8	13.9	no sample	17.7	24.4	16	24.1	13.5	18.2	10.8
CM CD4 T cells (% live cells)_T2	T2	4.82	0.48	4.11	2.23	1.61	1.35	1.72	2.79	2.93	0.62	0.0003	1.91	0.08	5.09	0.21	1.56	0.076	0.7	1.57	0.63	1.41	0.31	0.76	0.059	1.09	1.34	0.41	no sample	0.8	0.15	0.99	0.57	0.03	0.024	0.024
CM CD8 T cells (% CD8 T cells)_T2	T2	19.2	41.6	8.4	4.1	37.6	58.1	42.1	28.3	25.2	18.4	47.8	18.8	19.4	30.9	51.7	62.8	59.9	38.3	43.5	71.6	14.2	10.7	39.3	8.49	66.7	45.5	30.3	no sample	75.1	12.1	30.3	34.3	55.9	27.9	15.7
EM CD4+ T cells (% CD4+ T cells)_T2	T2	11.9	46.2	11.8	45.2	46.4	11.8	11.6	20.7	42.2	28.3	83.3	34.3	50.8	16.1	63.6	19.4	56.6	59.5	42.6	75.3	51.8	56.1	34.3	58.7	30.4	25.6	53	no sample	42.1	41.1	59.3	38.8	69.2	36.4	52.7
EM CD8+ T cells (% CD8+ T cells)_T2	T2	9.1	37.5	2.53	12.6	36.3	15.8	20.4	30.5	43.9	29.6	79.5	23.7	12.1	18.2	25.5	27.4	36.9	29.8	29.3	33.2	45	28.6	18.6	6.46	37.7	28.1	7.66	no sample	36	18.6	41.4	10.4	59.5	49.2	19.8
EMRA CD4+ T cells (% CD4+ T cells)_T2	T2	0.18	0.099	0.092	0.062	0.016	0.015	0.095	0.031	0.077	0.068	ND	0.99	0.36	0.073	0.077	0.27	0.29	0.00816	0.54	0	0.6	0.21	0.026	1.21	0.04	0.037	0.064	no sample	0.00701	0.42	0.071	0.037	0	ND	0.76
EMRA CD8+ T cells (% CD8+ T cells)_T2	T2	8.12	0.92	3.77	7.94	2.2	1.75	4.58	7.2	1.43	2.47	ND	10.8	5.51	3.8	1.68	0.35	2.45	2.91	2.52	0.53	9.42	10.8	2.49	16.5	0.37	1.84	1.97	no sample	0.39	30	4.83	6.38	2.57	1.63934	2.98
gd-T cells (% live cells)_T2	T2	0.73	0.22	0.46	0.95	0.2	0.46	1.34	0.24	1.14	0.46	0.044	0.35	0.16	0.42	0.22	0.37	0.17	2.07	0.54	1.04	1.06	1.73	3.59	0.51	0.29	0.23	0.22	no sample	1.01	2.4	0.19	0.51	0.012	0	0.033
GzmB+ CD4+ T cells (% CD4+ T cells)_T2	T2	1.18	4.38	0.53	2.98	1.93	1.43	1.66	1.05	0.55	1.74	3.2	21	4.97	3.8	5.28	4.03	19.3	8.77	25.4	34.2	1.91	2.9	2.45	13.8	4.44	11.9	0.72	no sample	6.68	1.07	0.72	7.1	22.5	2.1	1.83
GzmB+ CD8+ T cells (% CD8+ T cells)_T2	T2	43.7	67.1	16.7	21.9	53.6	94.1	81.4	88.3	84	58.6	43.5	62.7	78	73.9	90.8	87.3	95.8	84.9	69.7	80.8	64.7	42.4	79.5	92.4	93.8	71.9	90.3	no sample	96.8	89.3	66.8	77	96.7	73.8	74.4
GzmB+ gdT cells (% gdT cells)_T2	T2	50.4	73.3	40.1	28.4	51.6	78.9	66.8	49	68.2	61	55	86.7	54.4	57.9	52.7	52.1	86.5	87.9	55.5	96.3	47.9	57.6	99.2	86.1	56.5	53.8	66.8	no sample	82.5	84.6	22.3	57.1	66.7	ND	54.5
HLA DR+ NK cells (% NK cells)_T2	T2	42.6	78	52.7	72.1	41.6	71.5	44	43.2	52.5	27.9	57.3	42.4	47.7	36.7	59.9	89.9	65.9	58.8	67.5	75.6	48.2	46.7	69.9	86	79.2	76.5	49.1	no sample	63.1	62	50.6	85	66.2	55	53.8
HLADR+CD38+ CD8 MAIT cells (% CD8 MAIT cells)_T2	T2	1.87	33.3	23.8	5.18	6.79	79.5	19.1	ND	28.6	ND	100	1.2	3.28	15.5	33.3	77.8	73.1	5.56	13.2	12.4	11.5	2.99	24.1	20.6	70	65.4	4	no sample	57.1	12.5	ND	29.2	ND	ND	29.4
HLADR+CD38+ CD8+ T cells (% CD8+ T cells)_T2	T2	36.3	92.4	39.2	51.3	65.3	87.3	55.4	81.7	78.4	58.1	82.6	31.3	52.3	57.4	87.4	97.3	88.5	93.7	73.2	96	72.6	38.2	85.3	80.1	97.9	87.2	82.5	no sample	97.8	56.5	60.3	75.7	98.8	98.4	78.7
ICOS+ CD4 T cells (% CD4 T cells)_T2	T2	36.8	71.4	25.1	58	48.2	64.8	44.5	35.6	34.6	28.2	25	16.7	25.5	41.4	79.8	44.2	65.4	57.8	23.5	80.4	37	43.1	55	62.8	65.1	54.5	72.9	no sample	58.2	55.1	50	78.3	63.1	70.9	73.5
ICOS+ HLADR+CD38+ CD4 T cells (% CD4 T cells)_T2	T2	19.3	65.6	10.7	48.1	33.4	46.3	20.9	15.6	24.4	10.2	25	6.2	15.9	18.8	70.9	32.2	57.7	46.5	13.8	75.2	23.9	32.9	42.5	60.2	55	38.1	62.8	no sample	48.9	37.7	37.9	68.1	56.1	60	67.2
Intermediate monocytes (% total monocytes)_T2	T2	2.33	2.94	4.12	10.1	0.61	5.58	1.07	0.2	5.93	0.64	4.65	3.29	3.63	2.68	3.21	1.44	5.88	4.34	0.62	7.51	6.33	1.62	1.17	9.63	6.82	8.9	5.99	no sample	2.29	10.4	0.46	9.39	0.6	0.95	4.62
Mait cells CD8+ (% CD8+ T cells)_T2	T2	7.23	0.59	0.14	15.5	5.84	0.097	0.096	0.038	0.055	0.021	44.4	5.19	3.66	0.46	1.38	0.19	0.22	0.86	3.02	3.4	0.42	18.4	0.19	1.17	0.064	0.24	0.34	no sample	0.007	0.66	0.095	2.03	0	0	1.45
mDC (% live cells)_T2	T2	6.94	2.45	12.1	13.1	1.37	2.95	4.15	4.76	4.17	0.21	8.06	8.3	9.76	6.87	5.96	0.2	6.84	3.95	5.57	5.34	9.6	9.2	0.27	4.25	3.25	8.63	4.74	no sample	3.68	7.66	11.2	7.67	18	3.74	7.26
Naive CD4+ T cells (% CD4+ T cells)_T2	T2	20.8	1.63	25.3	4.29	0.016	12	11.9	27.9	14.9	0.15	0	20.9	2.16	15.7	0	2.4	1.33	1.01	13	0.53	7.88	0	0.7	0.95	1.26	18.3	0	no sample	0.14	1.67	0.36	0.037	0	7.27	1.07
Naive CD8+ T cells (% CD8+ T cells)_T2	T2	24.4	2.23	67	35.7	8.91	8.44	6.53	5.2	11.8	1.36	0	8.13	4.77	11.3	1.61	1.47	3.44	3.83	14.6	3.9	5.11	2.11	5.93	14.2	0.46	15.1	11.4	no sample	0.59	10.8	12.9	21.9	0.29	4.92	8.43
NK cells (% live cells)_T2	T2	8.5	22	3.89	25.4	16.4	12.2	5.39	4.92	11.1	5.53	19.3	20.7	13.4	3.53	23.2	4.49	6.82	11.6	14.6	13.7	13.1	9.83	26.4	10.6	8.41	3.86	18.6	no sample	3.16	23	8.41	12.6	1.87	7.3	8.5
NKG2C+ CD8 T cells (% CD8 T cells)_T2	T2	1.43	0.13	0.053	0.66	0.61	0.032	0.39	1.1	0.24	1.22	40.9	0.013	4	1.12	0.46	0.05	0.05	0.54	3	8.25	0.12	0.7	2.39	2.26	0.038	0.13	0.43	no sample	0.017	5.54	0.22	0.31	0.095	1.64	0.43
Non classical monocytes CD16+CD14lo (% total monocytes)_T2	T2	3.86	2.56	4.68	10.1	0.64	2.4	0.99	0.71	3.25	0.23	2.58	3.35	5.18	1.94	3.97	0.29	3.89	5.72	0.89	3.2	4.78	3	1.06	4.56	5.02	6.07	2.99	no sample	1.61	3.8	1.26	8.75	2.34	0.8	3
PD1+ CD4+ T cells (% CD4+ T cells)_T2	T2	43.1	94.8	23.5	68.8	98.3	58.3	56.4	27.9	41.3	51.6	37.5	44.1	85.2	38	95.5	71.1	85.3	81.1	48.4	98.5	53.5	58.6	82.6	77.1	76.1	41.6	84.6	no sample	97	76.3	73.9	93.9	90.8	76.4	84.5
PD1+ CD8+ T cells (% CD8+ T cells)_T2	T2	49.1	82.9	14.4	46.6	66.1	74.1	65.3	47.5	47.7	58.9	45.5	30.4	56.3	63.4	88.4	86.3	94.3	73	35.3	73.1	42.1	11.9	76	60.8	93.7	32.6	70.9	no sample	76.8	47.8	60.8	73.2	63.8	68.9	80.3
PD‐1+ EM CD8+ T cells (% CD8+ T cells)_T2	T2	4.73	30	0.68	6.08	27.6	12.7	14.4	17.3	22.2	19	40.9	9.54	9.27	14.2	22.8	23.4	34.7	22.4	12.3	24	18	2.75	16.2	3.9	35.4	11.6	5.18	no sample	26.7	8.95	32.3	7.05	42.4	44.3	14.8
PD‐1+ EMRA CD8+ T cells (% CD8+ T cells)_T2	T2	4.33	0.46	1	4.9	0.65	0.92	2.01	2.17	0.46	0.53	ND	1.56	2.19	0.78	0.61	0.21	2.17	1.54	0.29	0.12	1.98	0.56	1.39	9.47	0.23	0.15	0.86	no sample	0.17	10.1	1.91	4.8	0.29	0.00682076	0.34
pDC (% live cells)_T2	T2	0.57	0.051	0.29	0.57	0.076	0.12	0.03	0.11	0.3	0.00815	0.06	0.28	0.38	0.27	0.01	0.00429	0.49	0.21	0.59	0.27	0.22	0.14	0.00328	0.38	0.064	0.26	0.32	no sample	0.045	0.21	0.038	0.21	0.22	1.62	0.3
PDL1+ classical mo (% classical mo)_T2	T2	19.7	24.6	13	32.9	31.8	27.8	30.1	24.3	24.6	23.1	18.6	17.5	9.95	28	31.2	61.8	29.6	23.3	19.7	44.6	32	17.5	35.4	26.4	35.7	39.8	33	no sample	21.1	41.3	27.1	20.5	30.1	52.2	38.9
RA/RO ratio on CD4 T cells (% CD4 T cells)_T2	T2	0.32	0.01	0.41	0.06	0.0009	0.15	0.21	0.56	0.18	0.02	0.05	0.33	0.04	0.24	0.00262	0.04	0.02	0.01	0.16	0.0016	0.17	0.02	0.02	0.04	0.02	0.26	0.01	no sample	0.0015	0.03	0.01	0.0022066	ND	0.1	0.02
Tim3+ CD8+ T cells (% CD8+ T cells)_T2	T2	14.1	49.1	23.4	36.7	16.5	50.2	18.1	21.9	13.5	15.5	90.2	9.34	19.7	32.3	70.3	55	37.4	27.8	20.3	45.6	14.6	18.4	40.6	38.7	59.9	40.2	40	no sample	49.9	27.3	26.6	44	43.6	0.0006	37.4
Tim3+ Intermediate (CD14hiCD16+) monocytes (% int monocytes)_T2	T2	92.5	96.4	81.3	96.5	92.1	89.2	91.2	74.4	75.3	93.1	79.2	87.4	89.9	94.9	97.9	95.6	97.4	93.5	89.6	96.5	91.7	85.6	93.4	97.2	89.3	97.1	95.6	no sample	94.7	90.2	86.5	92.2	87.7	85.4	95.1
Total MAIT cells (% live cells)_T2	T2	0.7	0.013	0.014	1.46	0.18	0.014	0.039	0.05	0.021	0.0066	0.013	0.56	0.44	0.11	0.00913	0.016	0.013	0.68	0.28	0.38	0.24	2.99	0.023	0.067	0.021	0.018	0.06	no sample	0.024	0.011	0.065	0.05	0	0	0.017
Total monocytes (% live cells)_T2	T2	55.1	71.4	58.3	43.7	60.6	66.5	55	50.2	37.5	53	59	46.2	63.3	57.1	65.8	77.1	75.7	21.6	61	63.7	35.9	51.4	51.4	78	67.4	76.1	59.1	no sample	52.8	54.1	64.5	71.8	68.8	83.7	75.3
Tregs (% live cells)_T2	T2	2.3	0.065	0.64	0.47	0.11	0.38	1.78	0.52	0.21	2.32	0	0.75	0.049	0.89	0.13	0.51	0.077	0.19	0.22	0.15	0.34	0.14	0.6	0.14	0.58	0.53	0.33	no sample	0.16	0.078	0.27	0.4	0.009	0.045	0.012
B cells (% live)_T3	T3	1.7	0.1	0.48	2.27	1.05	4.31	0.13	0.09	0	1.12	no sample	0.85	11.8	0.098	0.2	0.0025	4.96	no sample	2.43	0.95	0.000635	1.57	0.00671	1.26	0.1	4.44	1.78	no sample	0.068	16.9	0.22	22.9	5.3	1.89	9.69
CD16+ gd-T cells (% gd-T cells)_T3	T3	6.6	1.46	5.07	4.03	4.95	5.74	13.12	1.25	13.28	39.18	no sample	17.72	2.53	30.54	2.39	1.28	2.44	no sample	7.67	2.23	35.4	5.3	40.97	2.65	7.72	14.59	9.83	no sample	1.23	27.72	1.12	7.36	2.82	4.52	9.55
CD16+ mDC (% mDC)_T3	T3	93.5	77.8	68.8	89.5	69	91.7	84.2	38.1	85.2	86.5	no sample	72.7	70.5	59.1	8.58	40.3	90.4	no sample	58.6	26.1	85.5	62.6	91.6	94.2	87	95.9	66.2	no sample	86.9	92.9	64.2	96.3	71.1	69.2	53.5
CD16+ monocytes (% total monocytes)_T3	T3	26.5	4.91	4.11	13.26	3.61	14.76	3.75	1.12	16.54	5.34	no sample	5.47	3.4	3.6	0.98	0.94	14.64	no sample	4.35	2.5	10.83	4.01	3.19	15.42	12.85	13.81	6.57	no sample	10.93	17.29	2.8	7.3	3.49	10.08	6.44
CD16+ NK cells (% NK cells)_T3	T3	86.6	40.2	56.3	58.6	70.6	55.1	85.2	23.1	59.8	86.3	no sample	84.3	63.3	84.6	37.5	50.4	36.2	no sample	50.4	58.3	79.8	47	67.6	61.4	74	72.5	84.4	no sample	46.4	77	10.5	73.3	54.6	61.1	48.3
CD161 low/neg Va7.2+ cells (% live cells)_T3	T3	0.34	0.015	0.36	0.15	0.19	0.075	0.49	0.084	0.34	1.63	no sample	1.71	1.85	1.91	0.012	0.25	0.12	no sample	2.4	3.45	2.57	1.49	0.23	0.98	0.74	1.43	0.38	no sample	3.46	1.56	0.066	0.38	0.016	0.8	0.036
CD27+ B cells (% B cells)_T3	T3	1.32	12.7	9.56	5.7	8.29	1.32	17.9	1.87	ND	5.72	no sample	3.73	0.62	33.2	3	15.4	0.28	no sample	1.03	3.92	ND	2.54	13.3	1.67	21.8	0.55	2.04	no sample	32.6	10.5	22.6	0.69	0.38	0.63	2.64
CD27+ CD4 T cells (% CD4 T cells)_T3	T3	86.1	67.1	87.5	62.2	61.2	68.2	90.3	74	49.3	84.4	no sample	67	20.5	81.3	26.6	48.9	18.4	no sample	42.7	21.8	35.2	18.6	69.6	16.8	74.9	65	51.5	no sample	57.1	76.8	37.1	69.8	27.2	41.4	35.7
CD27+ CD8 T cells (% CD8 T cells)_T3	T3	62.4	84.1	86.2	71.7	82.2	66.3	62	26.8	23.1	57.9	no sample	65.2	36.7	69.7	39.6	43.9	27.5	no sample	23	38	21.3	14	29.9	37.6	65.2	19.9	57.7	no sample	51.3	49.6	31.9	69.2	14.7	13.2	79.6
CD27+ gd T cells (% gd T cells)_T3	T3	55.9	37.1	61.4	54.3	63.2	63.3	56.3	43	28.4	43.8	no sample	52.2	29.7	54.1	19.4	39.8	27.9	no sample	17.6	40.6	9.86	17.4	16.2	16.7	66.6	36.7	56.5	no sample	52	20.7	19.8	59.3	14.4	16.1	59.2
CD27+ gd-T cells (% live cells)_T3	T3	0.36	0.11	0.3	0.95	0.24	0.31	1.44	0.16	0.43	1.45	no sample	0.35	0.03	0.86	0.018	0.29	0.00504	no sample	0.18	0.27	0.22	0.37	0.48	0.31	1.01	0.19	0.56	no sample	1.32	1.23	0.028	0.47	0.00793	0.044	0.039
CD3- cells (% live cells)_T3	T3	77.2	90.5	63.2	81.1	85.2	82.8	70.3	74.5	48.7	56.8	no sample	68.5	62	25.8	95.6	78.5	89.8	no sample	59.8	63.5	43.7	40.2	69.6	73.4	54.2	63.1	32.4	no sample	49	55.6	82.3	82.4	95.5	94.1	96.7
CD3+ CD33- cells (% live cells)_T3	T3	22.6	9.42	36.7	18.8	14.8	17.1	29.5	25.8	50.9	43	no sample	31.4	38	74.1	4.31	21.3	10.2	no sample	39.9	36.4	56.4	59.6	30.2	26.4	45.6	36.6	67.5	no sample	50.9	44.4	17.5	17.6	4.45	5.82	3.2
CD3+CD56+ cells (% CD3+ cells)_T3	T3	5.66	2.28	2.23	16.8	3.48	0.81	3.45	0.49	3.21	7.21	no sample	3.63	5.81	5.44	7.35	2.35	1.53	no sample	3.33	3.38	14.1	8.39	23.4	15.9	2.19	2.36	0.67	no sample	1.12	31.4	0.8	2.38	3.55	3.21	2.75
CD3+CD56+ cells (% live cells)_T3	T3	1.03	0.16	0.8	2.82	0.5	0.097	1.24	0.078	0.78	2.75	no sample	0.83	1.56	3.49	0.29	0.39	0.091	no sample	0.85	1.03	6.39	3.99	5.35	3.19	0.74	0.84	0.18	no sample	0.62	9.49	0.11	0.35	0.12	0.14	0.096
CD34+CD3- cells (% live cells)_T3	T3	0.1	0.025	0.018	0.21	0.05	0.1	0.028	0.39	0.024	0.15	no sample	0.044	5.45	0.56	0.054	0.15	0.23	no sample	0.36	0.029	0.31	0.23	0.05	0.073	0.065	0.73	0.013	no sample	0.022	0.00699	0.12	0.087	2.69	0.25	0.017
CD38+ CD4 T cells (% CD4+ T cells)_T3	T3	84.6	92.5	72.4	83.9	63.5	92.6	87	79.5	82.5	73	no sample	91.2	80.1	78.7	72.3	92.9	96.2	no sample	84.1	90.5	87.9	84.7	87.2	98	86.2	98.4	90.3	no sample	95.1	98.1	86.9	90.4	94.7	99.2	98.6
CD38+ CD8 MAIT cells (% CD8 MAIT cells)_T3	T3	20.6	88.2	56.3	40.2	64.7	91.4	79.2	75.9	72.7	90.4	no sample	66.5	16.1	34.9	ND	80	88.9	no sample	25.7	39.9	27.7	35.2	93.3	72.8	87.5	99.5	45.4	no sample	99.8	ND	ND	61.5	97.6	96	79.2
CD38+ HLA‐DR+ EM CD4+ T cells (% CD4+ T cells)_T3	T3	6.43	25.8	3.36	14.4	16	22.5	5.6	5.74	26.5	5.41	no sample	18.9	47.8	2.85	41.2	38.9	68.7	no sample	37.7	66	48.7	57.1	19.2	74.1	16.9	29.5	35.7	no sample	34.8	16.2	41.6	24.2	49.9	44.5	55.5
CD38+ HLA‐DR+ EM CD4+ T cells (% EM CD4+ T cells)_T3	T3	50	85.6	32	44	45.8	78.9	64.8	35	61.4	46.3	no sample	62.9	65.2	17.8	61.7	85.7	88.6	no sample	70.8	88.1	80.8	73.6	69.1	95.2	76	90.6	81.8	no sample	87.8	82.3	71.4	77.5	86.9	80.9	89
CD38+ HLA‐DR+ EM CD8+ T cells (% CD8+ T cells)_T3	T3	6.78	10.9	2.44	2.46	9.77	4.08	11.7	9.45	30.2	12.4	no sample	2.35	28.4	4.69	17.7	41.7	40.2	no sample	31.6	40.4	37.6	38.7	26.7	28.5	17.1	20.1	3.12	no sample	18.6	27	42.7	16.9	65.5	53.9	15.6
CD38+ HLA‐DR+ EM CD8+ T cells (% EM CD8+ T cells)_T3	T3	75.7	85.3	68.2	30.9	66.4	59.4	84.2	59.8	79	74.5	no sample	80.4	89.8	49.4	57.5	97.6	93.2	no sample	84.3	98	93.7	86.5	95.2	98	98.3	99.2	91.5	no sample	97.8	93.3	86.1	90.3	99.2	99.1	92.9
CD38+ non-classical monocytes (% non-classical mo)_T3	T3	96.8	91.9	88.4	91.1	86.4	83.2	92.6	61.2	77.7	80.1	no sample	97.7	74.3	86	76.7	91.5	89.8	no sample	79.2	99.1	93.7	95	97.9	97.2	94.9	96.4	99.4	no sample	97.2	97.6	86.7	90.9	84.1	99	99
CD38+GzmB+ CM CD8+ T cells (% CD8 T cells)_T3	T3	13.7	29	7.2	2.03	7.26	23.7	33.5	2.15	1.96	4.3	no sample	29.2	10.6	3.98	16.5	26.9	14	no sample	6.67	23.8	3.44	4.41	13.9	17.7	36.6	7.34	18.2	no sample	22.8	23.2	13.5	30.5	14.4	15	14.2
CD38+GzmB+ CM CD8+ T cells (% CM CD8 T cells)_T3	T3	68.8	93.6	48	34.2	37.3	90.2	87.4	51.2	61.4	28.6	no sample	98.6	89.3	44.2	91.1	81	95.2	no sample	86.9	98.1	66.4	91.4	96.3	92.6	97.6	88.3	94.2	no sample	89	98.9	91.7	77.3	98.8	99.7	78.4
CD38+HLADR+ CD4 T cells (% CD4+ T cells)_T3	T3	59	88.2	37.7	60	51.7	74.8	66.9	35.9	55.4	35.4	no sample	62.7	69.6	22.3	62.9	84.7	87.7	no sample	60.9	85.4	70.5	68.8	69.4	94	80.6	81.1	82.4	no sample	91	82.8	72.6	79.8	86.5	82.3	90.3
CD3‐CD56‐CD14+CD38+HLA‐DR‐ cells (% live cells)_T3	T3	0.045	0.23	0.16	0.13	0.62	0.37	0.15	1.25	0.13	3.49	no sample	0.091	0.54	0.35	0.93	0.06	0.1	no sample	0.23	0.11	0.053	0.43	0.25	0.07	0.053	0.07	0.13	no sample	0.078	0.23	0.39	0.21	0.43	0.3	0.25
CD4:CD8 ratio_T3	T3	1.18	12.54	2.14	1.51	1.49	2.51	0.29	1.2	0.3	1.08	no sample	0.26	0.08	0.88	3.19	5.29	0.24	no sample	0.52	0.39	0.27	0.13	0.13	0.15	0.48	0.19	0.03	no sample	0.15	0.47	3.21	0.41	0.11	0.06	0.18
CD4+ T cells (% live)_T3	T3	11.4	8.21	23	9.07	8.17	11.9	5.79	12.6	10.1	19.5	no sample	6.38	2.29	33.5	3.05	17.4	1.89	no sample	12.7	9.98	11.1	5.77	2.57	3.14	14.5	5.76	1.65	no sample	6.47	8.79	13	4.84	0.44	0.31	0.44
CD4+CD8+ dp T cells (% CD3+ cells)_T3	T3	0.35	0.068	0.38	0.46	0.25	0.063	0.26	0.073	0.18	0.46	no sample	0.33	0.035	0.34	0.03	0.2	0.025	no sample	0.11	0.14	0.19	0.096	0.036	0.17	1.41	0.24	0.00676	no sample	0.48	0.15	0.046	0.052	0.021	0.27	0.053
CD45RA+ gd-T cells (% gd-T cells)_T3	T3	68.5	5.38	55.1	71.2	13.2	31.5	52.3	41.1	37.1	59.5	no sample	82.2	22.2	46.1	22.5	13.5	37.2	no sample	72.9	34.6	85.4	59.7	61.9	69.3	16.5	36.2	90.4	no sample	46.5	62.6	27.6	23	18.6	22.2	20.9
CD45RA+ GzmB+ CD27- gd-T cells (% gd-T cells)_T3	T3	33.9	2.58	25.7	30.1	4.37	11.1	24.6	20.1	20.8	34.7	no sample	40.2	17.1	27.9	21.5	7.81	18.6	no sample	51.9	19.3	75	51.5	53.1	62.6	8.19	25.3	39.3	no sample	23.9	55.5	23.3	11.6	10.2	20.2	10.2
CD57+ CD4 T cells (% CD4 T cells)_T3	T3	9.63	13.6	3.35	2.59	43.8	21.1	4.69	2.81	12.7	3.46	no sample	16	32.7	7.41	36.6	19.9	29.9	no sample	38.9	33.4	19.6	45.8	9.36	34.7	13.9	19.6	25.6	no sample	17	34.2	14.1	42.2	39.4	18.3	37
CD57+ CD8 T cells (% CD8 T cells)_T3	T3	63.4	44	21.8	16	41.6	81.3	77.3	64.8	80.4	56.7	no sample	34.5	35	56.5	92.8	62.3	80.3	no sample	74.3	54.9	65.9	67.4	61.4	53.8	64.4	66.9	44	no sample	68.8	84.3	55.6	64.8	79.1	60.1	24.8
CD57+ CD8+ T cells (% live cells)_T3	T3	6.12	0.28	2.35	0.96	2.29	3.86	15.5	6.8	26.5	10.3	no sample	8.32	9.99	21.5	0.89	2.04	6.41	no sample	18.2	13.9	27.2	30.8	12.2	11.6	19.2	20.2	28.1	no sample	28.8	15.8	2.25	7.59	3.07	3.22	0.61
CD57+ GzmB+ CD8 T cells (% CD8 T cells)_T3	T3	41.9	21.4	14.6	6.7	13.8	48.7	61.2	31.7	54	38.5	no sample	26.4	22.6	23.4	51.6	50.7	67.6	no sample	51	48.2	53.2	57	54.9	45.1	56.7	65.3	37.3	no sample	65.6	75.7	41.2	42.9	76.8	55.7	15.2
CD57+ NK cells (% NK cells)_T3	T3	60.8	23.9	23.7	24.4	37.8	23.3	63.7	32.9	63.7	64.3	no sample	31.5	36.8	73.4	15.2	29	8.02	no sample	58.7	27.2	39.2	32.7	20.7	13.4	20.6	44.2	15.5	no sample	14.1	31.2	13.6	24	39.2	26.1	10.7
CD57+CD38+ CD8 T cells (% CD8 T cells)_T3	T3	56.1	44.5	21.8	18.3	41.3	80.3	75.3	52.8	76.9	51.8	no sample	38.3	25.4	47.7	86.3	62.7	76.4	no sample	72.3	57	65.4	66	60.8	55.4	63.5	66.7	47	no sample	69.3	84.3	56.3	63.4	79.4	59.3	29.2
CD57+GzmB+ CD3+CD56+ cells (% CD3+CD56+ cells)_T3	T3	47.3	53.8	52.2	30.3	9.6	46.2	55.2	52.8	57.4	77.3	no sample	46.8	28.9	71.5	62.7	44.5	47.7	no sample	72.7	61.1	70.9	62.5	83	80.4	47.2	67.4	24.3	no sample	58.3	87.5	44.8	47.4	55.3	44.4	24.3
CD57+NKG2C+ NK cells (% NK cells)_T3	T3	0.96	0.44	1.7	1.2	1.48	0.1	10.2	1.71	17.9	1.46	no sample	0.88	4.35	23.6	0.51	0.56	0.73	no sample	36.1	1.5	7.92	1.11	1.59	0.43	3.35	2.69	1.71	no sample	0.33	3.33	0.53	9.31	2.49	1.8	1.53
CD57+PD‐1+CD38+ CD4+ T cells (% CD4+ T cells)_T3	T3	5.74	12.4	1.84	1.68	27	16.7	4.12	1.56	6.48	2.3	no sample	11.7	27.8	3.27	26.6	17.1	28.7	no sample	29.7	30.1	16.1	36.2	8.31	33.1	11.9	17.1	22.6	no sample	16.2	33.7	11.7	39.5	37.2	17.9	36.1
CD69+ CD8 MAIT cells (% MAIT cells)_T3	T3	46.4	41.2	22.3	62.3	46.6	38.9	55.7	31	15.2	69.9	no sample	59	11.6	59.3	ND	53.3	36.1	no sample	21.6	63.2	23.1	36.9	26.7	57.6	62.5	61.6	33.8	no sample	16.9	ND	ND	63.3	48.8	60	66.7
CD69+ NK cells (% NK cells)_T3	T3	50	41.5	35.7	54	50	34.7	38.5	20.1	23	70.2	no sample	50	17.9	49.5	34.2	51.2	37.1	no sample	24.2	52.7	33.7	50.7	42	44.8	57.5	54.4	39	no sample	46.4	80.4	32.3	43.6	79.5	71.6	44.9
CD8+ MAIT cells (% live)_T3	T3	0.38	0.00573	0.041	1.49	0.24	0.0065	0.13	0.00976	0.016	0.1	no sample	0.46	0.17	0.3	0.00064	0.015	0.015	no sample	0.16	0.3	0.23	0.62	0.013	0.085	0.019	0.07	0.024	no sample	0.38	0.00233	0.000616	0.1	0.02	0.015	0.00814
CD8+ MAIT cells (% Va7.2+ CD8+ T cells)_T3	T3	52.7	27.5	10.2	90.9	54.8	8.1	20.4	10.4	4.3	5.9	no sample	21.3	8.5	13.6	5	5.6	11.1	no sample	6.4	8	8.4	29.4	5.2	7.9	2.5	4.6	6	no sample	9.9	0.1	0.9	20.8	55.6	1.8	18.3
CD8+ T cells (% live)_T3	T3	9.66	0.66	10.8	6.01	5.5	4.75	20	10.5	33	18.2	no sample	24.1	28.6	38.1	0.95	3.27	7.98	no sample	24.5	25.3	41.2	45.7	19.8	21.5	29.8	30.2	63.8	no sample	41.9	18.7	4.05	11.7	3.88	5.36	2.45
CD86+ classical mo (% classical mo)_T3	T3	94.3	74.3	69.2	86.5	65.9	62.2	82.7	53.9	64.4	61.3	no sample	80.1	33.2	61	38.9	77.9	69.5	no sample	52	55.9	84.1	56.8	47.4	81.9	68.9	95	65.3	no sample	93.8	68.6	76.6	71	52.4	87	79.4
CD86+ Intermediate (CD14hiCD16+) monocytes (% int monocytes)_T3	T3	99	92.7	91.5	97.8	82.8	82.4	92.5	79.8	79.5	87.5	no sample	94.7	52.7	87.8	72.9	94.5	90.1	no sample	80.1	82	97.7	75.3	77.8	91.6	85.9	99.5	87.7	no sample	97.2	86.6	90.7	94	84.7	97.7	91.8
CD86+ monocytes (% total monocytes)_T3	T3	95.2	81.3	70.7	89.2	68.7	67.4	87.7	55.3	68.8	65.7	no sample	81.8	32.4	63.7	43.3	82.1	73.9	no sample	57.2	63	85.9	59.8	51.6	85.4	71	95.3	70.1	no sample	94.9	63.6	79.9	67.8	59.3	88.3	80.5
CD86+ non-classical monocytes (% non-classical mo)_T3	T3	94.7	90.3	85.4	89.8	61.4	66.6	88	61.2	76	78.4	no sample	77.6	53.6	78.1	69.7	90	81.3	no sample	61	69.2	89.8	64.7	47	83.4	76	97.8	56	no sample	94.8	52.5	82.4	77	75.2	89.8	82.6
CD86+ mDCs (% mDCs)_T3	T3	90.3	80.6	67.5	85.7	60.2	61.6	88.5	41.6	69.5	67.6	no sample	74.5	46.8	54.9	29.1	70.1	71.5	no sample	45.3	47.4	79.3	53.4	81.1	78.3	75.4	95.8	67.4	no sample	88.6	86.5	70.9	86.1	67.9	80.4	65.7
Classical monocytes (% total monocytes)_T3	T3	73.5	95.09	95.89	86.74	96.39	85.24	96.25	98.88	83.46	94.66	no sample	94.53	96.6	96.4	99.02	99.06	85.36	no sample	95.65	97.5	89.17	95.99	96.81	84.58	87.15	86.19	93.43	no sample	89.07	82.71	97.2	92.7	96.51	89.92	93.56
CM CD4 T cells (% CD4 T cells)_T3	T3	38.3	32.4	39.5	30.1	14	40	42.1	20.1	17.4	41.3	no sample	21.3	5.48	42.4	6.09	30.8	4.52	no sample	17	9.64	16.4	6.33	35.1	5.92	30.7	31.7	13.4	no sample	22.9	30.9	18.8	29.7	12.4	18.5	11.4
CM CD4 T cells (% live cells)_T3	T3	4.36	2.64	9.08	2.74	1.15	4.76	2.44	2.54	1.75	8.07	no sample	1.36	0.13	14.2	0.19	5.35	0.085	no sample	2.16	0.96	1.82	0.37	0.9	0.19	4.44	1.82	0.22	no sample	1.48	2.71	2.45	1.44	0.054	0.057	0.05
CM CD8 T cells (% CD8 T cells)_T3	T3	32	36.5	18.4	7.88	23.5	39.1	59.5	15.1	12.3	20.7	no sample	43.8	28.7	11.4	40.1	66.3	52.5	no sample	38.7	66	23.5	34.1	41.2	43	56.8	33.4	33.4	no sample	48.7	42.8	45.6	55.2	61.8	76.2	24.6
EM CD4+ T cells (% CD4+ T cells)_T3	T3	12.9	30.2	10.5	32.8	35	28.5	8.64	16.4	43.2	11.7	no sample	30.1	73.3	16	66.8	45.4	77.6	no sample	53.2	75	60.2	77.5	27.8	77.8	22.2	32.5	43.6	no sample	39.6	19.6	58.2	31.3	57.4	55	62.4
EM CD8+ T cells (% CD8+ T cells)_T3	T3	8.96	12.8	3.58	7.97	14.7	6.87	13.9	15.8	38.3	16.6	no sample	2.92	31.6	9.51	30.8	42.8	43.1	no sample	37.5	41.2	40.1	44.7	28	29.1	17.4	20.2	3.41	no sample	19	28.9	49.6	18.8	66	54.3	16.8
EMRA CD4+ T cells (% CD4+ T cells)_T3	T3	0.27	0.021	0.035	0.13	0.024	0.027	0.047	0.09	0.76	0.066	no sample	1.09	0.056	0.2	0.011	0.066	0.044	no sample	2.11	0.075	0.59	0.32	0.033	0.64	0.024	0.17	0.14	no sample	0.02	0.72	0.031	0.00784	0	0.19	0.15
EMRA CD8+ T cells (% CD8+ T cells)_T3	T3	4.92	0.73	1.92	5.42	1.43	6.76	2.01	12.3	11.9	15.9	no sample	1.61	1.71	14	1.34	0.86	3.6	no sample	4.47	0.42	6.15	6.28	5.48	7.25	1.68	6.49	1.04	no sample	2.48	3.53	1.53	0.92	1.32	0.94	0.37
gd-T cells (% live cells)_T3	T3	0.69	0.37	1.31	2.06	0.44	0.56	2.96	0.23	1.52	3.36	no sample	0.44	0.19	0.95	0.11	1.17	0.26	no sample	0.91	1.4	3.28	2.27	3.31	2.17	1.4	1.13	1.39	no sample	2.95	5.77	0.4	0.48	0.056	0.11	0.068
GzmB+ CD4+ T cells (% CD4+ T cells)_T3	T3	2.25	0.83	0.8	2.81	0.74	0.49	2.31	1.16	0.4	0.38	no sample	12.7	7.04	2.46	1.6	1.82	32.6	no sample	25.7	42	11	12.1	1.47	25.3	8.64	13.9	0.44	no sample	6.63	2.54	0.79	4.6	17	29.8	5.1
GzmB+ CD8+ T cells (% CD8+ T cells)_T3	T3	60.4	43.4	26	22.3	28.5	84.8	84.4	66.8	80.3	51.9	no sample	79.4	70.7	57.2	94.6	72.7	89.2	no sample	71.7	85.2	81.3	94.6	99.4	90.3	88.9	92	96.2	no sample	93.9	98	79.9	68	97.7	99.2	54.7
GzmB+ gdT cells (% gdT cells)_T3	T3	59.3	42	25.9	45.1	16.8	21.3	81.6	36.8	33.1	62.6	no sample	81.8	47.3	48.4	58.4	27.2	79.5	no sample	63.8	78	62.4	74.2	99.5	84.2	61.5	71.1	59.2	no sample	73	89.4	25.7	49	70	93	51.5
HLA DR+ NK cells (% NK cells)_T3	T3	64.5	69.9	52.9	63.7	38	62.2	60.1	40.5	64.4	55.6	no sample	63.8	49.3	28.4	53.7	79.2	62.6	no sample	57.3	67.3	62.7	47.8	62.3	68.7	81.1	79.5	66.4	no sample	74.7	57.7	50.6	78.8	65.2	67.2	63.4
HLADR+CD38+ CD8 MAIT cells (% CD8 MAIT cells)_T3	T3	2.78	52.9	18.4	0.95	10.3	38.9	9.73	55.2	45.5	27.2	no sample	7.15	4.87	4.12	ND	43.3	52.8	no sample	17.8	5.98	8.96	3.63	13.3	24.6	87.5	89	9.46	no sample	93.2	ND	ND	12	95.1	96	54.2
HLADR+CD38+ CD8+ T cells (% CD8+ T cells)_T3	T3	77.4	86.3	49.4	42.6	80.9	61.2	82.8	53	78	66.1	no sample	93	83.2	44.3	55	94.9	90.7	no sample	81	95.9	91.8	83	89.8	94.3	97.9	98.5	92	no sample	98.2	92.2	80.3	89.8	98.9	99.3	94.8
ICOS+ CD4 T cells (% CD4 T cells)_T3	T3	44.8	75.4	27.2	48	41.5	78.3	59.5	35.9	25.3	40.2	no sample	44.8	31	44	44.5	82.4	74.8	no sample	30.9	58.5	49.5	39.8	47.4	66.5	67.1	66	78.4	no sample	84.1	59.9	63.5	70.7	57.6	87	83.4
ICOS+ HLADR+CD38+ CD4 T cells (% CD4 T cells)_T3	T3	28.8	66.6	12	33.1	21.8	61.8	41.6	14.6	16	17.4	no sample	30.6	21	11.7	31.4	72.4	65.9	no sample	19.8	46.9	38.7	28.7	34.7	59.5	53.7	56.5	66.5	no sample	76.3	50.1	46.5	57.3	51.6	71	75.8
Intermediate monocytes (% total monocytes)_T3	T3	14.1	2.24	1.73	5.05	1.95	8.34	2.52	0.26	8.1	2.63	no sample	3.12	1.31	1.49	0.49	0.61	7.02	no sample	1.41	1.58	4.79	1.43	1.85	10	7.29	6.93	3.72	no sample	6.03	4.69	0.93	3.31	1.09	6.26	3.33
Mait cells CD8+ (% CD8+ T cells)_T3	T3	3.9	0.89	0.38	24.8	4.3	0.14	0.61	0.093	0.047	0.56	no sample	1.92	0.6	0.79	0.067	0.46	0.19	no sample	0.67	1.18	0.57	1.36	0.063	0.39	0.063	0.23	0.038	no sample	0.91	0.012	0.015	0.89	0.49	0.28	0.33
mDC (% live cells)_T3	T3	9.72	2.69	3.22	9.18	3.26	8.27	0.81	9.35	9.52	1.96	no sample	1.64	2.88	1.27	8.21	0.72	13	no sample	6.63	3.13	3.52	2.48	0.08	3.43	1.75	5.89	0.47	no sample	2.21	2.41	9.04	1.59	10.8	3.11	6.84
Naive CD4+ T cells (% CD4+ T cells)_T3	T3	18.8	0.2	26.3	4.47	0.00471	3.83	13.9	27.6	17.3	18.4	no sample	25.7	0	21.3	0	3.42	0.33	no sample	6.4	0.098	6.52	0	0.59	0.13	1.14	19.8	0	no sample	0.079	2.07	0.19	0.00784	0.54	0.95	0.39
Naive CD8+ T cells (% CD8+ T cells)_T3	T3	17.7	12.1	57.6	38	2.99	27.8	5.94	5.43	8.35	15	no sample	3.79	0.72	16.3	0.81	3.26	2.94	no sample	4.37	3.22	2.21	0.39	3.25	2.52	2.91	3.1	1.31	no sample	3.68	1.86	7.28	3.72	0.11	0.29	1.47
NK cells (% live cells)_T3	T3	11	12.3	10.2	27.1	19.1	16.2	10.7	4.26	4.3	8.56	no sample	18.5	15.3	6.01	25.3	13	6.91	no sample	15.2	7.65	11.6	4.6	25.1	8.81	13	3.05	9.99	no sample	3.21	22.4	14.5	25.6	3.46	4.8	9.6
NKG2C+ CD8 T cells (% CD8 T cells)_T3	T3	0.92	0.31	0.26	0.48	0.29	0.023	0.72	0.65	2.02	3.93	no sample	0.19	0.73	1.42	0.1	0.18	0.25	no sample	1.85	4.58	0.18	0.96	3.42	1.21	0.48	0.025	0.13	no sample	0.00833	5.36	0.076	0.068	1.19	0.46	0.18
Non classical monocytes CD16+CD14lo (% total monocytes)_T3	T3	12.4	2.67	2.38	8.21	1.66	6.42	1.23	0.86	8.44	2.71	no sample	2.35	2.09	2.11	0.49	0.33	7.62	no sample	2.94	0.92	6.04	2.58	1.34	5.42	5.56	6.88	2.85	no sample	4.9	12.6	1.87	3.99	2.4	3.82	3.11
PD1+ CD4+ T cells (% CD4+ T cells)_T3	T3	56	93.1	31.5	55.8	94.6	69.9	71.9	24.6	43.3	43.4	no sample	54	88.5	35.9	89.3	83.6	93.1	no sample	59.4	92	69	68.8	78.5	92.3	80.5	63.5	91.3	no sample	96.9	95.5	80.7	93.5	87.8	94.7	94
PD1+ CD8+ T cells (% CD8+ T cells)_T3	T3	74.9	82.8	27.7	41.7	76.2	63.1	86	36.1	34	52.7	no sample	82.8	80.6	56.6	88.8	86.4	86	no sample	36.3	54.3	52.4	20.4	68.9	74.9	93.1	46.3	73.7	no sample	82.4	71.1	82.4	80.9	58.5	82.6	86
PD‐1+ EM CD8+ T cells (% CD8+ T cells)_T3	T3	7.14	9.91	1.65	3.03	9.02	4.99	12.8	8.05	13.7	9.98	no sample	2	27.1	6.96	27.1	38.6	35	no sample	13.9	21.3	18.6	8.21	20.9	21.9	15.8	9.77	2.26	no sample	15.2	18	45.3	14.5	40.6	42.9	12.6
PD‐1+ EMRA CD8+ T cells (% CD8+ T cells)_T3	T3	3.25	0.57	0.64	2.81	0.67	2.78	1.46	2.76	2.92	5.66	no sample	0.67	0.53	3.64	0.54	0.44	2.92	no sample	0.79	0.086	1.64	0.39	2.26	3.09	1.42	1.37	0.55	no sample	1.47	1.95	0.81	0.48	0.16	0.5	0.083
pDC (% live cells)_T3	T3	0.29	0.096	0.47	0.42	0.12	0.13	0.027	0.13	0.11	0.022	no sample	0.18	0.091	0.048	0.03	0.17	0.32	no sample	0.32	0.047	0.17	0.00764	0.00336	0.1	0.046	0.12	0.081	no sample	0.048	0.021	0.082	0.036	0.15	0.73	0.16
PDL1+ classical mo (% classical mo)_T3	T3	33.8	21	17.1	26.6	32.5	17.4	39.2	14.8	15.2	49.4	no sample	32.1	5.79	20.5	19.7	49.9	32.9	no sample	16.7	28.5	38.2	26	26.5	46	35.2	50.6	20.7	no sample	52.8	68.3	25.4	20.9	27.7	50.2	31
RA/RO ratio on CD4 T cells (% CD4 T cells)_T3	T3	0.26	0.001	0.41	0.08	0.003	0.06	0.16	0.68	0.18	0.24	no sample	0.36	0.004	0.29	0.000544	0.04	0.00312	no sample	0.13	0.00466	0.11	0.01	0.01	0.02	0.01	0.25	0.01	no sample	0.0006	0.03	0.0038	0.002	0.003	0.02	0.01
Tim3+ CD8+ T cells (% CD8+ T cells)_T3	T3	21.3	49.2	24.2	31.1	13.9	38.7	27.1	14.7	9.61	17.9	no sample	30.8	7.1	26.9	54.3	69.4	37.3	no sample	16.1	26	15.3	13.9	30.1	36.9	41.4	36.3	19.9	no sample	56.8	41.1	37.6	26.8	34.2	56.5	32.2
Tim3+ Intermediate (CD14hiCD16+) monocytes (% int monocytes)_T3	T3	98	92.2	94.2	98.4	93.7	86.1	95.9	70.2	63.4	96.6	no sample	93.4	66.6	93.3	92.6	96.9	95	no sample	88.4	97.2	95.7	91.7	94.2	97.1	89.5	98	96.8	no sample	96.8	86.6	88	86.7	87.6	98.4	91.9
Total MAIT cells (% live cells)_T3	T3	0.54	0.011	0.1	2.65	0.39	0.03	0.18	0.017	0.049	0.1	no sample	0.5	0.59	0.33	0.00706	0.028	0.019	no sample	0.35	0.34	0.55	1.35	0.019	0.1	0.038	0.07	0.04	no sample	0.48	0.011	0.083	0.13	0.028	0.015	0.012
Total monocytes (% live cells)_T3	T3	53.5	73.8	45.5	39.4	53.6	46.4	55.8	39.5	29.8	37.4	no sample	43.7	14.5	8.77	55.8	61.4	61.1	no sample	28.7	48	24.2	24	36.7	56.6	34.4	47.7	12.3	no sample	42.6	9.27	50.9	23.9	59.3	80	68
Tregs (% live cells)_T3	T3	2.15	0.25	1.28	1.15	0.1	2.17	2.08	0.83	0.42	4.31	no sample	0.47	0.13	1.52	0.42	4.75	0.071	no sample	0.72	0.43	0.3	0.3	0.77	0.13	4.96	0.44	0.25	no sample	0.51	0.73	0.38	0.37	0.036	0.021	0.015
B cells (% live)_T4	T4	7.37	1.08	1.3	6.47	0.98	9.77	1.02	2.83	0.000349	0.44	1.55	4.01	8.19	0.66	14.4	0	no sample	4.16	12	0.43	0.00177	0.61	0.02	4.82	0.96	17.1	1.52	0.69	0.13	0.032	4.79	13.4	43.2	13	3.6
CD16+ gd-T cells (% gd-T cells)_T4	T4	9.56	4.4	4.32	3.4	5.56	5.64	13.33	1.22	7.78	7.46	0.96	15.54	4.36	18.53	2.27	0.73	no sample	3.86	10.07	1.34	26.35	13.02	36.01	6.49	8.59	6.35	4.44	4.34	0.822	1.55	0.6	5.78	10.82	5.52	5.87
CD16+ mDC (% mDC)_T4	T4	85.7	75.2	59.1	92.3	87.3	87.2	65.5	1.43	88.1	80.9	32.5	80.2	41	77.9	9.5	50.3	no sample	28.4	59.4	78.8	48.3	73.9	80.3	73	95.4	74.5	69.9	61.3	67.2		65.9	74.8	91.6	61.8	39.5
CD16+ monocytes (% total monocytes)_T4	T4	12.08	2.49	5.59	15.05	7.55	6.56	3.2	0.131	12.34	3.37	2.5	7.48	4.73	5.19	3.1	2.37	no sample	3.38	2.53	5.03	3.32	3.73	2.63	9.27	14.15	9.41	7.71	5.29	3.68	4.06	3.27	5.44	16.95	4.16	7.24
CD16+ NK cells (% NK cells)_T4	T4	82.4	38.7	51.6	59.4	79.7	62.6	73.1	14.8	61.8	55.5	35.8	87.4	76.8	75.2	39.1	44.2	no sample	67	67.4	52.6	80.6	53.1	58	62.6	84.2	88.1	90.7	38.3	70.2	69.6	28.4	75.2	72.2	54.7	68.6
CD161 low/neg Va7.2+ cells (% live cells)_T4	T4	0.48	1.48	0.23	0.68	0.2	0.11	0.52	0.044	0.34	0.35	0.62	0.24	1.27	0.78	0.15	0.13	no sample	0.85	4.77	1.7	1.5	3.62	0.23	1.08	0.28	1.12	0.34	0.18	1.63	0.14	0.53	0.12	0.5	3.8	0.75
CD27+ B cells (% B cells)_T4	T4	2.39	14.4	10	2.85	7.36	1.63	2.04	0.68	ND	7.27	31.3	2.8	0.56	7.04	44.6	ND	no sample	1.9	1.46	10.7	ND	5.97	26.2	6.26	2.08	2.27	6.79	1.08	3.95	1.61	1.18	0.3	1.14	1.28	8.06
CD27+ CD4 T cells (% CD4 T cells)_T4	T4	92.8	71	87.8	64.3	70	58.3	92.7	73.2	60.5	76.1	42.9	67.7	32.4	78.7	45.8	38.8	no sample	10.3	40.1	14.5	42.6	20.9	68.1	27.6	34.7	58	51.8	31.9	47.7	47.5	52.4	40.9	58.9	68.8	60.3
CD27+ CD8 T cells (% CD8 T cells)_T4	T4	66.8	80.1	85.3	90.9	77.3	59.6	66.8	36.2	25.2	60.9	66.2	46	53.6	69.3	66.2	27.7	no sample	8.91	22.8	32.5	18.6	14.5	17.7	35.2	53.5	27.1	43.8	16.2	23.2	10.2	32.1	28.8	38.7	14.4	76.7
CD27+ gd T cells (% gd T cells)_T4	T4	68.2	59	69.8	61.3	65.7	55.1	61.5	50.4	34.7	50	59.7	38.9	44.1	50.6	71.5	29	no sample	7.93	12.3	41.5	5.9	13.7	16.1	12.6	52.9	30.8	42.6	17.3	24.8	8.37	16.5	25.6	46.9	28.9	68.7
CD27+ gd-T cells (% live cells)_T4	T4	0.55	0.58	0.51	0.36	0.26	0.33	2.27	0.08	0.37	0.23	0.86	0.31	0.19	0.36	0.28	0.18	no sample	0.081	0.55	0.36	0.21	0.23	0.3	0.38	0.86	0.56	0.4	0.17	1.16	0.064	0.2	0.061	0.22	0.3	0.72
CD3- cells (% live cells)_T4	T4	72.9	48.5	45.5	81.8	82.2	64.3	63.6	79.8	57.5	76.5	33.1	76.3	77.9	60.9	81.5	78.5	no sample	44	49	66.9	45.5	37.2	63.5	51.1	61.5	51.1	44.4	66.9	30.5	16.6	64.7	89	86.6	68	67.2
CD3+ CD33- cells (% live cells)_T4	T4	27	51.3	54.4	18.1	17.7	35.6	36.3	20	42	23.4	66.8	23.6	22.1	39	18.7	21.5	no sample	55.8	50.9	33.1	54.4	62.4	36.1	48.8	38.4	48.9	55.5	32.3	69.2	82.4	35.3	11	13.4	31.9	32.8
CD3+CD56+ cells (% CD3+ cells)_T4	T4	2.5	1.14	1.07	4.83	3.06	0.47	4.3	0.6	1.53	4.06	1.07	7.49	4.46	5.72	1.4	1.85	no sample	2.91	2.17	7.18	22.2	13.4	31.1	11.8	0.83	2.42	0.84	2.29	15.3	29.6	3.76	2.74	2.13	6.27	0.86
CD3+CD56+ cells (% live cells)_T4	T4	0.62	0.44	0.42	0.54	0.46	0.088	1.48	0.048	0.26	0.81	0.11	1.45	1.12	1.95	0.13	0.39	no sample	0.62	1.03	2.08	11.6	5.1	7.91	4.63	0.37	1.12	0.37	0.45	9.62	33.1	0.6	0.25	0.21	1.3	0.22
CD34+CD3- cells (% live cells)_T4	T4	0.19	0.035	0.00645	0.089	0.058	0.28	0.059	0.1	0.028	0.23	0.045	0.055	32.2	0.05	0.015	0.11	no sample	0.074	0.061	0.062	0.73	0.15	0.07	0.02	0.021	0.14	0.029	0.045	0.17	0.15	0.033	0.084	0.86	0.013	0.04
CD38+ CD4 T cells (% CD4+ T cells)_T4	T4	85.8	74.9	58	93.6	63.6	69.7	79.5	79.4	76.8	73.7	93	77.8	67.2	82.7	54.8	70.7	no sample	76.9	86.4	90.3	70.6	83.8	69	95.3	91.4	90	82.4	89.4	87.8	65.5	82.5	74.8	98.7	97.1	83.2
CD38+ CD8 MAIT cells (% CD8 MAIT cells)_T4	T4	21.4	60	45.6	41.8	53.8	80	39.8	ND	63.6	72.5	82.9	23.2	26.2	21.4	ND	48.9	no sample	17.5	19.5	20	16.6	22.3	36.4	29.2	76.5	83.9	46.2	ND	97.4	ND	ND	48.7	90	82.2	48.6
CD38+ HLA‐DR+ EM CD4+ T cells (% CD4+ T cells)_T4	T4	3.36	11.2	1.28	27.2	11.5	17.7	2.32	3.99	15.9	5.77	39.7	10.7	30.7	8.2	17	29.1	no sample	47.7	42.2	67.6	28.5	43.8	10.5	55.3	40.5	31	25.8	46.3	35.8	12.3	23.2	30.9	36.6	23.6	24.8
CD38+ HLA‐DR+ EM CD4+ T cells (% EM CD4+ T cells)_T4	T4	53.2	43.9	13.3	87.3	42.1	46.2	38.7	25.2	46.6	31.1	73.2	38.3	47.7	43.1	36.2	56.5	no sample	61.8	78.8	83	52.6	56.9	38.2	84.7	82.8	78.2	59.1	72.3	71.4	29.3	54.6	53	94.6	80.9	67.7
CD38+ HLA‐DR+ EM CD8+ T cells (% CD8+ T cells)_T4	T4	4.39	12.1	1.41	3.02	10.7	10.6	6.03	3.9	17.1	8.25	14.5	9.42	13	3.71	19.9	46.5	no sample	36.1	22.7	25.2	24.3	18.7	7.21	18.2	16.9	16.6	1.26	42.6	22.9	23.5	14.9	30.5	29.8	20.7	12.3
CD38+ HLA‐DR+ EM CD8+ T cells (% EM CD8+ T cells)_T4	T4	77.5	90.6	35.5	87	58.5	80.8	58.6	37.6	61	43.9	90.9	54.3	71.4	40.2	82.1	92	no sample	83.8	88.2	86.1	72.7	63.4	60.3	93.9	93.2	90.9	67.5	74	85.8	51.2	68.1	67.8	99.5	88.8	78.9
CD38+ non-classical monocytes (% non-classical mo)_T4	T4	92.9	93.3	64.9	91.5	86.2	75.3	87.6	75.4	57.5	70.1	87.4	87.6	93.9	84.3	86.1	94.5	no sample	88.5	89.6	86.6	90.1	79.2	93.5	98.6	90.1	96.2	97.7	84	100	100	76.4	87.3	97.2	94.4	95.4
CD38+GzmB+ CM CD8+ T cells (% CD8 T cells)_T4	T4	16.5	14.9	2.83	9.37	14.6	16.3	12.7	0.62	6.41	2.19	4.72	5.89	19.6	6.4	13.9	8.35	no sample	1.81	7.91	14.2	1.31	2.36	2.85	21.2	24.8	6.68	11	3.22	15.2	3.01	5.89	8.15	33.3	7.45	18.2
CD38+GzmB+ CM CD8+ T cells (% CM CD8 T cells)_T4	T4	63.5	41.2	33	37	42.6	66.4	51.9	20.9	78.4	23.9	39.6	44.7	76.6	47.2	81.5	53.1	no sample	88.3	74.6	77.1	32.7	63.1	84.8	82.2	89.7	52.3	93.1	50	98.9	84.6	65.4	69.2	98.8	99.3	64.3
CD38+HLADR+ CD4 T cells (% CD4+ T cells)_T4	T4	59.2	57.8	20	83.5	44.7	53.5	44.4	26.2	41.1	23.7	77.2	49.2	58.1	39.3	40.3	57.7	no sample	62	69.8	80.6	45.8	59.5	38.9	86.3	81.3	76.3	65.6	68	73.9	29	59.7	56.9	93.9	78.1	69.4
CD3‐CD56‐CD14+CD38+HLA‐DR‐ cells (% live cells)_T4	T4	0.11	0.23	0.75	0.062	0.18	0.36	0.11	2.75	0.37	3.1	0.3	0.11	1.98	0.22	1.12	0.022	no sample	0.09	0.054	0.14	0.38	1.05	0.69	0.051	0.16	0.03	0.16	0.42	0.13	0.11	0.093	0.2	0.04	0.12	0.48
CD4:CD8 ratio_T4	T4	1.09	0.92	2.17	0.95	2.85	1.83	0.68	2.41	0.31	1.43	0.15	1.97	0.17	1.1	1.06	7.57	no sample	0.13	0.49	0.87	0.45	0.12	0.1	0.11	1.24	0.49	0.04	0.92	0.04	0.42	0.51	0.55	0.11	0.08	0.48
CD4+ T cells (% live)_T4	T4	13.2	23.8	34.1	7.79	12.4	22.4	12.5	13.3	8.82	12.9	7.79	14.7	2.99	19.5	8.23	18.4	no sample	5.69	15.1	14.7	15.2	5.82	2.39	4.66	20.8	15.4	2.25	14.9	2.3	5.43	11.5	3.62	1.37	2.06	10
CD4+CD8+ dp T cells (% CD3+ cells)_T4	T4	0.36	0.32	0.15	0.39	0.26	0.14	0.3	0.21	0.14	0.21	0.031	0.27	0.13	0.53	0.039	0.041	no sample	0.053	0.15	0.21	0.16	0.042	0.063	0.11	0.39	0.32	0.056	0.47	0.14	0.01	0.18	0.067	0.058	0.074	0.11
CD45RA+ gd-T cells (% gd-T cells)_T4	T4	64.4	8.55	46.4	63.9	33.7	27.4	50.9	37.8	40.3	49.1	24.8	61.5	49.8	55.4	6.33	33.9	no sample	46.3	91.1	52.3	90.7	75.1	58.2	82.4	23.8	67.4	88.4	28	54.2	56.1	62.8	28.7	16.7	71.2	22.1
CD45RA+ GzmB+ CD27- gd-T cells (% gd-T cells)_T4	T4	24.2	1.99	15.2	24	11.6	12.6	21.2	16.7	26.6	18.6	10	45.4	26.1	32.8	2.39	24.9	no sample	38.7	61.9	30.2	80.9	68.7	48.9	75.8	14	50.6	50.6	22.8	40.1	53.6	57.6	21.9	13.4	51.6	7.79
CD57+ CD4 T cells (% CD4 T cells)_T4	T4	9.24	22.3	2.88	12.3	23.1	18.7	3.31	3.45	10.8	2.76	50.3	16.4	36	10.5	23.3	8.21	no sample	36.3	41.8	53.9	17.1	55.4	7.12	52.1	59.5	36.1	37.9	51.1	25	17	25.9	33.1	25.2	21.8	25.3
CD57+ CD8 T cells (% CD8 T cells)_T4	T4	69.5	53.6	19.6	19.3	41.8	55.3	56	50.5	83.8	28.6	51	54	59.7	52.1	52.7	66.5	no sample	56.4	76.8	72.3	75.6	83.7	84.2	74.9	82.9	79	78.8	70.2	86.2	87.5	80.9	70	65.6	84.1	40.8
CD57+ CD8+ T cells (% live cells)_T4	T4	8.45	13.9	3.06	1.59	1.82	6.77	10.3	2.8	24	2.59	26.6	4.05	10.2	9.25	4.1	1.61	no sample	24	23.6	12.2	25.5	41.1	20.7	31.6	13.9	24.7	41.1	11.3	54.2	11.2	18.2	4.62	7.83	23	8.53
CD57+ GzmB+ CD8 T cells (% CD8 T cells)_T4	T4	47	25.7	8.74	7.77	16	39.8	29.2	17.2	48.1	11.5	6.81	33.3	41.5	25.7	42.6	46.2	no sample	44.9	61.5	61.4	58.9	53.7	50.1	63.7	73	63.2	45.2	42.8	74.4	51.5	50.6	36.8	63.7	72.6	31.7
CD57+ NK cells (% NK cells)_T4	T4	53.4	15.4	25.4	26	47.8	28	49.5	14.1	63	15	12	51.6	39	47.7	3.5	22.2	no sample	36.2	70.6	27	60.1	31.3	13.2	25.3	47.9	70.3	54	44.3	59.8	59.2	52	50.2	43.3	31.5	27.8
CD57+CD38+ CD8 T cells (% CD8 T cells)_T4	T4	61.3	55.1	13.3	23.3	37.6	53.2	51.7	37.3	79.2	21	53.1	42.9	54.5	42.6	53.2	65.2	no sample	52.8	76	70.8	63.5	75.7	75.5	74.2	83	77	73.5	67.8	86.1	72.6	78.1	62.3	66.3	84.3	40.6
CD57+GzmB+ CD3+CD56+ cells (% CD3+CD56+ cells)_T4	T4	45.6	41.5	43	31.3	18.7	45.9	46.1	31.5	68.3	50.4	12.3	56.5	25.4	71.9	18.4	45.7	no sample	34.8	76.5	69.6	81.5	74	94.7	92.7	78.2	83.7	65.1	72.9	91.4	97.7	83.2	68.6	79.1	88	27.4
CD57+NKG2C+ NK cells (% NK cells)_T4	T4	0.53	0.57	0.94	1.91	1.72	0.45	7.88	0.73	22	0.19	0.09	0.00747	5.39	14.3	0.2	0.49	no sample	3.43	50.5	2.95	13.9	1.76	1.21	12.1	21.9	28.3	32.6	0.08	4.87	5.95	32.2	26	13.5	17.6	13.8
CD57+PD‐1+CD38+ CD4+ T cells (% CD4+ T cells)_T4	T4	5.5	20.7	0.89	11.2	13.6	8.27	2.31	2.08	4.71	1.75	43.2	8.23	21	5.49	15.8	4.56	no sample	29.9	36.2	43.2	10.4	37	4.68	49.1	56.8	24.8	29.5	35.2	22.1	12.1	21.1	24.8	24.4	20.5	20.8
CD69+ CD8 MAIT cells (% MAIT cells)_T4	T4	47.7	40	30.7	70.1	64.4	6.67	46	ND	27.8	65.6	17.1	56.4	26.6	50.2	ND	38.3	no sample	26.6	24.4	61.3	32.8	26.5	63.6	67	29.4	26.8	42.7	ND	29.2	ND	ND	59	90	49.2	32.4
CD69+ NK cells (% NK cells)_T4	T4	48.9	50	29.6	51.6	64	36.8	34.9	14.4	27.9	34.6	25.5	51.5	47.2	40.7	23	40	no sample	22	31.3	47.7	34.1	41.5	37.9	56.3	47.8	29.1	37.2	35.5	53.1	29.1	50.6	28.1	79.3	43.1	39.5
CD8+ MAIT cells (% live)_T4	T4	0.21	0.00818	0.035	0.26	0.18	0.00454	0.27	0.0026	0.00628	0.098	0.011	0.56	0.52	0.39	0.00121	0.017	no sample	0.11	0.17	0.54	0.4	0.94	0.00514	0.082	0.00875	0.022	0.05	0.00313	0.06	0.0013	0.00195	0.018	0.00432	0.061	0.012
CD8+ MAIT cells (% Va7.2+ CD8+ T cells)_T4	T4	30.3	0.6	13	27.7	47.4	3.9	34	5.6	1.8	21.9	1.7	70	29	33.7	0.8	11.9	no sample	11.5	3.4	24	21.1	20.5	2.2	6.9	3	1.9	13	1.7	3.6	0.9	0.4	13	0.9	1.6	1.6
CD8+ T cells (% live)_T4	T4	12.2	25.9	15.7	8.24	4.36	12.2	18.3	5.55	28.6	9.04	52.2	7.5	17	17.7	7.78	2.43	no sample	42.5	30.8	16.9	33.7	49.1	24.6	42.2	16.8	31.2	52.1	16.1	62.9	12.8	22.4	6.6	11.9	27.3	20.9
CD86+ classical mo (% classical mo)_T4	T4	84.2	65.5	43.1	85.5	70.3	60.3	87.1	29.9	30.9	49.9	47.3	78.3	35.4	70.5	38.1	82	no sample	50.9	78.7	74.8	63.6	48.7	38.6	90.7	76.9	79.5	81.6	51.7	68.4	9.86	74	69.8	87	85.9	70.3
CD86+ Intermediate (CD14hiCD16+) monocytes (% int monocytes)_T4	T4	95.7	64.4	75.3	95.2	91	79.4	96.6	46.5	59.5	75.5	72.1	91.7	17.5	91.5	66.7	95.2	no sample	74.9	88	92.6	89.2	69.3	64.6	98.2	93.5	94.8	92.9	76.2	61.5	33.3	83.6	93.1	97	93.1	84.1
CD86+ monocytes (% total monocytes)_T4	T4	84.9	68.1	43.4	87.9	74.5	63.7	88.8	32.4	38.7	57.1	55.7	79.6	30.5	74.1	44.2	87	no sample	54.4	79.6	77.7	67.5	54.5	41.9	90.6	81.4	79.7	83.4	56	40.3	8.78	75.1	74.1	78.9	83.8	71.2
CD86+ non-classical monocytes (% non-classical mo)_T4	T4	90.4	64.2	59.5	84.3	80.3	69.3	93.5	25.4	55.1	69	41.8	86	12.8	83.8	49.9	93.6	no sample	66.9	60.9	85.7	76.1	57.9	42.6	90.4	82	76.8	58.6	62.8	5.41	0	74.5	85.3	44.4	71.1	66.7
CD86+ mDCs (% mDCs)_T4	T4	80.1	66.5	40.7	85.5	76.2	56	82.5	17.1	50.6	57.4	23.4	77.1	24.8	67.3	26.7	84.2	no sample	64.4	72.9	82.6	51.7	47.9	45.7	81.2	91.7	72.8	73	54.3	2.8	20	61.5	73.3	87.1	72.1	44.8
Classical monocytes (% total monocytes)_T4	T4	87.92	97.51	94.41	84.95	92.45	93.44	96.8	99.869	87.66	96.63	97.5	92.52	95.27	94.81	96.9	97.63	no sample	96.62	97.47	94.97	96.68	96.27	97.37	90.73	85.85	90.59	92.29	94.71	96.32	95.94	96.73	94.56	83.05	95.84	92.76
CM CD4 T cells (% CD4 T cells)_T4	T4	37.4	28.8	23.4	30.3	22.1	29.8	45.1	19.5	24.9	29.1	6.39	24	12.6	33.2	8.29	22	no sample	3.42	22.1	8.61	16.9	6.66	30.5	14.9	15	32.7	17.9	13.3	26.9	9.62	22.7	10.9	37.5	23.5	16
CM CD4 T cells (% live cells)_T4	T4	4.95	6.86	7.97	2.36	2.75	6.68	5.65	2.6	2.19	3.75	0.5	3.53	0.38	6.47	0.68	4.03	no sample	0.19	3.32	1.27	2.56	0.39	0.73	0.69	3.12	5.02	0.4	1.97	0.62	0.52	2.61	0.4	0.51	0.48	1.61
CM CD8 T cells (% CD8 T cells)_T4	T4	35.2	45.4	11.3	27.2	43.9	42.2	38.2	7.79	33.8	19.2	16.3	34.9	45	17.8	25.8	56	no sample	30.2	58.1	62.4	24.2	26.9	12.2	62	51.6	43.4	25	34.5	59.9	29.3	24.2	43.7	71.4	46.2	36.4
EM CD4+ T cells (% CD4+ T cells)_T4	T4	6.32	25.5	9.61	31.1	27.3	38.4	5.99	15.8	34.2	18.5	54.2	28	64.4	19	47.1	51.4	no sample	77.1	53.6	81.5	54.2	76.9	27.4	65.3	49	39.6	43.6	64	50.2	41.8	42.5	58.3	38.7	29.2	36.6
EM CD8+ T cells (% CD8+ T cells)_T4	T4	5.67	13.4	3.97	3.47	18.2	13.1	10.3	10.4	28	18.8	15.9	17.3	18.2	9.23	24.2	50.6	no sample	43.1	25.7	29.3	33.5	29.5	12	19.3	18.1	18.2	1.87	57.6	26.7	45.9	21.9	45	29.9	23.3	15.6
EMRA CD4+ T cells (% CD4+ T cells)_T4	T4	0.43	0.00344	0.096	0.18	0.042	0.22	0.034	0.051	0.35	0.018	0.025	0.84	0.053	0.39	0.04	0.038	no sample	0.079	1.13	0.2	0.92	0.32	0.14	0.46	2.56	0.16	2.79	0.36	0.055	1.63	0.42	0.038	0.032	0.13	0
EMRA CD8+ T cells (% CD8+ T cells)_T4	T4	5.23	0.64	2.8	1.27	0.96	2.7	4.19	14.2	7.41	2.67	4.76	4.83	3.5	11.8	1.54	1.35	no sample	2.33	2.2	1.12	12.6	13.3	16.6	2.81	3.11	4.19	19.4	2.55	3.16	10.2	13.4	1.92	1.06	3.27	0.82
gd-T cells (% live cells)_T4	T4	0.99	0.9	0.43	0.79	0.54	0.83	3.81	0.25	1.16	0.56	1.04	0.83	0.53	0.72	0.49	0.74	no sample	0.96	4.18	1.48	4.57	2.02	1.66	3.56	1.33	2.17	1.28	1.09	4.35	0.87	1.47	0.13	0.88	0.81	0.49
GzmB+ CD4+ T cells (% CD4+ T cells)_T4	T4	1.39	0.68	0.29	3.37	1.07	0.46	0.98	0.31	4.62	0.82	0.48	14.6	6.6	5.89	1.75	0.99	no sample	11.7	34.8	62.7	6.34	28	2.68	44.5	50.9	14.8	5.82	10	67	2.36	2.46	2.44	7.77	78.2	3.98
GzmB+ CD8+ T cells (% CD8+ T cells)_T4	T4	63.4	37.9	20.4	24.5	36.2	67.5	55.1	54.3	86.3	23	10.1	61	74.6	59.2	84.5	58.3	no sample	79.2	75.4	78.3	76.2	95	90.5	85.4	91.4	76.7	90	87.4	99.3	97.5	88.6	67.9	97.2	92.6	89.1
GzmB+ gdT cells (% gdT cells)_T4	T4	52.3	37.8	29.8	44	14.1	17.7	62.4	16.3	66.7	29	37.3	52.7	49.3	53.6	33.6	39.3	no sample	81.6	65.4	59.7	62.7	81.7	94.3	88.5	57.3	63.7	69.1	56.5	97.3	87.2	66.7	37.7	76.1	74.6	76.9
HLA DR+ NK cells (% NK cells)_T4	T4	58	49.3	36.2	69.6	49.2	58.5	52.2	29.6	60.2	41.5	56.2	59	53	39.7	51.3	80.2	no sample	56.3	71.9	71.1	52	41.2	48.7	76	71.1	84.8	63.4	45.9	76.8	21.6	54.7	65	89.1	77	62.1
HLADR+CD38+ CD8 MAIT cells (% CD8 MAIT cells)_T4	T4	4.38	40	15.8	13.7	12.2	53.3	2.99	ND	33.3	3.93	48.8	7.31	2.59	2.89	ND	19.1	no sample	6.29	14.1	3.45	9.34	1.43	9.09	9.19	47.1	75	5.13	ND	76.4	ND	ND	5.13	92	49.2	37.8
HLADR+CD38+ CD8+ T cells (% CD8+ T cells)_T4	T4	79.1	91.5	24.9	90.6	68.4	78.4	57.2	31.8	59.5	30.6	91.6	54.6	74.2	45.3	86.8	85	no sample	79.9	87.3	84.1	71.1	63.1	57	92.6	90.4	91.5	65.7	72.7	87.4	53	68.8	67.4	99.7	87.7	85.2
ICOS+ CD4 T cells (% CD4 T cells)_T4	T4	61.1	29.9	24.8	75.1	34.9	62.5	43.7	21.4	28.3	24.9	47.9	37.9	49.8	48.6	30.8	50.3	no sample	17.9	34.3	46.1	23.2	39.2	37	41.3	46.7	66	59.5	55.3	71.4	17.5	58.1	48.1	85.9	58.3	49.3
ICOS+ HLADR+CD38+ CD4 T cells (% CD4 T cells)_T4	T4	38.9	16.4	6.41	63.4	17.8	35.3	21.1	6.48	14.8	7.51	37.4	18.6	28.9	22.4	15.1	32.2	no sample	9.87	22.9	31.5	10.7	21.7	15.8	31.3	34.8	49.9	41	40.9	54.2	6.21	38.1	27.6	80.8	44.6	38
Intermediate monocytes (% total monocytes)_T4	T4	5.67	1.42	2.15	6.27	3.22	1.91	1.41	0.033	9.63	1.57	1.39	3.2	2.28	2.56	1.78	1.27	no sample	1.11	0.68	1.65	1.65	1.27	1.27	5.89	5.53	4.59	4.94	3.59	0.96	2.03	1.82	2.52	3.85	1.37	4.19
Mait cells CD8+ (% CD8+ T cells)_T4	T4	1.73	0.032	0.22	3.18	4.1	0.037	1.45	0.047	0.022	1.08	0.021	7.45	3.06	2.22	0.016	0.71	no sample	0.25	0.55	3.19	1.19	1.9	0.021	0.19	0.052	0.071	0.097	0.019	0.096	0.01	0.0087	0.27	0.036	0.22	0.058
mDC (% live cells)_T4	T4	5.04	0.38	6.24	10	6.69	5.39	2.26	13.3	7.89	2.23	1.43	4.37	1.28	4.43	6.92	1.94	no sample	9.13	1.14	5.39	2.75	2.52	0.37	1.21	4.16	1.18	0.97	3.4	0.3	0.00649	7.42	3.35	3.68	3.46	6.37
Naive CD4+ T cells (% CD4+ T cells)_T4	T4	23.1	0.21	23.4	3.39	0.00772	3.48	20	22.3	20.7	28.9	0	31	0	23.7	0	3.44	no sample	0.053	7.65	0.74	12.3	0	0.31	0.028	2.59	6.26	0	1.42	0.073	0.17	0.31	0.038	1.17	18.9	0.094
Naive CD8+ T cells (% CD8+ T cells)_T4	T4	17.7	3.38	63.1	12.3	8.76	10.4	24.8	18.3	11.1	40.7	3.91	11.3	7.13	17.2	0.5	4.96	no sample	0.5	3.66	6.29	5.9	0.21	2.49	2.86	2.28	4.78	4.89	0.71	1.11	0.17	4.89	1.88	1.44	4.05	2.07
NK cells (% live cells)_T4	T4	10.2	20.1	6.54	10.8	19.7	7.26	9.48	1.48	2.95	20.7	6.61	15.8	5.69	4.97	22.1	17.1	no sample	5.03	10.3	14.2	6.41	4.52	27	4.51	21.4	10.1	17.1	15.1	23.2	6.71	13.7	21.6	4.12	14.3	13.2
NKG2C+ CD8 T cells (% CD8 T cells)_T4	T4	0.46	0.013	0.033	0.08	0.54	0.035	0.98	0.19	1.41	1.6	0.055	0.021	0.54	1.57	0.039	0.23	no sample	1.08	1.68	12.5	0.49	0.93	6.95	2.07	0.3	0.47	0.32	0.034	1.34	11.3	0.18	0.13	2.11	3.14	0.11
Non classical monocytes CD16+CD14lo (% total monocytes)_T4	T4	6.41	1.07	3.44	8.78	4.33	4.65	1.79	0.098	2.71	1.8	1.11	4.28	2.45	2.63	1.32	1.1	no sample	2.27	1.85	3.38	1.67	2.46	1.36	3.38	8.62	4.82	2.77	1.7	2.72	2.03	1.45	2.92	13.1	2.79	3.05
PD1+ CD4+ T cells (% CD4+ T cells)_T4	T4	52.3	88.2	21.7	79.6	95.1	63.5	58.2	23.1	41.4	33.3	90.4	44.6	82.2	38.3	74.7	78.6	no sample	77	72.2	84	54.7	73.5	61.7	95.6	88.9	64.8	90	68.4	85.7	77.2	75.3	90.6	87.4	76.7	94.3
PD1+ CD8+ T cells (% CD8+ T cells)_T4	T4	77.8	87.5	18.9	85.2	68.8	56.4	65.7	30	27.4	28.9	59.4	43.6	73.9	53.5	83.8	76.1	no sample	57.3	44.1	39.4	31.4	17.6	30.2	62.1	87.1	23.7	45	52.7	69.4	55.4	60.2	73.8	77.4	70.4	68.1
PD‐1+ EM CD8+ T cells (% CD8+ T cells)_T4	T4	4.73	11.5	1.06	2.72	12.1	8.13	8.82	4.81	8.68	9.78	7.8	9.38	14.6	5.48	19.2	42.1	no sample	25.8	11.7	12	9.81	4.13	5.03	12.6	15.4	4.1	0.97	29.5	16.5	23.1	14.6	33.6	22.1	17.2	9.56
PD‐1+ EMRA CD8+ T cells (% CD8+ T cells)_T4	T4	3.33	0.42	0.71	0.61	0.22	0.65	2.63	3.82	1.35	0.6	1.26	0.74	1.29	3.77	1.13	0.8	no sample	1.04	0.65	0.19	2.13	0.85	2.44	1.65	2.35	0.27	5.63	0.72	1.39	6.09	5.19	0.9	0.53	1.91	0.15
pDC (% live cells)_T4	T4	0.16	0.00572	0.29	0.23	0.23	0.13	0.15	0.02	0.13	0.017	0.061	0.2	0.018	0.35	0.028	0.049	no sample	0.056	0.26	0.26	0.14	0.049	0.00281	0.14	0.068	0.26	0.15	0.026	0.00334	0.0013	0.1	0.088	0.053	0.42	0.39
PDL1+ classical mo (% classical mo)_T4	T4	28.4	33.3	8.02	56.2	45.1	19.5	28.3	13.7	14.2	21.4	14.6	24.5	7.94	30.4	17.9	37.6	no sample	12.9	22.6	24.7	27.3	15.1	22.1	20.5	37.6	21.6	24.7	20.4	24.4	31	26.9	8.53	47.5	40.8	26.8
RA/RO ratio on CD4 T cells (% CD4 T cells)_T4	T4	0.36	0.002	0.5	0.07	0.002	0.07	0.3	0.53	0.22	0.55	0.009	0.46	0.00353	0.33	0.00461	0.04	no sample	0.02	0.13	0.02	0.18	0.01	0.02	0.03	0.09	0.1	0.06	0.02	0.00383	0.09	0.01	0.002	0.001	0.3	0.002
Tim3+ CD8+ T cells (% CD8+ T cells)_T4	T4	19.9	18.4	13.3	49	14.7	12.9	20.6	16.8	9.98	28.1	11.8	12.8	9.69	22.5	40.9	53.3	no sample	12.4	17.7	23.8	9.7	17.7	20.1	27.7	39.6	22.3	28.5	14.4	65.7	24.7	17.6	19.9	43.5	29.4	14.3
Tim3+ Intermediate (CD14hiCD16+) monocytes (% int monocytes)_T4	T4	97.6	61.4	82.2	95.4	97.6	89	98.5	88.4	69.5	86.1	80	94.4	13.2	94.3	86.2	96.3	no sample	80.2	92.9	94	92.8	89.2	84.3	98.2	90.3	97	96.8	76.9	84.6	33.3	88	91.7	94.2	93.4	91.7
Total MAIT cells (% live cells)_T4	T4	0.29	0.02	0.057	0.52	0.37	0.048	0.39	0.00553	0.041	0.11	0.019	0.79	0.82	0.52	0.00664	0.044	no sample	0.29	0.3	0.63	0.8	1.62	0.00514	0.13	0.022	0.035	0.061	0.021	0.13	0.0013	0.025	0.018	0.00604	0.061	0.015
Total monocytes (% live cells)_T4	T4	48.9	25	25	52.5	52.2	36.1	48.9	42	43.2	44.4	17.5	49.5	20.4	46.9	22.9	57.7	no sample	16.7	21.7	41.5	30.6	23	24.6	38.9	31	18.8	17.3	36.6	0.57	0.096	35.9	44.1	35.7	31.4	36.2
Tregs (% live cells)_T4	T4	3.94	0.9	1.58	0.97	0.41	2.12	2.39	0.88	0.6	1.46	0.013	1.04	0.21	1.63	0.95	5.5	no sample	0.18	0.67	0.37	0.62	0.17	0.53	0.18	1.83	0.89	0.2	1.5	0.23	0.64	0.41	0.24	0.27	0.13	0.04
Figure 3B - absolute cell counts x10^9/L
Population	Timepoint	SN	SN	SN	SN	SN	SN	SN	SN	SN	SN	SN	SPNR	SPNR	SPNR	SPNR	SPNR	LR	LR	LR	LR	LR	LR	HR	HR	HR	HR	HR	HR	HR	HR	HR	HR	HR	HR	HR
B cells_T1	T1	0.000203	0.004998	0.000101	0.00138	0.001172	0.000511	0.001152	0.00104	0	0.001695	0.024627	0.004618	0.000897	0.000498	0.000441	1.52e-05	0	0.002716	9.92e-05	no sample	3.87e-06	0.001043	0.000538	no sample	0.001528	0.001189	0.001408	4.23e-05	no sample	no sample	0.004039	0.000826	0.002167	no sample	0.002328
CD16- NK cells_T1	T1	0.004237	0.039856	0.00016275	0.030021	0.299036	0.064373	0.012658	0.074282	0.07358	0.013996	0.0005202	0.150274	0.004694	0.003523	0.0212525	0.005468	0.00231	0.049771	0.00372586	no sample	0.079906	0.026265	0.011321	no sample	0.051816	0.018183	0.022347	0.0033571	no sample	no sample	0.0108275	0.064548	0.117808	no sample	0.25999
CD16+ gd T_T1	T1	0.00029063	0	5.1455e-05	5.19637e-05	0.000188059	0.00521904	0.000452109	0.000126326	0.00227266	0.000417474	0	0.00198553	8.0556e-06	0.00024864	0	2.9705e-05	4.77204e-06	0.00265377	1.50724e-05	no sample	2.53175e-05	0.000176366	0.0103258	no sample	0.000305742	0.000710525	2.0672e-05	5.10785e-05	no sample	no sample	4.5795e-06	0.000734567	0	no sample	0.000185648
CD16+ mDC_T1	T1	0.053416	9.57906e-05	0.00029973	0.028075	0.074256	0.160782	0.010007	0.002523	0.03054	0.001442	0.0167697	0.106942	0.015982	0.00606	0.0506143	0.011134	0.00522621	0.066629	0.000286436	no sample	0.068829	0.083831	0.001823	no sample	0.292807	0.250253	0.073922	0	no sample	no sample	0.00349528	0.048094	0.002186	no sample	0.06325
CD16+ NK cells_T1	T1	0.018543	0.002521	0.00071225	0.01133	0.265183	0.067809	0.034575	0.014999	0.115087	0.024774	0.0003468	0.441357	0.001853	0.006076	0.00178045	0.000796	0.003137	0.040068	0.00239214	no sample	0.01754	0.005766	0.03877	no sample	0.019655	0.010542	0.007212	0.000849793	no sample	no sample	0.00055549	0.079533	0.077238	no sample	0.307674
CD16+ total monocytes_T1	T1	0.1864	0.0017	0.01962	0.0092	0.07624	0.1623	0.0078	0.00568	0.01408	0.00438	0.002875	0.09729	0.01284	0.01205	0.0225	0.01112	0.00229	0.08792	0.000575	no sample	0.07328	0.07008	0.00445	no sample	0.4658	0.14521	0.02824	0.006685	no sample	no sample	0.000245	0.1199	6e-05	no sample	0.10101
CD161low/‐ Vα7.2+ CD8+ T cells_T1	T1	0.001525	0	0.000157	0.000523	0.000586	0.007685	0.000419	0.000225	0.001211	0.000983	0	0.003752	4.3e-05	0.004799	0	0.000693	1.9e-05	0.001509	0.000435	no sample	0.00011	0.003894	0.001345	no sample	0.000641	0.004854	7.4e-05	0.000423	no sample	no sample	2.9e-05	0.001101	0	no sample	0.000322
CD27+ B cells_T1	T1	3.8976e-06	0.000285386	5.3126e-05	0.00032154	0.000180488	0.000104755	0.000131328	3.3488e-05	0	6.1698e-05	0.00347241	0.000568014	3.18435e-05	0.000122508	2.646e-05	2.4624e-06	0	0.00039382	4.09696e-05	no sample	0	0.000122031	0.000321186	no sample	6.5704e-05	0.000122467	0.000140096	1.7343e-06	no sample	no sample	0.00028475	3.6344e-05	0	no sample	0.000237456
CD27+ CD4 T cells_T1	T1	0.119166	2.1186e-05	0.03333	0.013234	0.002451	0.064543	0.126481	0.150501	0.172494	0.126822	0	0.191252	0.000369	0.33325	0	0.028071	0.000196	0.020123	0.0173927	no sample	0.035193	0.007145	0.050916	no sample	0.038955	0.132793	0.002364	0.00146986	no sample	no sample	0.000379712	0.023016	0.00303163	no sample	0.000764
CD27+ CD8 T cells_T1	T1	0.039097	0	0.0102804	0.022214	0.010211	0.131521	0.023433	0.009914	0.047303	0.0459	0	0.062388	0.007144	0.058927	0	0.004103	0.002038	0.046007	0.00376996	no sample	0.0135	0.020879	0.033901	no sample	0.003596	0.051898	0.007859	0.000552111	no sample	no sample	0.000373885	0.034414	0.0017338	no sample	0.01098
CD27+ gd T cells_T1	T1	0.004739	0	0.0009337	0.001838	0.001254	0.014386	0.004015	0.003189	0.018518	0.003634	0	0.003699	8.88e-05	0.002192	0	0.001286	7.15e-06	0.007742	0.000495	no sample	3.6e-05	0.002103	0.009812	no sample	0.001213	0.004208	0.000531	0.000200725	no sample	no sample	4.37e-05	0.007918	0	no sample	0.000882
CD3+CD56+ cells_T1	T1	0.012915	4.8417e-05	0.000678	0.00847	0.003516	0.049184	0.001361	0.002254	0.017858	0.009495	0	0.034921	0.001659	0.011732	0	0.021593	8.49e-05	0.011368	0.00136	no sample	0.020834	0.052757	0.026967	no sample	0.001972	0.023772	0.000806	0.006586	no sample	no sample	0.001469	0.013582	0.00086687	no sample	0.002328
CD34+CD3-_T1	T1	0.00258	0.00014	2e-05	0.00204	0.00084	0.00399	0.00027	0.02328	0.00258	0.0003	0.00084	0.00204	0.00032	0.0103	0.0005	0.00029	0.00035	0.00039	0.00156	no sample	0.00522	0.00171	0.00284	no sample	0.0019	0.01281	0.00138	1e-05	no sample	no sample	0.00032	0.00023	0.00182	no sample	0.00147
CD38 CD4 T cells_T1	T1	0.120402	0.000177	0.025536	0.022688	0.003495	0.074183	0.141361	0.168142	0.171046	0.157341	0	0.225559	0.000503	0.371849	0	0.057812	0.001101	0.029596	0.020079	no sample	0.047224	0.017704	0.068627	no sample	0.066603	0.198286	0.003165	0.00805891	no sample	no sample	0.000648	0.02877	0.005201	no sample	0.001019
CD38+ CD8 MAIT cells_T1	T1	0.00131976	0	0.00020049	0.000601103	0.000642744	0.000746325	0	4.13896e-05	0.000126864	0.000334536	0	0.0103804	5.31454e-05	0.00046656	0	5.69196e-05	1.55e-05	0.00159722	0.00017384	no sample	0	0.0100082	0.00012975	no sample	0.00014	0.000666985	0	0	no sample	no sample	0	0.000374784	0	no sample	0.000139486
CD38+ non-classical monocytes_T1	T1	0.078744	0.000302	0	0.003956	0.037684	0.060356	0.00292	0.002792	0.004288	0.000966	0.0021716	0.038535	0.005337	0.004233	0.006475	0.004787	0.000574	0.052934	0.000188	no sample	0.017742	0.032401	0.001277	no sample	0.119111	0.025651	0.010513	0.001335	no sample	no sample	0.000133	0.044554	0	no sample	0.027815
CD38+GzmB+ CM CD8 T cells_T1	T1	0.005947	0	0.000141798	0.000243	0.003002	0.053016	0.002436	0.000321	0.000993	0.002572	0	0.003741	0.000747	0.005471	0	0.000386	0.000665	0.005026	0.000229448	no sample	4.23e-05	0.00444	0.006304	no sample	0.001104	0.006688	2.67e-05	0	no sample	no sample	1.12961e-05	0.017458	0	no sample	0.002506
CD4 T cells_T1	T1	0.137288	0.000198	0.035916	0.042969	0.004353	0.075313	0.155001	0.183762	0.206827	0.226065	0	0.27013	0.000942	0.382168	0	0.061831	0.001142	0.03672	0.026076	no sample	0.112437	0.019847	0.06918	no sample	0.07295	0.225838	0.003711	0.010137	no sample	no sample	0.000698	0.030284	0.005635	no sample	0.001128
CD4+CD8+ T cells (dp)_T1	T1	0.001627	0	0.00010623	0.000571	3.01e-05	0.000666	6.1e-05	0.000953	0.001412	0.001695	0	0.002049	1.07e-05	0.0032	0	4.18e-05	6.74963e-06	0.002716	0.000103635	no sample	0.000176	2.73e-05	0.000589	no sample	0.000211	0.000575	6.73e-06	0.000190913	no sample	no sample	3.86781e-06	9.09e-05	0	no sample	5.48e-05
CD45RA+ gd T cells_T1	T1	0.004088	0	0.000689	0.001495	0.000343	0.009391	0.002275	0.00204	0.010288	0.002294	0	0.006452	0.000169	0.00113	0	0.000279	2.38e-05	0.005351	0.000821	no sample	0.000522	0.003866	0.015489	no sample	0.001176	0.002701	0.00058	0.0016566	no sample	no sample	0.000956	0.005859	0	no sample	0.000533
CD45RA+GzmB+CD27- gd T cells_T1	T1	0.001154	0	0.000187	0.000311	0.000253344	0.007753	0.001071	0.000582	0.003647	0.00220763	0	0.005174	9.67e-05	0.000445	0	0.000194	7.15e-06	0.001766	0.000598	no sample	0.000414	0.003377	0.010583	no sample	0.000987	0.001471	3.62e-05	0.00150475	no sample	no sample	0.000921	0.00163	0	no sample	0.000317
CD57 CD4 T cells_T1	T1	0.014278	1.4137e-05	0.00126424	0.000885	0.001127	0.00656	0.005255	0.004227	0.005378	0.008726	0	0.051325	0.000144	0.019414	0	0.021517	0.000219	0.00481	0.00181489	no sample	0.003587	0.00262	0.008232	no sample	0.010213	0.053975	0.000494	0.00352768	no sample	no sample	0.000108888	0.005845	0.00086779	no sample	0.000109
CD57 CD8 T cells_T1	T1	0.03315	0	0.00188326	0.006228	0.005871	0.076874	0.003999	0.002662	0.010333	0.030027	0	0.065032	0.009771	0.020507	0	0.00698	0.005659	0.017066	0.00210067	no sample	0.022233	0.038916	0.01611	no sample	0.007382	0.050546	0.002423	0.0036566	no sample	no sample	0.00131735	0.036882	0.0043345	no sample	0.002777
CD57 NK cells_T1	T1	0.014078	0.0084332	0.000816375	0.01377	0.084069	0.089884	0.029662	0.025177	0.095088	0.020703	0.00036414	0.176898	0.002678	0.006547	0.00603465	0.003032	0.002277	0.020573	0.00455179	no sample	0.019294	0.013645	0.033661	no sample	0.025587	0.01307	0.005528	0.00373993	no sample	no sample	0.00342628	0.018442	0.103764	no sample	0.056483
CD57+CD38+ CD8 T cells_T1	T1	0.028263	0	0.00178356	0.005582	0.005967	0.080748	0.004083	0.002748	0.010505	0.024098	0	0.055251	0.009521	0.020912	0	0.006827	0.00564	0.016017	0.00195688	no sample	0.007179	0.037265	0.017324	no sample	0.007063	0.048674	0.002276	0.00255238	no sample	no sample	0.00131735	0.03647	0.0043345	no sample	0.002848
CD57+GzmB+ CD3+CD56+ cells_T1	T1	0.008705	0	0.000495618	0.001974	0.001006	0.046233	0.000758	0.000699	0.012197	0.005431	0	0.019172	0.001045	0.010031	0	0.019131	3.76e-05	0.006298	0.00093976	no sample	0.015521	0.02316	0.025565	no sample	0.000954	0.020349	0.000455	0.00566396	no sample	no sample	0.00129419	0.011395	0	no sample	0.001206
CD57+GzmB+ CD8 T cells_T1	T1	0.022551	0	0.000913935	0.00406311	0.0027	0.061784	0.001927	0.001511	0.005425	0.016161	0	0.036085	0.005943	0.011915	0	0.004988	0.004854	0.0095	0.00136919	no sample	0.006536	0.018038	0.011814	no sample	0.004791	0.035986	0.000537	0.00339714	no sample	no sample	0.000666629	0.031809	0.0043345	no sample	0.001584
CD57+NKG2C+ NK cells_T1	T1	0.000308	0.0001398	6.29125e-05	0.000294	0.005529	0.006834	0.001044	0.001991	0.003339	0.00024	0	4.95e-05	0.000228	0.001603	0.000435324	0.000313	4.74e-05	0.001482	0.000789222	no sample	0.0004	0.000759	0.003942	no sample	0.003874	0.002083	0.000222	0.000339917	no sample	no sample	0.00062948	0.000749	0.001736	no sample	0.002498
CD57+PD1+CD38+ CD4 T cells_T1	T1	0.007812	0	0.000233454	0.000387	0.000744	0.005739	0.004263	0.002665	0.002006	0.005313	0	0.027553	6.42e-05	0.015325	0	0.007853	0.000199	0.00343	0.00111084	no sample	0.000596	0.001661	0.007402	no sample	0.007514	0.023035	0.0003	0	no sample	no sample	8.5156e-05	0.00166562	0	no sample	9.7e-05
CD69+ CD8 MAIT cells_T1	T1	0.001652	0	1.97e-05	0.000906	0.000613	0.000431	0	5.02e-05	9.94e-05	0.00081	0	0.009767	3.72e-05	0.000363	0	4.17e-05	6.88e-06	0.001277	0.000264	no sample	0	0.005695	3.46e-05	no sample	0.000231	0.000619	0	0	no sample	no sample	0	0.000311	0	no sample	0.000158
CD69+ NK cells_T1	T1	0.013258	0.0150865	0.000527625	0.012612	0.258412	0.040448	0.012564	0.028927	0.064524	0.010894	0.00013872	0.256768	0.001728	0.005423	0.00520546	0.002769	0.00366	0.029108	0.00229425	no sample	0.014909	0.012332	0.030305	no sample	0.023157	0.010255	0.010848	0.00365579	no sample	no sample	0.00397267	0.051005	0.173396	no sample	0.244663
CD8 T cells_T1	T1	0.058881	6.91e-05	0.011078	0.037973	0.012055	0.203909	0.027963	0.014389	0.057407	0.095626	0.000387652	0.132179	0.012511	0.081055	8.86756e-06	0.011791	0.009707	0.055231	0.006252	no sample	0.053573	0.066072	0.046696	no sample	0.01183	0.104005	0.009213	0.006034	no sample	no sample	0.001591	0.045702	0.008669	no sample	0.011819
CD8+ MAIT cells_T1	T1	0.002444	0	0.000246	0.001861	0.000711	0.000775	2.68e-05	5.32e-05	0.000144	0.001578	0	0.015333	6.38e-05	0.000648	0	8.73e-05	1.55e-05	0.002237	0.000522042	no sample	7.5e-06	0.010704	0.000173	no sample	0.00028	0.000905	5.34e-05	0	no sample	no sample	2.99108e-05	0.000384	0	no sample	0.000194
CD86+ Classical monocytes _T1	T1	0.56876	0.025904	0.0025	0.105237	0.556926	0.63126	0.190869	0.125744	0.095663	0.127116	0.0107137	0.624738	0.08307	0.351395	0.174136	0.245464	0.018045	0.470067	0.032057	no sample	0.475333	0.357573	0.08293	no sample	0.830517	0.628775	0.171309	0.0187554	no sample	no sample	0.028171	0.776448	0.0265279	no sample	0.478876
CD86+ Intermediate (CD14hiCD16+) monocytes_T1	T1	0.102809	0.001101	0.00357	0.003749	0.033778	0.084731	0.003272	0.001955	0.006857	0.001836	6.156e-05	0.051196	0.002679	0.006876	0.008971	0.004765	0.001157	0.030791	0.000329	no sample	0.030596	0.029165	0.00297	no sample	0.298571	0.094793	0.012506	0	no sample	no sample	7.67e-05	0.070565	4.8e-05	no sample	0.066175
CD86+ mDC_T1	T1	0.05816	0.000509571	0.000234531	0.029647	0.075439	0.133239	0.016268	0.003324	0.033731	0.001099	0.0055664	0.112818	0.01539	0.00811	0.0671978	0.013585	0.00738755	0.070431	0.00303238	no sample	0.098151	0.090355	0.002083	no sample	0.247098	0.23951	0.068901	0	no sample	no sample	0.0087382	0.048674	0.124283	no sample	0.065852
CD86+ non-classical monocytes_T1	T1	0.079968	4.28e-05	0.01605	0.00289	0.034172	0.041206	0.002452	0.001386	0.004108	0.00039	8.593e-05	0.03807	0.002304	0.003611	0.006772	0.004237	0.000484	0.049649	0.000172	no sample	0.010899	0.030913	0.001254	no sample	0.109472	0.024427	0.008438	0	no sample	no sample	0.000102	0.045458	0	no sample	0.024007
CD86+ total monocytes_T1	T1	0.752	0.0273	0.02212	0.1214	0.6504	0.78	0.2116	0.1404	0.1084	0.1398	0.01355	0.7434	0.0942	0.3785	0.214	0.2752	0.02275	0.5642	0.03365	no sample	0.5792	0.429	0.0881	no sample	1.3396	0.7904	0.2224	0.01875	no sample	no sample	0.0314	0.903	0.02645	no sample	0.595
Classical monocytes _T1	T1	0.61889	0.049247	0.025	0.18495	0.720473	0.843931	0.389528	0.189373	0.183968	0.291551	0.0455901	0.804039	0.287439	0.49009	0.470638	0.379976	0.046628	0.609685	0.049394	no sample	1.5138	0.521243	0.094994	no sample	1.18139	1.14323	0.364487	0.043315	no sample	no sample	0.049948	0.884337	0.0498646	no sample	0.58116
CM CD4 T cells_T1	T1	0.065761	0	0.0124269	0.002277	0.001053	0.044962	0.04433	0.067257	0.068253	0.059681	0	0.084281	5.89e-05	0.250702	0	0.012737	2.89e-05	0.009731	0.00743166	no sample	0.002474	0.0026	0.035143	no sample	0.018165	0.063686	0.000512	0.000714658	no sample	no sample	0.000159144	0.015203	0	no sample	0.00023
CM CD8 T cells_T1	T1	0.016604	0	0.000588242	0.001975	0.003701	0.132337	0.006487	0.002849	0.008955	0.017595	0	0.033838	0.001764	0.034448	0	0.002936	0.0033	0.009942	0.00129416	no sample	0.006322	0.015593	0.021807	no sample	0.00504	0.04649	0.000155	0.00157487	no sample	no sample	0.000115984	0.023856	1.7338e-05	no sample	0.002754
EM CD4 T cells_T1	T1	0.016475	0	0.00235968	0.024879	0.001458	0.008586	0.0248	0.026094	0.028749	0.081609	0	0.073205	0.000497	0.035236	0	0.028504	0.000681	0.014908	0.00797926	no sample	0.040927	0.010201	0.014459	no sample	0.032171	0.089658	0.001098	0.00768385	no sample	no sample	0.0002792	0.006481	0	no sample	0.000352
EM CD8 T cells_T1	T1	0.003821	0	0.000177248	0.007101	0.001615	0.046899	0.002307	0.002144	0.004151	0.019795	0	0.018109	0.002765	0.007238	0	0.002995	0.006183	0.002651	0.00103783	no sample	0.012697	0.018566	0.002961	no sample	0.004945	0.024857	0.000315	0.00229292	no sample	no sample	0.000108506	0.004095	1.7338e-06	no sample	0.000333
EMRA CD4+ T cells_T1	T1	0.000357	0	2.62187e-06	3.61e-05	7.4e-06	5.65e-05	0.000107	3.31e-05	8.89e-05	0.000158	0	0.002755	5.37e-06	0.000248	0	0.002189	0	1.36e-05	9.64812e-06	no sample	8.55e-05	0.000123	6.92e-05	no sample	8.02e-05	0.000192	4.01e-05	0.000385206	no sample	no sample	1.94044e-05	0.0007571	0	no sample	2.7072e-05
EMRA CD8+ T cells_T1	T1	0.002756	0	0.000291351	0.002332	0.000288	0.000489	0.000386	0.000377	0.00209	0.005068	0	0.010085	0.001376	0.000811	0	0.00062	0.000114	0.004192	0.00011066	no sample	0.001511	0.003099	0.000565	no sample	0.000181	0.000957	0.001225	0.0015266	no sample	no sample	0.000470936	0.001339	0	no sample	0.000298
gd T cells_T1	T1	0.006712	0	0.001255	0.002903	0.001624	0.039962	0.007436	0.004767	0.031175	0.00859	0	0.01039	0.000274	0.0032	0	0.002285	6.44e-05	0.010966	0.001538	no sample	0.001025	0.007537	0.025686	no sample	0.003697	0.008915	0.00064	0.002761	no sample	no sample	0.001065	0.011013	0	no sample	0.001415
GzmB+ CD4 T cells_T1	T1	0.002155	0	8.61984e-05	0.000215	0.000233	0.001423	0.001101	0.001911	0.000414	0.002057	0	0.048083	1.07e-05	0.007376	0	0.018982	0.000129	0.001425	0.00107172	no sample	0.005903	0.000895	0.001432	no sample	0.003078	0.045393	6.68e-06	0.00293973	no sample	no sample	1.54956e-05	0.000621	0	no sample	4.85e-05
GzmB+ CD8 T cells_T1	T1	0.033798	0	0.00167278	0.006531	0.006208	0.122753	0.009004	0.002662	0.0334109	0.039398	0	0.069262	0.008745	0.025613	0	0.00757	0.008571	0.01784	0.00196938	no sample	0.024269	0.035018	0.022461	no sample	0.007831	0.056891	0.00117	0.0042057	no sample	no sample	0.00125371	0.039167	0.00563485	no sample	0.009987
GzmB+ gd T cells_T1	T1	0.004061	0	0.000410385	0.000543	0.001473	0.029332	0.003458	0.000772	0.018799	0.003908	0	0.00878	0.000193	0.000694	0	0.000489	4.4e-05	0.007983	0.000747468	no sample	0.000567	0.005434	0.018982	no sample	0.001686	0.003976	6.06e-05	0.00203762	no sample	no sample	0.000934005	0.008943	0	no sample	0.001227
HLA-DR+ NK cells_T1	T1	0.017723	0.03877	0.000321125	0.02816	0.336275	0.124251	0.02305	0.061872	0.118106	0.023533	0.0003121	0.403492	0.002737	0.007574	0.0113553	0.005512	0.002696	0.064774	0.00423366	no sample	0.032937	0.02114	0.04418	no sample	0.052889	0.025307	0.022613	0.000639448	no sample	no sample	0.00759246	0.131258	0.131656	no sample	0.399635
HLA-DR+CD38+ CD4 T cells_T1	T1	0.078391	0	0.00316779	0.00782	0.002708	0.054527	0.102611	0.093719	0.081283	0.073923	0	0.138036	0.000385	0.268282	0	0.048537	0.000942	0.025337	0.0102739	no sample	0.012593	0.014032	0.06074	no sample	0.057339	0.108176	0.002212	0.00160165	no sample	no sample	0.000515822	0.027104	0.00520111	no sample	0.000855
HLADR+CD38+ CD8 MAIT cells_T1	T1	0.000804076	0	0.000136776	0.000377783	0.000309996	0.000372775	0	2.66e-05	6.5088e-05	0.000111722	0	0.00352659	1.595e-05	0.000224856	0	1.1349e-05	5.1615e-06	0.000568198	4.68794e-05	no sample	0	0.00247262	0.0001211	no sample	6.58e-05	0.000603635	0	0	no sample	no sample	0	4.5312e-05	0	no sample	4.85e-05
HLA-DR+CD38+ CD8 T cells_T1	T1	0.036977	0	0.00228207	0.010367	0.009596	0.200443	0.015911	0.006792	0.020667	0.039015	0	0.073227	0.009496	0.050497	0	0.01007	0.009416	0.038496	0.00281965	no sample	0.005786	0.037529	0.038057	no sample	0.008778	0.071659	0.002902	0.00123094	no sample	no sample	0.000852776	0.039898	0.00563485	no sample	0.009384
HLA-DR+CD38+ EM CD4 T cells_T1	T1	0.0081	0	0.000100565	0.0218154	0.00091	0.006191	0.01798	0.013286	0.013547	0.024415	0	0.029444	0.000294	0.024	0	0.021826	0.000569	0.009547	0.00279013	no sample	0.003351	0.00647	0.012798	no sample	0.022979	0.038167	0.000586	0.00118603	no sample	no sample	0.000240112	0.005421	0	no sample	0.000248
HLA-DR+CD38+ EM CD8 T cells_T1	T1	0.002114	0	4.20964e-05	0.001014	0.001098	0.04588	0.001527	0.001265	0.002026	0.007421	0	0.008658	0.002452	0.005025	0	0.002405	0.006028	0.001889	0.000510788	no sample	0.001227	0.009448	0.002237	no sample	0.003561	0.018513	6.73e-05	0.000591332	no sample	no sample	6.364e-05	0.003419	0	no sample	0.000176
ICOS+ CD4 T cells_T1	T1	0.075097	4.237e-05	0.0116368	0.007262	0.001528	0.050987	0.114856	0.097026	0.07756	0.089522	0	0.085361	0.000321	0.270575	0	0.038397	0.000769	0.012301	0.00928306	no sample	0.007983	0.009824	0.061985	no sample	0.041582	0.102079	0.001852	0.00222	no sample	no sample	0.000353188	0.024076	0.00086779	no sample	0.000594
ICOS+ HLADR+CD38+ CD4+ T cells _T1	T1	0.046541	0	0.00129657	0.002325	0.001284	0.040744	0.086026	0.056599	0.042606	0.04024	0	0.043491	0.000225	0.202931	0	0.03209	0.000653	0.00896	0.0051109	no sample	0.00172	0.007661	0.05569	no sample	0.034578	0.056685	0.001347	0.000638631	no sample	no sample	0.000291066	0.021956	0	no sample	0.000431
Intermediate (CD14hiCD16+) monocytes_T1	T1	0.1048	0.00139	0.00357	0.0049	0.03632	0.0991	0.0042	0.0027	0.00878	0.00315	0.00054	0.05499	0.00687	0.0077	0.0126	0.00556	0.001585	0.03318	0.000375	no sample	0.05248	0.03288	0.00311	no sample	0.3281	0.11674	0.01652	0.00535	no sample	no sample	0.0001	0.0723	6e-05	no sample	0.0728
Ly_T1	T1	0.3	0.05	0.05	0.2	0.7	0.7	0.3	0.3	0.6	0.4	0.05	1.2	0.1	0.5	0.2	0.1	0.05	0.3	0.05	no sample	0.6	0.3	0.2	no sample	0.5	0.7	0.2	0.05	no sample	no sample	0.05	0.3	0.7	no sample	0.7
mDC_T1	T1	0.064983	0.002187	0.000309	0.05615	0.098613	0.172144	0.051318	0.006674	0.075971	0.004521	0.023487	0.146898	0.073991	0.012976	0.172745	0.017024	0.017716	0.086419	0.008001	no sample	0.308651	0.1231	0.002818	no sample	0.33123	0.315976	0.139475	0	no sample	no sample	0.029621	0.052677	0.40483	no sample	0.089716
Mo_T1	T1	0.8	0.05	0.05	0.2	0.8	1	0.4	0.2	0.2	0.3	0.05	0.9	0.3	0.5	0.5	0.4	0.05	0.7	0.05	no sample	1.6	0.6	0.1	no sample	1.7	1.3	0.4	0.05	no sample	no sample	0.05	1	0.05	no sample	0.7
Naïve CD4 T cells_T1	T1	0.029242	0	0.013253	0.001491	2.26e-05	0.010092	0.010788	0.05421	0.043227	0.010625	0	0.068883	0	0.047771	0	0.000111	1.713e-06	0.000602	0.00292051	no sample	0	0	0.000892	no sample	0.000357	0.023939	0	0.000668028	no sample	no sample	3.49e-05	2.73e-05	0	no sample	6.09e-06
Naïve CD8 T cells_T1	T1	0.020137	0	0.00787646	0.009151	0.001242	0.005567	0.009563	0.005957	0.033296	0.010806	0	0.01639	0.001185	0.02075	0	0.000182	3.4e-06	0.023584	0.00300721	no sample	0.000498	0.002207	0.009106	no sample	0.000461	0.016121	0.007573	0.000170159	no sample	no sample	0.000149713	0.008226	0	no sample	0.000619
NK cells_T1	T1	0.02278	0.042378	0.000875	0.041351	0.564219	0.132182	0.047233	0.089281	0.188667	0.03877	0.000867	0.591631	0.006547	0.009599	0.023033	0.006264	0.005447	0.089839	0.006118	no sample	0.097446	0.032031	0.050091	no sample	0.071471	0.028725	0.029559	0.00420689	no sample	no sample	0.011383	0.144081	0.195046	no sample	0.567664
NKG2C CD8 T cells_T1	T1	0.000901	0	1.44014e-05	9.49e-05	9.04e-05	0.000387	0.000243	0.000124	0.000281	0.001004	0	8.86e-05	3.75e-05	0.000811	0	2.24e-05	3.01e-05	0.002519	0.000111286	no sample	8.04e-05	0.000244	0.001401	no sample	0.000131	0.00053	8.02e-05	0	no sample	no sample	7.11177e-05	0.000128	0	no sample	3.07e-05
Non classical monocytes (CD14loCD16+)_T1	T1	0.0816	0.00031	0.01605	0.0043	0.03992	0.0632	0.0036	0.00298	0.0053	0.00123	0.002335	0.0423	0.00597	0.00435	0.0099	0.00556	0.000705	0.05474	0.0002	no sample	0.0208	0.0372	0.00134	no sample	0.1377	0.02847	0.01172	0.001335	no sample	no sample	0.000145	0.0476	0	no sample	0.02821
PD-1 CD8 T cells_T1	T1	0.033032	0	0.00193865	0.012455	0.008077	0.154767	0.011213	0.003784	0.011883	0.030122	0	0.049435	0.007106	0.029018	0	0.00329	0.008319	0.022755	0.00164428	no sample	0.007768	0.013941	0.028578	no sample	0.006258	0.03349	0.00164	0.0018283	no sample	no sample	0.000501165	0.03743	0.00130035	no sample	0.009668
PD-1+ CD4 T cells_T1	T1	0.064113	0.00011306	0.00729095	0.012977	0.002986	0.046845	0.095016	0.054761	0.066805	0.09133	0	0.116156	0.000497	0.208282	0	0.033574	0.000996	0.023464	0.00980458	no sample	0.022937	0.013456	0.062746	no sample	0.044645	0.092594	0.002145	0.0052611	no sample	no sample	0.000446022	0.00251357	0.00173558	no sample	0.000825
PD‐1+ EM CD8+ T cells_T1	T1	0.002179	0	6.65e-05	0.00161	0.000901	0.033033	0.001107	0.000922	0.001527	0.006397	0	0.007481	0.001927	0.003656	0	0.000625	0.005349	0.001453	0.000474	no sample	0.00278	0.002742	0.001821	no sample	0.002969	0.007936	0.000135	0.00114646	no sample	no sample	3.74e-05	0.003601	0	no sample	0.000157
PD‐1+ EMRA CD8+ T cells_T1	T1	0.001584	0	9.31e-05	0.000858	3.01e-05	0.000285	0.000103	0.000124	0.000511	0.000851	0	0.001771	0.000342	0.000235	0	2.59e-05	7.28e-05	0.001596	1.75e-05	no sample	8.04e-05	0.000258	0.000313	no sample	8.28e-05	4.78e-05	0.000275	8.50794e-06	no sample	no sample	0.000127	0.001147	0	no sample	7.92e-05
pDC_T1	T1	0.004576	0.000125	1.31e-06	0.007376	0.013896	0.002715	0.000262	0.00104	0.008475	9.09e-05	0.000175	0.021068	0.001211	0.000551	0.003647	5.31e-05	0.000483	0.004326	0.001348	no sample	0.007606	0.001884	0.000506	no sample	0.001134	0.00941	0.013052	0	no sample	no sample	0.000918	0.002019	0.073684	no sample	0.023638
PDL1+ Classical monocytes _T1	T1	0.290259	0.010785	0.015	0.047532	0.283146	0.263306	0.121922	0.095823	0.031091	0.09767	0.0046502	0.257292	0.031618	0.134775	0.094128	0.193028	0.008719	0.179857	0.012991	no sample	0.395101	0.16367	0.037998	no sample	0.298892	0.32239	0.084561	0.00792664	no sample	no sample	0.007942	0.169793	0.0105214	no sample	0.270821
Tim3 CD8 T cells_T1	T1	0.014426	0	0.00299106	0.013063	0.003882	0.141105	0.008165	0.00318	0.008267	0.017786	0	0.017448	0.004266	0.031449	0	0.00441	0.004504	0.02281	0.00153799	no sample	0.00435	0.017113	0.027364	no sample	0.00362	0.044826	0.003584	4.2238e-05	no sample	no sample	0.000655492	0.024268	0	no sample	0.007351
Tim3+ Intermediate (CD14hiCD16+) monocytes_T1	T1	0.103542	0.001354	0.001785	0.004415	0.034758	0.089686	0.003919	0.001985	0.005874	0.002816	7.074e-05	0.050756	0.003971	0.007454	0.011567	0.004898	0.001395	0.030891	0.000351	no sample	0.041249	0.030677	0.003026	no sample	0.305789	0.111136	0.014835	0.00066875	no sample	no sample	9.46e-05	0.063479	5.4e-05	no sample	0.069306
Total MAIT cells_T1	T1	0.003966	0	0.000246	0.004568	0.001323	0.000769	0.000199	0.000373	0.000172	0.001922	0	0.021645	0.000152	0.001493	0	0.000155	2.04978e-05	0.004125	0.000813479	no sample	3.1e-05	0.022736	0.000346	no sample	0.000471	0.001585	9.42e-05	0	no sample	no sample	3.73885e-05	0.000624	0	no sample	0.000269
Tregs_T1	T1	0.016881	0	0.002206	0.000952	0.000352	0.011784	0.038436	0.008581	0.030671	0.011416	0	0.023377	0.000256	0.044794	0	0.006043	7.32e-05	0.002918	0.002452	no sample	0.006945	0.001382	0.0139	no sample	0.01183	0.035659	0.00128	0.00148507	no sample	no sample	7.34e-05	0.004589	0.00173374	no sample	0.00014
WBC_T1	T1	1.4	0.45	0.1	0.8	2.3	7.6	2	2	1.1	1.8	0.6	4.7	1	6.4	1.4	2.8	0.3	2.1	0.5	no sample	3.9	1.9	0.9	no sample	9	22.2	1.2	0	no sample	no sample	0.8	6.7	0.3	no sample	2.4
B cells_T2	T2	0.001415	0.001069	0.006077	0.00072	0.012147	0.000586	0.004714	0.008033	6.04e-06	0.001133	0.000718	0.005138	0.012979	0.001975	0.001077	1.75e-05	0.004972	0.076545	7.96e-06	0.004226	1.45e-05	0.00147	0.000377	0.001858	0.000761	0.000558	0.004812	no sample	0.001258	0.010967	0.003102	0.001297	0.000908	0.000226	0.07152
CD16- NK cells_T2	T2	0.052412	0.310299	0.042721	0.075497	0.130027	0.197178	0.024394	0.169716	0.094408	0.009911	0.1108	0.109741	0.073384	0.010224	0.058624	0.062923	0.038706	0.128748	0.215854	0.153639	0.105431	0.10953	0.079377	0.295498	0.103036	0.075605	0.16726	no sample	0.046355	0.388801	0.14186	0.16494	0.034539	0.014685	0.053135
CD16+ gd T cells_T2	T2	0.00139325	7.05744e-05	0.000392371	9.04376e-05	8.52481e-05	0.00104351	0.00197604	0.000151969	0.00196242	0.00021547	0	0.00152445	0.000176734	0.00246344	0.000127738	0.000346202	0.000150568	0.0199882	0.000410383	0.00111898	0.00408415	0.000478485	0.0182442	0.00059378	0.000383983	0.000936529	0.000601485	no sample	0.00011649	0.0154205	8.42481e-05	0.00131007	0	0	2.3265e-05
CD16+ mDC_T2	T2	0.130601	0.035279	0.151529	0.065983	0.016611	0.077626	0.023478	0.13563	0.055479	0.000683	0.0362078	0.138792	0.144129	0.083511	0.027101	0.001679	0.051524	0.133186	0.026974	0.15119	0.153472	0.083026	0.002751	0.212564	0.06694	0.332506	0.103496	no sample	0.048767	0.219289	0.081349	0.234398	0.394223	0.00278	0.045581
CD16+ NK cells_T2	T2	0.174479	0.095321	0.041707	0.065093	0.232164	0.249938	0.077249	0.062771	0.111273	0.026933	0.0277	0.373698	0.138708	0.067231	0.088304	0.028802	0.025271	0.31521	0.124073	0.291692	0.181846	0.045832	0.231905	0.28391	0.110289	0.090195	0.392138	no sample	0.009629	0.480999	0.011618	0.224069	0.028373	0.013286	0.06288
CD16+ total monocytes_T2	T2	0.05571	0.055	0.088	0.0606	0.015	0.06384	0.02678	0.01183	0.05508	0.00348	0.08676	0.0664	0.04405	0.09702	0.02154	0.00865	0.02931	0.06036	0.02567	0.25704	0.05555	0.0231	0.00892	0.26961	0.10656	0.13473	0.0449	no sample	0.0234	0.2982	0.0172	0.10884	0.01764	0.000875	0.06858
CD161low/‐ Vα7.2+ CD8+ T cells_T2	T2	0.005339	9.9e-05	0.001194	0.000664	0.00095	0.004398	0.007166	0.008978	0.002779	0.001532	1.5e-05	0.003737	0.006806	0.010971	0.000114	0.002656	0.000525	0.038655	0.010943	0.043233	0.012061	0.005532	0.003066	0.002678	0.001294	0.00945	0.002677	no sample	0.020019	0.000416	0.00031	0.002192	0.00037	1.8e-05	4.5e-05
CD27+ B cells_T2	T2	1.9527e-05	5.90088e-05	0.00022728	0.0001296	0.00218646	2.051e-06	0.000702386	0.000189579	0	2.82117e-05	6.54816e-05	0.000174692	0.000233622	0.000626075	7.48515e-05	0	7.30884e-05	0.00190597	0	0.000396821	0	8.1291e-05	0.000127803	0.00026012	0.000564662	1.64052e-05	0.000238675	no sample	0.000353498	0.000131604	0.000797214	0.00010804	9.6248e-05	1.808e-05	0.000672288
CD27+ CD4 T cells_T2	T2	0.303171	0.013394	0.251568	0.02222	0.112036	0.075919	0.098882	0.335291	0.142235	0.02886	2.184e-06	0.145417	0.003274	0.202861	0.002887	0.057667	0.002028	0.07333	0.081879	0.034151	0.105121	0.012042	0.015228	0.007419	0.057931	0.123489	0.035918	no sample	0.042884	0.013128	0.040751	0.043936	0.002072	0.000308	0.001315
CD27+ CD8 T cells_T2	T2	0.106	0.005709	0.097246	0.015448	0.015211	0.198148	0.188693	0.15544	0.080649	0.024924	9.09e-05	0.033423	0.032461	0.186912	0.002046	0.085349	0.019504	0.73766	0.045596	0.133131	0.094823	0.026296	0.04199	0.054356	0.082772	0.058238	0.102505	no sample	0.20628	0.011481	0.005585	0.033907	0.002387	0.000158	0.003604
CD27+ gd T cells_T2	T2	0.01101	0.001598	0.0061302	0.00286	0.00235	0.010604	0.01223	0.004865	0.008428	0.000604	4.17e-06	0.001185	0.000524	0.004396	0.000681	0.005647	0.000445	0.042306	0.00347	0.013928	0.001609	0.006343	0.007492	0.006384	0.003877	0.005246	0.003573	no sample	0.005171	0.00717	0.000638	0.00918	6.75e-05	0	0.000194
CD3+CD56+ cells_T2	T2	0.029095	0.002766	0.006077	0.012232	0.0053	0.004764	0.005092	0.003544	0.008709	0.008595	0.000215	0.035032	0.020893	0.019748	0.001203	0.007559	0.000863	0.040951	0.014901	0.033806	0.105043	0.094039	0.045513	0.116975	0.00246	0.008591	0.009023	no sample	0.005138	0.139168	0.002007	0.012041	0.000572	0.00025289	0.000887
CD34+CD3-_T2	T2	0.0021	0.00019	0.00168	0.00048	0.00043	0.0019	0.00013	0.032	0.00029	4e-05	0.00086	0.00108	0.0008	0.00066	7e-05	0.00021	0.00082	0.00076	0.00152	0.0007	0.01212	0.00168	0.0017	0.00165	0.00132	0.00495	0.00077	no sample	0.0001	0.00134	0.00055	0.00062	0.01834	8e-05	8e-05
CD38 CD4 T cells_T2	T2	0.281141	0.026012	0.191948	0.0404	0.190588	0.086118	0.079083	0.387192	0.232927	0.035529	1.6e-05	0.169204	0.005257	0.204862	0.009257	0.069879	0.00442	0.188053	0.127298	0.164951	0.179035	0.024714	0.022013	0.020657	0.087361	0.158699	0.082814	no sample	0.071742	0.021347	0.092853	0.065503	0.007112	0.000453	0.00294
CD38+ CD8 MAIT cells_T2	T2	0.00316613	5.31622e-05	6.7782e-05	0.00199553	0.00112518	0.000314	0.000130896	0.000130384	0.000107982	0	4.71e-05	0.00125392	0.000879129	0.000620165	4.12528e-05	0.000205686	0.00011163	0.00976594	0.00140892	0.00871401	0.00050172	0.0148653	0.000168844	0.00200809	0.0001116	0.00038961	0.0004552	no sample	3.39372e-05	0.00014375	0	0.000828366	0	0	7.26452e-05
CD38+ non-classical monocytes_T2	T2	0.0321	0.024499	0.040576	0.028724	0.006597	0.018278	0.011171	0.007319	0.017862	0.000675	0.0253253	0.02814	0.022015	0.036585	0.009933	0.001434	0.010363	0.033222	0.014419	0.075725	0.020793	0.012105	0.004168	0.083434	0.042695	0.052281	0.014232	no sample	0.00795	0.076129	0.01105	0.047618	0.0101369	0.000384	0.026865
CD38+GzmB+ CM CD8 T cells_T2	T2	0.006273	0.002434	0.001934	0.000142	0.004831	0.115398	0.061772	0.040841	0.015303	0.003306	2.868e-05	0.000951	0.005717	0.050357	0.000991	0.048086	0.012321	0.214784	0.010028	0.097211	0.007546	0.001365	0.016514	0.006352	0.048964	0.015986	0.02642	no sample	0.161068	0.001472	0.001161	0.010596	0.002069	5.27424e-06	0.00049
CD4 T cells_T2	T2	0.349678	0.026734	0.29083	0.044889	0.251767	0.08869	0.115787	0.459303	0.281653	0.06063	1.82e-05	0.245223	0.007597	0.250137	0.009436	0.075382	0.004784	0.210115	0.157158	0.16578	0.234646	0.030029	0.024761	0.021318	0.092838	0.170095	0.08782	no sample	0.080609	0.023825	0.113512	0.072862	0.007401	0.000498	0.003003
CD4+CD8+ T cells (dp)_T2	T2	0.002669	3.3e-05	0.001129	0.000426	0.00042	0.00044	0.000377	0.001701	0.001853	0.001666	0	0.000771	0.000103	0.00169	1.2e-05	0.000266	3.67e-05	0.002373	0.000512	0.001105	0.001096	0.000174	0.000224	0.000259	0.000507	0.000253	2.26e-05	no sample	0.000762	0.000114	6.93e-05	9.51e-05	2.75e-05	0	4.52e-06
CD45RA+ gd T cells_T2	T2	0.012471	0.000307	0.0053215	0.003139	0.000808	0.006136	0.011472	0.004332	0.00583	0.000775	4.17e-05	0.006392	0.001572	0.004525	0.000288	0.000704	0.000408	0.036285	0.006538	0.006186	0.019479	0.014573	0.029885	0.022051	0.000839	0.003043	0.004725	no sample	0.004903	0.064078	0.00138	0.008865	3.37e-05	0	0.000179
CD45RA+GzmB+CD27- gd T cells_T2	T2	0.006313	0.000176	0.0020068	0.001446	0.000383	0.00268	0.006267	0.001849	0.003	0.000659	3.73e-05	0.005877	0.001223	0.00305	0.000252	0.000228	0.000297	0.017825	0.004815	0.003685	0.015807	0.012714	0.025186	0.018427	0.000452	0.001452	0.002131	no sample	0.003543	0.058905	0.001137	0.003464	0	0	0.000108
CD57 CD4 T cells_T2	T2	0.026855	0.008983	0.010761	0.001459	0.117827	0.007228	0.005384	0.009554	0.00645	0.001801	5.6784e-06	0.056156	0.001048	0.016134	0.00518	0.011081	0.000804	0.049377	0.041018	0.033488	0.032147	0.003814	0.0026	0.004413	0.013926	0.024153	0.015105	no sample	0.026279	0.003574	0.016913	0.011002	0.001132	5.4282e-05	0.000778
CD57 CD8 T cells_T2	T2	0.085669	0.006662	0.019902	0.004168	0.011843	0.242109	0.239663	0.316366	0.090529	0.035893	4.32e-05	0.073856	0.056225	0.169139	0.002695	0.098385	0.049838	0.843291	0.085921	0.177318	0.251786	0.061656	0.057799	0.195347	0.110557	0.090818	0.044146	no sample	0.367914	0.026094	0.010968	0.033425	0.009548	0.00011454	0.001693
CD57 NK cells_T2	T2	0.128647	0.09167	0.033349	0.024181	0.123869	0.120274	0.06434	0.095552	0.093791	0.022106	0.0261765	0.202078	0.051114	0.063048	0.035997	0.019904	0.007101	0.176251	0.152287	0.100199	0.094514	0.048784	0.077821	0.071267	0.047571	0.071791	0.127543	no sample	0.008118	0.138298	0.027166	0.042402	0.025794	0.008168	0.020883
CD57+CD38+ CD8 T cells_T2	T2	0.057344	0.006753	0.015378	0.004953	0.012588	0.244372	0.209621	0.315147	0.087313	0.026342	3.44e-05	0.043437	0.042449	0.150181	0.002682	0.096909	0.046081	0.880263	0.084339	0.176463	0.224752	0.050354	0.058302	0.193056	0.114249	0.090649	0.045483	no sample	0.367349	0.025224	0.010257	0.030921	0.009678	1.72592e-07	0.001666
CD57+GzmB+ CD3+CD56+ cells_T2	T2	0.012598	0.001355	0.003737	0.003633	0.001034	0.003435	0.002836	0.002084	0.003945	0.005492	0.0001191	0.02221	0.010321	0.016727	0.000936	0.006259	0.000583	0.019943	0.010669	0.020317	0.075841	0.033008	0.041508	0.111945	0.001144	0.005455	0.003871	no sample	0.002703	0.126086	0.001012	0.00832	0.00032	1.80563e-05	0.000184
CD57+GzmB+ CD8 T cells_T2	T2	0.03823	0.004502	0.008255	0.001711	0.007343	0.212371	0.148186	0.265163	0.069391	0.020148	3.86e-05	0.029542	0.032719	0.101602	0.00223	0.090022	0.045307	0.73766	0.067208	0.14881	0.148086	0.021484	0.048334	0.151821	0.102785	0.079508	0.032106	no sample	0.347568	0.012908	0.006351	0.023552	0.00936	0.000114168	0.000905
CD57+NKG2C+ NK cells_T2	T2	0.002292	0.001704	0.000633	0.002039	0.004057	0.000581	0.002551	0.010973	0.00218	0.000332	0.0001011	0	0.010202	0.016111	0.001954	0.000367	0.000531	0.014784	0.083962	0.003785	0.00836	0.002563	0.005759	0.002549	0.006997	0.001094	0.004867	no sample	0.00014	0.019831	0.00066	0.002023	0.001428	0.000607	0.00051
CD57+PD1+CD38+ CD4 T cells_T2	T2	0.011644	0.008555	0.004072	0.001234	0.085349	0.006208	0.003381	0.005787	0.004112	0.001116	0	0.022315	0.000717	0.007179	0.004973	0.009649	0.000737	0.046646	0.032217	0.033156	0.023113	0.002234	0.002152	0.003603	0.012719	0.014441	0.0137	no sample	0.024586	0.002692	0.012146	0.009545	0.001066	4.0836e-06	0.000709
CD69+ CD8 MAIT cells_T2	T2	0.004837	6.578e-06	9.02e-05	0.00222	0.000756	5.24e-05	0.000158	0.000145	4.2e-05	0	5.5e-06	0.002664	0.000781	0.000519	2.91e-05	9.52e-05	3.76e-05	0.005648	0.000708	0.006659	0.00029	0.00698	3.95e-05	0.002008	4.96e-05	0.000171	0.000364	no sample	5.66e-06	0.000144	0	0.000666	0	0	5.91e-05
CD69+ NK cells_T2	T2	0.089622	0.123714	0.024146	0.058204	0.168057	0.132346	0.034254	0.067421	0.048335	0.015659	0.0375335	0.16582	0.069354	0.031989	0.056714	0.035498	0.027766	0.154497	0.070705	0.238252	0.085609	0.045521	0.148482	0.213222	0.090023	0.060517	0.207537	no sample	0.011701	0.331394	0.043127	0.151714	0.048505	0.021314	0.059168
CD8 T cells_T2	T2	0.173771	0.01014	0.113077	0.02452	0.027606	0.323243	0.337554	0.609569	0.22977	0.074622	0.0001005	0.12518	0.086103	0.296215	0.003167	0.122981	0.055253	1.76052	0.13178	0.285077	0.403504	0.111898	0.100695	0.208259	0.194301	0.168806	0.167218	no sample	0.565152	0.034792	0.01825	0.048163	0.014466	0.000536	0.005323
CD8+ MAIT cells_T2	T2	0.012564	5.98e-05	0.000158	0.003801	0.001612	0.000314	0.000324	0.000232	0.000126	1.57e-05	5e-05	0.006497	0.003151	0.001363	4.37e-05	0.000234	0.000122	0.015141	0.00398	0.009693	0.00117972	0.020589	0.000191	0.002437	0.000124	0.000405	0.000569	no sample	3.96e-05	0.00023	1.73e-05	0.000978	0	0	7.72e-05
CD86+ Classical monocytes _T2	T2	0.57842	0.667459	0.561992	0.228268	0.683144	0.469424	0.909103	0.798871	0.297707	0.119821	0.754856	0.554771	0.214965	1.28451	0.181349	0.247616	0.194424	0.395096	1.00681	1.75619	0.285397	0.276587	0.247929	1.33005	0.574287	0.55303	0.276503	no sample	0.427286	1.23207	0.673065	0.447612	0.357192	0.044599	0.740536
CD86+ Intermediate (CD14hiCD16+) monocytes_T2	T2	0.018475	0.026401	0.036297	0.029755	0.00568	0.034953	0.011977	0.002142	0.027895	0.001203	0.04743	0.027077	0.012542	0.045249	0.008108	0.00473	0.016299	0.023358	0.008801	0.170327	0.026808	0.006512	0.004104	0.172907	0.055119	0.076656	0.026356	no sample	0.012393	0.198962	0.004025	0.055044	0.003348	0.00042	0.040541
CD86+ mDC_T2	T2	0.116892	0.038712	0.155731	0.065403	0.017337	0.063571	0.042339	0.1507	0.044584	0.000371	0.0279367	0.121927	0.100257	0.088937	0.023817	0.002031	0.044595	0.112021	0.049539	0.152058	0.125683	0.07532	0.002509	0.199322	0.062983	0.305075	0.092519	no sample	0.050657	0.220737	0.122841	0.225042	0.489297	0.00963	0.079966
CD86+ non-classical monocytes_T2	T2	0.026194	0.02327	0.035896	0.028482	0.004001	0.012346	0.01027	0.006821	0.013826	0.000297	0.0202169	0.024958	0.017767	0.029822	0.009028	0.000819	0.01013	0.027971	0.011378	0.068275	0.017662	0.00993	0.002408	0.078236	0.037364	0.04944	0.011497	no sample	0.008211	0.069426	0.010345	0.049823	0.0124114	0.000358	0.025056
CD86+ total monocytes_T2	T2	0.666	0.76	0.694	0.2817	0.7332	0.5632	0.9425	0.8788	0.3654	0.138	0.8772	0.632	0.2705	1.4637	0.2097	0.282	0.2388	0.4464	1.1203	2.0832	0.348	0.3065	0.2856	1.6302	0.6813	0.7488	0.356	no sample	0.4974	1.5855	0.73	0.5424	0.4308	0.04525	0.8289
Classical monocytes _T2	T2	0.843178	0.960372	0.896319	0.247043	1.18191	0.73925	1.2697	1.26604	0.520466	0.395449	1.07837	0.929265	0.454472	1.98227	0.27067	0.494244	0.266334	0.553356	1.67523	2.121	0.444543	0.472798	0.388603	1.61414	0.799842	0.74332	0.433391	no sample	0.566692	1.79864	0.976872	0.499567	0.552929	0.04939	0.823733
CM CD4 T cells_T2	T2	0.128682	0.008876	0.088994	0.012344	0.035499	0.049489	0.03242	0.132279	0.054359	0.004117	2.184e-06	0.044631	0.001284	0.111561	0.001321	0.031887	0.000708	0.026895	0.036618	0.020557	0.031208	0.004865	0.008988	0.003198	0.027573	0.057492	0.012207	no sample	0.014268	0.005813	0.018162	0.01756	0.000999	9.06e-05	0.000324
CM CD8 T cells_T2	T2	0.033364	0.004218	0.009498	0.001005	0.01038	0.187804	0.14211	0.172508	0.057902	0.01373	4.78e-05	0.023534	0.016704	0.09153	0.001637	0.077232	0.033097	0.674281	0.057324	0.204115	0.057298	0.011973	0.039573	0.017681	0.129599	0.076807	0.050667	no sample	0.424429	0.00421	0.00553	0.01652	0.008086	0.000149544	0.000836
EM CD4 T cells_T2	T2	0.041612	0.012351	0.034318	0.02029	0.11682	0.010465	0.013431	0.095076	0.118858	0.017158	1.516e-05	0.084111	0.003859	0.040272	0.006001	0.014624	0.002708	0.125018	0.066949	0.124832	0.121547	0.016846	0.008493	0.012514	0.028223	0.043544	0.046545	no sample	0.033936	0.009792	0.067313	0.02827	0.005121	0.000181	0.001583
EM CD8 T cells_T2	T2	0.015813	0.003803	0.002861	0.00309	0.010021	0.051072	0.068861	0.185919	0.100869	0.022088	7.95e-05	0.029668	0.010418	0.053911	0.000808	0.033697	0.020388	0.524636	0.038612	0.094646	0.181577	0.032003	0.018729	0.013454	0.073251	0.047434	0.012809	no sample	0.203455	0.006471	0.007556	0.005009	0.008607	0.000264	0.001054
EMRA CD4+ T cells_T2	T2	0.000629	2.65e-05	0.000268	2.78e-05	4.03e-05	1.33e-05	0.00011	0.000142	0.000217	4.12e-05	0	0.002428	2.73e-05	0.000183	7.27e-06	0.000204	1.39e-05	1.71e-05	0.000849	0	0.001408	6.31e-05	6.44e-06	0.000258	3.71e-05	6.29e-05	5.62e-05	no sample	5.65e-06	0.0001	8.06e-05	2.7e-05	0	0	2.28e-05
EMRA CD8+ T cells_T2	T2	0.01411	9.33e-05	0.004263	0.001947	0.000607	0.005657	0.01546	0.043889	0.003286	0.001843	0	0.013519	0.004744	0.011256	5.32e-05	0.00043	0.001354	0.051231	0.003321	0.001511	0.03801	0.012085	0.002507	0.034363	0.000719	0.003106	0.003294	no sample	0.002204	0.010438	0.000881	0.003073	0.000372	8.576e-07	0.000159
gd T cells_T2	T2	0.019486	0.004056	0.009984	0.005258	0.004417	0.016858	0.025269	0.011341	0.021124	0.003065	0.000316	0.008174	0.002532	0.009216	0.001393	0.007559	0.001595	0.079224	0.012573	0.033806	0.023245	0.027342	0.04233	0.027877	0.007356	0.009879	0.006617	no sample	0.017894	0.090762	0.003467	0.015746	0.000404	0	0.00045
GzmB+ CD4 T cells_T2	T2	0.004126	0.001171	0.001541	0.001338	0.004859	0.001268	0.001922	0.004823	0.001549	0.001055	0	0.051497	0.000378	0.009505	0.000498	0.003038	0.000923	0.018427	0.039918	0.056697	0.004482	0.000871	0.000607	0.002942	0.004122	0.020241	0.000632	no sample	0.005385	0.000255	0.000817	0.005173	0.001665	1.0458e-05	5.5e-05
GzmB+ CD8 T cells_T2	T2	0.075938	0.006804	0.018884	0.00537	0.014797	0.304172	0.274769	0.538249	0.193007	0.043728	4.35e-05	0.078488	0.06716	0.218903	0.002876	0.107362	0.052932	1.49469	0.091851	0.230342	0.261067	0.047445	0.080053	0.192431	0.182254	0.121372	0.150998	no sample	0.547067	0.031069	0.012191	0.037086	0.013989	0.000395568	0.00396
GzmB+ gd T cells_T2	T2	0.009821	0.002973	0.004004	0.001493	0.002279	0.013301	0.01688	0.005557	0.014407	0.00187	0.0001738	0.007087	0.001377	0.005336	0.000734	0.003938	0.00138	0.069638	0.006978	0.032555	0.011134	0.015749	0.041991	0.024002	0.004156	0.005315	0.00442	no sample	0.014763	0.076785	0.000773	0.008991	0.000269	0	0.000245
HLA-DR+ NK cells_T2	T2	0.096656	0.316384	0.044494	0.101365	0.150671	0.319688	0.044723	0.100434	0.107983	0.010279	0.0793605	0.204978	0.101168	0.028426	0.08801	0.082461	0.042161	0.261047	0.229451	0.33667	0.138468	0.072554	0.217586	0.498291	0.168953	0.126837	0.274664	no sample	0.035326	0.539276	0.07766	0.330658	0.041648	0.015384	0.062416
HLA-DR+CD38+ CD4 T cells_T2	T2	0.14127	0.025157	0.10499	0.032275	0.17951	0.057382	0.047704	0.180047	0.146741	0.014976	1.51e-05	0.084602	0.00414	0.095802	0.008398	0.052541	0.004052	0.159687	0.084394	0.160309	0.120373	0.02036	0.017333	0.018952	0.075663	0.108861	0.074296	no sample	0.066502	0.015582	0.083091	0.06186	0.00638	0.000371	0.002655
HLADR+CD38+ CD8 MAIT cells_T2	T2	0.000234947	1.99134e-05	3.7604e-05	0.000196892	0.000109455	0.00024963	6.1884e-05	7.2384e-05	3.6036e-05	0	4.71e-05	7.7964e-05	0.000103353	0.000211265	1.45521e-05	0.000182052	8.9182e-05	0.00084184	0.00052536	0.00120193	0.000194925	0.000615611	4.6031e-05	0.000502022	8.68e-05	0.00026487	2.276e-05	no sample	2.26116e-05	2.875e-05	0	0.000285576	0	0	2.26968e-05
HLA-DR+CD38+ CD8 T cells_T2	T2	0.063079	0.009369	0.044326	0.012579	0.018027	0.282191	0.187005	0.498018	0.18014	0.043355	8.26e-05	0.039181	0.045032	0.170027	0.002768	0.119661	0.048899	1.64961	0.096463	0.273674	0.292944	0.042745	0.085893	0.166815	0.190221	0.147199	0.137955	no sample	0.552719	0.019657	0.011005	0.036459	0.014292	0.000527	0.004189
HLA-DR+CD38+ EM CD4 T cells_T2	T2	0.013323	0.011656	0.00887	0.013781	0.079307	0.007414	0.005662	0.03532	0.07661	0.005014	6.7732e-05	0.021285	0.001694	0.010756	0.005228	0.00995	0.002263	0.100435	0.040861	0.12218	0.077199	0.01075	0.005794	0.011512	0.022467	0.032998	0.040222	no sample	0.024505	0.006028	0.04688	0.024627	0.004381	0.000163	0.001459
HLA-DR+CD38+ EM CD8 T cells_T2	T2	0.005196	0.00363	0.001074	0.001282	0.007012	0.044608	0.038819	0.159098	0.087313	0.014477	6.81315e-05	0.007924	0.005898	0.034953	0.000706	0.032959	0.018123	0.507031	0.030046	0.091795	0.143244	0.011861	0.017017	0.010788	0.072086	0.045746	0.01107	no sample	0.197803	0.004558	0.005329	0.003829	0.008607	0.000264	0.000884
ICOS+ CD4 T cells_T2	T2	0.128682	0.019088	0.072998	0.026036	0.121352	0.057471	0.051525	0.163512	0.097452	0.017098	4.55e-06	0.040952	0.001937	0.103557	0.00753	0.033319	0.003129	0.121446	0.036932	0.133287	0.086819	0.012942	0.013619	0.013388	0.060438	0.092702	0.064021	no sample	0.046914	0.013128	0.056756	0.057051	0.00467	0.000353082	0.002207
ICOS+ HLADR+CD38+ CD4+ T cells _T2	T2	0.067488	0.017538	0.031119	0.021592	0.08409	0.041063	0.024199	0.071651	0.068723	0.006184	4.55e-06	0.015204	0.001208	0.047026	0.00669	0.024273	0.00276	0.097703	0.021688	0.124667	0.05608	0.00988	0.010523	0.012833	0.051061	0.064806	0.055151	no sample	0.039418	0.008982	0.043021	0.049619	0.004152	0.000299	0.002018
Intermediate (CD14hiCD16+) monocytes_T2	T2	0.02097	0.0294	0.0412	0.0303	0.00732	0.04464	0.01391	0.0026	0.03558	0.00256	0.0558	0.0329	0.01815	0.05628	0.00963	0.0072	0.01764	0.02604	0.01054	0.18024	0.03165	0.0081	0.00468	0.18297	0.06138	0.0801	0.02995	no sample	0.01374	0.2184	0.0046	0.05634	0.0036	0.000475	0.04158
Ly_T2	T2	1	0.5	0.8	0.3	0.7	1	0.7	1.6	0.9	0.2	0.2	1.1	0.5	0.8	0.2	0.3	0.2	2.8	0.8	1.1	1.2	0.6	0.5	1.1	0.6	0.9	1	no sample	0.8	1.4	0.5	0.8	0.7	0.05	0.3
mDC_T2	T2	0.185249	0.045171	0.262615	0.072509	0.030256	0.108114	0.07826	0.224926	0.077269	0.001399	0.05784	0.193843	0.154479	0.150741	0.037745	0.004086	0.064165	0.151176	0.129684	0.173582	0.210524	0.145405	0.003184	0.23231	0.082438	0.370687	0.142556	no sample	0.065196	0.289681	0.204394	0.252856	0.605565	0.014331	0.09909
Mo_T2	T2	0.9	1	1	0.3	1.2	0.8	1.3	1.3	0.6	0.4	1.2	1	0.5	2.1	0.3	0.5	0.3	0.6	1.7	2.4	0.5	0.5	0.4	1.9	0.9	0.9	0.5	no sample	0.6	2.1	1	0.6	0.6	0.05	0.9
Naïve CD4 T cells_T2	T2	0.072733	0.000436	0.07358	0.001926	4.03e-05	0.010643	0.013779	0.128146	0.041966	9.09e-05	0	0.051252	0.000164	0.039272	0	0.001809	6.36e-05	0.002122	0.020431	0.000879	0.01849	0	0.000173	0.000203	0.00117	0.031127	0	no sample	0.000113	0.000398	0.000409	2.7e-05	0	3.62e-05	3.21e-05
Naïve CD8 T cells_T2	T2	0.0424	0.000226	0.075762	0.008754	0.00246	0.027282	0.022042	0.031698	0.027113	0.001015	0	0.010177	0.004107	0.033472	5.1e-05	0.001808	0.001901	0.067428	0.01924	0.011118	0.020619	0.002361	0.005971	0.029573	0.000894	0.02549	0.019063	no sample	0.003334	0.003758	0.002354	0.010548	4.2e-05	2.63712e-05	0.000449
NK cells_T2	T2	0.226891	0.40562	0.084428	0.14059	0.362191	0.447116	0.101643	0.232487	0.205681	0.036844	0.1385	0.483439	0.212092	0.077455	0.146928	0.091725	0.063977	0.443958	0.339927	0.445331	0.287277	0.155362	0.311282	0.579408	0.213325	0.1658	0.559398	no sample	0.055984	0.8698	0.153478	0.389009	0.062912	0.027971	0.116015
NKG2C CD8 T cells_T2	T2	0.002485	1.32e-05	5.99e-05	0.000162	0.000168	0.000103	0.001316	0.006705	0.000551	0.00091	4.09e-05	1.63e-05	0.003444	0.003318	1.46e-05	6.15e-05	2.76e-05	0.009507	0.003953	0.023519	0.000484	0.000783	0.002407	0.004707	7.38e-05	0.000219	0.000719	no sample	9.61e-05	0.001927	4.02e-05	0.000149	1.37e-05	5.36e-06	2.29e-05
Non classical monocytes (CD14loCD16+)_T2	T2	0.03474	0.0256	0.0468	0.0303	0.00768	0.0192	0.01287	0.00923	0.0195	0.00092	0.03096	0.0335	0.0259	0.04074	0.01191	0.00145	0.01167	0.03432	0.01513	0.0768	0.0239	0.015	0.00424	0.08664	0.04518	0.05463	0.01495	no sample	0.00966	0.0798	0.0126	0.0525	0.01404	0.0004	0.027
PD-1 CD8 T cells_T2	T2	0.085322	0.008406	0.016283	0.011426	0.018248	0.239523	0.220423	0.289545	0.1096	0.043952	4.55e-05	0.038055	0.048476	0.1878	0.0028	0.106133	0.052104	1.28518	0.046518	0.208391	0.169875	0.013316	0.076528	0.126621	0.18206	0.055031	0.118558	no sample	0.434037	0.016631	0.011096	0.035255	0.009229	0.000369304	0.004274
PD-1+ CD4 T cells_T2	T2	0.150711	0.025344	0.068345	0.030884	0.247487	0.051706	0.065304	0.128146	0.116323	0.031285	6.8e-06	0.108143	0.006473	0.095052	0.009011	0.053597	0.004081	0.170403	0.076064	0.163293	0.125536	0.017597	0.020453	0.016436	0.07065	0.07076	0.074296	no sample	0.078191	0.018178	0.083885	0.068417	0.00672	0.00038	0.002538
PD‐1+ EM CD8+ T cells_T2	T2	0.008219	0.003042	0.000769	0.001491	0.007619	0.041052	0.048608	0.105455	0.051009	0.014178	4.09e-05	0.011942	0.007982	0.042063	0.000722	0.028778	0.019173	0.394358	0.016209	0.068418	0.072631	0.003077	0.016313	0.008122	0.068783	0.019581	0.008662	no sample	0.150896	0.003114	0.005895	0.003395	0.00613358	0.000237	0.000788
PD‐1+ EMRA CD8+ T cells_T2	T2	0.007524	4.66e-05	0.001131	0.001201	0.000179	0.002974	0.006785	0.013228	0.001057	0.000395	0	0.001953	0.001886	0.00231	1.93e-05	0.000258	0.001199	0.027112	0.000382	0.000342	0.007989	0.000627	0.0014	0.019722	0.000447	0.000253	0.001438	no sample	0.000961	0.003514	0.000349	0.002312	4.19514e-05	3.65593e-08	1.81e-05
pDC_T2	T2	0.015215	0.00094	0.006294	0.003155	0.001678	0.004398	0.000566	0.005198	0.005559	5.43e-05	0.000431	0.006539	0.006015	0.005924	6.33e-05	8.76e-05	0.004597	0.008037	0.013737	0.008777	0.004825	0.002213	3.87e-05	0.020771	0.001623	0.011168	0.009624	no sample	0.000797	0.007942	0.000693	0.006792	0.007401	0.006207	0.004095
PDL1+ Classical monocytes _T2	T2	0.166106	0.236252	0.116521	0.081277	0.375847	0.205512	0.382179	0.307648	0.128035	0.091349	0.200576	0.162621	0.04522	0.555035	0.084449	0.305443	0.078835	0.128932	0.33002	0.945966	0.142254	0.08274	0.137565	0.426132	0.285544	0.295841	0.143019	no sample	0.119572	0.742838	0.264732	0.102411	0.166432	0.025782	0.320432
Tim3 CD8 T cells_T2	T2	0.024502	0.004979	0.02646	0.008999	0.004555	0.162268	0.061097	0.133496	0.031019	0.011566	9.2e-05	0.011692	0.016962	0.095677	0.002226	0.06764	0.020665	0.489426	0.026751	0.129995	0.058912	0.020589	0.040882	0.080596	0.116386	0.06786	0.066887	no sample	0.282011	0.009498	0.004855	0.021192	0.006307	3.34553e-08	0.001991
Tim3+ Intermediate (CD14hiCD16+) monocytes_T2	T2	0.019397	0.028342	0.033496	0.02924	0.006742	0.039819	0.012686	0.001934	0.026792	0.002383	0.0441936	0.028755	0.016317	0.05341	0.009428	0.006883	0.017181	0.024347	0.009444	0.173932	0.029023	0.006934	0.004371	0.177847	0.054812	0.077777	0.028632	no sample	0.013012	0.196997	0.003979	0.051945	0.0031572	0.000406	0.039543
Total MAIT cells_T2	T2	0.018685	0.00024	0.000304	0.008081	0.003975	0.000513	0.000735	0.002363	0.000389	4.4e-05	9.33e-05	0.013079	0.006964	0.002414	5.78e-05	0.000327	0.000122	0.026025	0.006519	0.012352	0.005263	0.047257	0.000271	0.003662	0.000533	0.000773	0.001805	no sample	0.000425	0.000416	0.001186	0.001544	0	0	0.000232
Tregs_T2	T2	0.061394	0.001198	0.01389	0.002601	0.002429	0.013927	0.033567	0.024572	0.003891	0.015457	0	0.017516	0.000776	0.019528	0.000823	0.010419	0.000722	0.007272	0.005122	0.004876	0.007456	0.002213	0.007075	0.007653	0.014712	0.022765	0.009925	no sample	0.002835	0.00295	0.004927	0.012349	0.000303	0.000172	0.000164
WBC_T2	T2	7.7	6.3	4.1	1.6	12.3	6.2	10.6	14.3	2.6	6	11.2	7.5	6.1	8.5	11	5.2	2.1	5.9	5.2	8	6.5	3.5	9	6.7	5.5	4	4.4	no sample	2.8	7.2	5.8	4.4	3.2	0.8	2.9
B cells_T3	T3	0.022512	0.000813	0.013158	0.019647	0.024654	0.046838	0.002211	0.003861	0	0.006147	no sample	0.012935	0.173348	0.000841	0.003154	3.55e-05	0.028031	no sample	0.041455	0.033522	2.13e-05	0.027601	0.000133	0.04725	0.001984	0.106347	0.08474	no sample	0.000964	0.117728	0.004257	0.236689	0.197434	0.00578	0.131434
CD16- NK cells_T3	T3	0.019519	0.059786	0.122192	0.097104	0.131851	0.079046	0.026927	0.140527	0.052068	0.006436	no sample	0.0442	0.082489	0.007947	0.249343	0.09161	0.024915	no sample	0.128615	0.112566	0.078444	0.042861	0.161503	0.127525	0.067046	0.02009	0.074192	no sample	0.02439	0.035889	0.251124	0.070647	0.058517	0.00571	0.067321
CD16+ gd T cells_T3	T3	0.000603042	4.39022e-05	0.00182069	0.000718509	0.000511384	0.000349336	0.00660356	0.000123325	0.00590309	0.00722518	no sample	0.00118653	7.06123e-05	0.00249115	4.14665e-05	0.000212774	3.58436e-05	no sample	0.00119069	0.00110164	0.038871	0.00211512	0.0269312	0.00215644	0.00214384	0.00394893	0.00650481	no sample	0.000514349	0.0111421	8.6688e-05	0.00036513	5.88252e-05	1.51872e-05	8.8051e-05
CD16+ mDC_T3	T3	0.120347	0.017011	0.06073	0.07111	0.052817	0.082413	0.011597	0.152813	0.237201	0.009305	no sample	0.018144	0.029828	0.006444	0.011108	0.004122	0.066414	no sample	0.06628	0.028827	0.100753	0.027294	0.001456	0.121165	0.0302	0.135294	0.014812	no sample	0.027224	0.015596	0.112306	0.015826	0.286048	0.006582	0.049636
CD16+ NK cells_T3	T3	0.126144	0.04019	0.157424	0.137447	0.316623	0.097003	0.155015	0.042213	0.0776473	0.040544	no sample	0.237329	0.142276	0.043656	0.149606	0.093088	0.014136	no sample	0.13069	0.157376	0.309891	0.038009	0.336962	0.20285	0.190822	0.052964	0.401397	no sample	0.021113	0.120152	0.029462	0.193949	0.070374	0.008969	0.062893
CD16+ total monocytes_T3	T3	0.159	0.0491	0.03288	0.02652	0.02888	0.1476	0.0375	0.01792	0.06616	0.01068	no sample	0.03829	0.0068	0.0036	0.00196	0.00564	0.02928	no sample	0.02175	0.0225	0.06498	0.01203	0.01276	0.1542	0.03855	0.09667	0.03285	no sample	0.06558	0.01729	0.0448	0.0146	0.01047	0.00504	0.04508
CD161low/‐ Vα7.2+ CD8+ T cells_T3	T3	0.004502	0.00012	0.009869	0.001298	0.004461	0.000815	0.008332	0.003603	0.009943	0.008946	no sample	0.026022	0.027178	0.0164	0.000189	0.003552	0.000678	no sample	0.040943	0.121739	0.086036	0.026195	0.004568	0.03675	0.014679	0.034251	0.01809	no sample	0.049047	0.010867	0.001277	0.003928	0.000596	0.002446	0.000488
CD27+ B cells_T3	T3	0.000297158	0.000103251	0.0012579	0.00111988	0.00204382	0.000618262	0.000395769	7.22007e-05	0	0.000351608	no sample	0.000482476	0.00107476	0.000279212	9.462e-05	5.467e-06	7.84868e-05	no sample	0.000426986	0.00131406	0	0.000701065	1.7689e-05	0.000789075	0.000432512	0.000584909	0.0017287	no sample	0.000314264	0.0123614	0.000962082	0.00163315	0.000750249	3.6414e-05	0.00346986
CD27+ CD4 T cells_T3	T3	0.129977	0.04434	0.551694	0.048828	0.117402	0.088196	0.088903	0.39997	0.145616	0.090326	no sample	0.06505	0.006896	0.23385	0.012793	0.120887	0.001965	no sample	0.092512	0.076771	0.130802	0.018868	0.035522	0.019782	0.215429	0.089677	0.040454	no sample	0.052369	0.047026	0.093329	0.034917	0.004458	0.000392	0.002131
CD27+ CD8 T cells_T3	T3	0.079821	0.004443	0.255207	0.037296	0.106155	0.034223	0.210848	0.120711	0.222929	0.057835	no sample	0.23912	0.154195	0.228013	0.005932	0.020396	0.012402	no sample	0.096131	0.339245	0.293782	0.11248	0.11757	0.30315	0.385406	0.143947	1.75252	no sample	0.304695	0.064612	0.025	0.083682	0.021247	0.002164	0.026453
CD27+ gd T cells_T3	T3	0.005108	0.001116	0.000107733	0.009681	0.006529	0.003852	0.028337	0.004242	0.012624	0.008077	no sample	0.003495	0.000829	0.004413	0.000337	0.006616	0.00041	no sample	0.002732	0.020057	0.010827	0.006944	0.010649	0.01359	0.018495	0.009933	0.037388	no sample	0.021745	0.00832	0.001533	0.002942	0.0003	5.41e-05	0.000546
CD3+CD56+ cells_T3	T3	0.013639	0.0013	0.021931	0.024407	0.01174	0.001054	0.021085	0.003346	0.022811	0.015093	no sample	0.012631	0.022917	0.029966	0.004573	0.005541	0.000514	no sample	0.014501	0.036345	0.213919	0.070146	0.106246	0.119625	0.014679	0.02012	0.008569	no sample	0.008789	0.066109	0.002129	0.003618	0.00447	0.000428	0.001302
CD34+CD3-_T3	T3	0.0006	5e-05	0.00025	0.00105	0.00045	0.0005	0.0002	0.00663	0.00046	0.00045	no sample	0.00035	0.0545	0.00392	0.00032	0.00075	0.00046	no sample	0.00396	0.00049	0.00744	0.00276	0.00055	0.0011	0.00078	0.00876	0.00049	no sample	0.00018	4e-05	0.00096	0.00061	0.02421	0.00013	7e-05
CD38 CD4 T cells_T3	T3	0.127712	0.061125	0.456487	0.065862	0.121815	0.11975	0.085654	0.429698	0.243678	0.078125	no sample	0.088546	0.026946	0.226371	0.034773	0.22966	0.010275	no sample	0.182208	0.318705	0.326634	0.085919	0.044505	0.115395	0.24793	0.135757	0.070932	no sample	0.087221	0.060069	0.218606	0.045223	0.015522	0.00094	0.005884
CD38+ CD8 MAIT cells_T3	T3	0.00104875	4.1454e-05	0.000633375	0.0051858	0.00359279	6.60822e-05	0.00164261	0.000318021	0.000330058	0.000505336	no sample	0.00468293	0.000405881	0.000901816	0	0.0001712	7.61873e-05	no sample	0.0007196	0.00420307	0.00217777	0.0038463	0.000231384	0.00228883	0.0003255	0.00165568	0.000523916	no sample	0.00539419	0	0	0.00066174	0.000691008	4.4064e-05	8.712e-05
CD38+ non-classical monocytes_T3	T3	0.072019	0.024537	0.016831	0.014959	0.011474	0.053414	0.01139	0.008421	0.026232	0.004341	no sample	0.016072	0.003106	0.001815	0.000752	0.001812	0.013686	no sample	0.011642	0.008205	0.033957	0.007353	0.005247	0.052682	0.015829	0.046426	0.014165	no sample	0.028577	0.012298	0.025941	0.007254	0.0060552	0.001891	0.021552
CD38+GzmB+ CM CD8 T cells_T3	T3	0.017525	0.001532	0.021317	0.001056	0.009376	0.012234	0.113926	0.009684	0.018915	0.004295	no sample	0.107091	0.044536	0.01302	0.002472	0.012497	0.006314	no sample	0.027878	0.212475	0.047447	0.035431	0.054656	0.142706	0.216347	0.053094	0.552788	no sample	0.13542	0.030222	0.01058	0.036883	0.020813	0.002459	0.004719
CD4 T cells_T3	T3	0.15096	0.066081	0.630507	0.078501	0.191834	0.12932	0.098453	0.5405	0.295367	0.107021	no sample	0.09709	0.033641	0.287638	0.048095	0.247212	0.010681	no sample	0.216656	0.35216	0.371597	0.101439	0.051038	0.11775	0.287622	0.137964	0.078551	no sample	0.091715	0.061232	0.25156	0.050025	0.016391	0.000948	0.005968
CD4+CD8+ T cells (dp)_T3	T3	0.001059	5.21e-05	0.003838	0.000744	0.000869	0.00012	0.001292	0.000815	0.002603	0.000527	no sample	0.001522	0.000191	0.002147	2.02e-05	0.000611	1.42e-05	no sample	0.000768	0.001835	0.003348	0.001002	0.000218	0.001688	0.012695	0.002084	0.000217	no sample	0.002835	0.000474	0.000155	9.41e-05	3.48e-05	4.89297e-05	2.31e-05
CD45RA+ gd T cells_T3	T3	0.006259	0.000162	0.019787	0.012694	0.001364	0.001917	0.026324	0.004055	0.016491	0.010972	no sample	0.005504	0.00062	0.00376	0.00039	0.002244	0.000546	no sample	0.011317	0.017093	0.093773	0.023825	0.040689	0.056393	0.004582	0.009798	0.05982	no sample	0.019445	0.025162	0.002136	0.001141	0.000388	7.46e-05	0.000193
CD45RA+GzmB+CD27- gd T cells_T3	T3	0.003097	7.76e-05	0.0092291	0.005367	0.000451	0.000676	0.012382	0.001983	0.009246	0.006399	no sample	0.002692	0.000477	0.002276	0.000373	0.001298	0.000273	no sample	0.008057	0.009534	0.082354	0.020553	0.034905	0.050941	0.002274	0.006848	0.026006	no sample	0.009994	0.022308	0.001803	0.000575	0.000213	6.79e-05	9.4e-05
CD57 CD4 T cells_T3	T3	0.014537	0.008987	0.021122	0.002033	0.084023	0.027287	0.004617	0.015188	0.037512	0.003703	no sample	0.015534	0.011001	0.021314	0.017603	0.049195	0.003194	no sample	0.084279	0.117621	0.072833	0.046459	0.004777	0.040859	0.039979	0.027041	0.020109	no sample	0.015592	0.020941	0.03547	0.021111	0.006458	0.000173	0.002208
CD57 CD8 T cells_T3	T3	0.081101	0.002325	0.064542	0.008323	0.053723	0.041966	0.26288	0.29187	0.775909	0.056636	no sample	0.126528	0.147053	0.184831	0.013901	0.028944	0.036213	no sample	0.310544	0.49012	0.908932	0.54151	0.241432	0.433763	0.380677	0.483923	1.33641	no sample	0.408636	0.109815	0.043574	0.078361	0.114328	0.009851	0.008242
CD57 NK cells_T3	T3	0.088563	0.023894	0.066269	0.05723	0.169523	0.041019	0.115897	0.060121	0.082711	0.030208	no sample	0.088682	0.082714	0.037877	0.06064	0.053562	0.003132	no sample	0.152212	0.073424	0.152227	0.026444	0.103182	0.04427	0.053121	0.03229	0.073716	no sample	0.006416	0.048685	0.03816	0.063503	0.050525	0.003831	0.013933
CD57+CD38+ CD8 T cells_T3	T3	0.071763	0.002351	0.064542	0.009519	0.053336	0.04145	0.256079	0.23782	0.742132	0.051741	no sample	0.140465	0.106718	0.156043	0.012928	0.02913	0.034454	no sample	0.302184	0.508868	0.902036	0.530262	0.239072	0.446663	0.375357	0.482476	1.42753	no sample	0.411605	0.109815	0.044123	0.076668	0.114762	0.00972	0.009704
CD57+GzmB+ CD3+CD56+ cells_T3	T3	0.006451	0.000699	0.011448	0.007395	0.001124	0.000487	0.011639	0.001767	0.013094	0.011667	no sample	0.005911	0.006623	0.021426	0.002867	0.002466	0.000245	no sample	0.010542	0.022207	0.151669	0.043841	0.088184	0.096179	0.006928	0.013561	0.002082	no sample	0.005124	0.057845	0.000954	0.001715	0.002472	0.00019	0.000316
CD57+GzmB+ CD8 T cells_T3	T3	0.053598	0.001131	0.043225	0.003485	0.017822	0.025138	0.208128	0.142782	0.521133	0.038456	no sample	0.096822	0.094954	0.07655	0.00773	0.023555	0.030486	no sample	0.213159	0.430306	0.733766	0.457953	0.215873	0.363619	0.335161	0.47235	1.13291	no sample	0.389629	0.098612	0.032289	0.051878	0.111004	0.00913	0.005051
CD57+NKG2C+ NK cells_T3	T3	0.001398	0.00044	0.004753	0.002815	0.006637	0.000176	0.018558	0.003125	0.023242	0.000686	no sample	0.002477	0.009777	0.012178	0.002035	0.001034	0.000285	no sample	0.093609	0.004049	0.030756	0.000898	0.007926	0.001421	0.008639	0.001965	0.008133	no sample	0.00015	0.005196	0.001487	0.024634	0.003209	0.000264	0.001992
CD57+PD1+CD38+ CD4 T cells_T3	T3	0.008665	0.008194	0.011601	0.001319	0.051795	0.021596	0.004056	0.008432	0.01914	0.002461	no sample	0.01136	0.009352	0.009406	0.012793	0.042273	0.003065	no sample	0.064347	0.106	0.059827	0.036721	0.004241	0.038975	0.034227	0.023592	0.017753	no sample	0.014858	0.020635	0.029433	0.01976	0.006097	0.00017	0.002154
CD69+ CD8 MAIT cells_T3	T3	0.002362	1.94e-05	0.000251	0.008037	0.002588	2.81e-05	0.001155	0.00013	6.9e-05	0.000391	no sample	0.004155	0.000292	0.001532	0	0.000114	3.09e-05	no sample	0.000605	0.006657	0.001816	0.004032	6.62e-05	0.001811	0.000233	0.001025	0.00039	no sample	0.000913	0	0	0.000681	0.000345504	2.75e-05	7.34e-05
CD69+ NK cells_T3	T3	0.072832	0.04149	0.099823	0.126658	0.224237	0.061089	0.070048	0.036731	0.029864	0.03298	no sample	0.140765	0.040233	0.025543	0.136441	0.094565	0.014488	no sample	0.062752	0.142259	0.130869	0.041001	0.209355	0.148008	0.148274	0.039741	0.18548	no sample	0.021113	0.125457	0.090629	0.115364	0.102468	0.01051	0.058466
CD8 T cells_T3	T3	0.127919	0.005283	0.296064	0.052017	0.129142	0.051619	0.340078	0.450416	0.965061	0.099887	no sample	0.366749	0.42015	0.327135	0.01498	0.046459	0.045097	no sample	0.417959	0.89275	1.37926	0.803427	0.393211	0.80625	0.591113	0.723353	3.0373	no sample	0.593947	0.130267	0.078371	0.120928	0.144536	0.016391	0.033232
CD8+ MAIT cells_T3	T3	0.005091	4.7e-05	0.001125	0.0129	0.005553	7.23e-05	0.002074	0.000419	0.000454	0.000559	no sample	0.007042	0.002521	0.002584	1e-05	0.000214	8.57e-05	no sample	0.0028	0.010534	0.007862	0.010927	0.000248	0.003144	0.000372	0.001664	0.001154	no sample	0.005405	1.56e-05	1.18e-05	0.001076	0.000708	4.59e-05	0.00011
CD86+ Classical monocytes _T3	T3	0.418388	0.712856	0.528004	0.151359	0.50961	0.539461	0.798009	0.847637	0.212914	0.115604	no sample	0.530392	0.063781	0.05858	0.076767	0.463197	0.113957	no sample	0.251142	0.489479	0.44787	0.165001	0.182882	0.685546	0.181359	0.556577	0.29731	no sample	0.50398	0.059854	1.16404	0.129692	0.14843	0.039636	0.509678
CD86+ Intermediate (CD14hiCD16+) monocytes_T3	T3	0.083754	0.020765	0.012664	0.009878	0.012917	0.068722	0.02331	0.00332	0.025758	0.004603	no sample	0.020682	0.001381	0.001308	0.000714	0.003459	0.01265	no sample	0.005647	0.01166	0.028079	0.00323	0.005757	0.0916	0.018786	0.048267	0.016312	no sample	0.035167	0.004062	0.013496	0.006223	0.00276969	0.003058	0.021399
CD86+ mDC_T3	T3	0.116228	0.017623	0.059583	0.068091	0.046081	0.055361	0.012189	0.166851	0.193491	0.007272	no sample	0.018593	0.019801	0.005986	0.037673	0.007171	0.052529	no sample	0.051237	0.052352	0.093447	0.023282	0.001289	0.100713	0.026174	0.135153	0.015081	no sample	0.027757	0.014522	0.124026	0.01415	0.273174	0.007647	0.060954
CD86+ non-classical monocytes_T3	T3	0.070457	0.02411	0.01626	0.014745	0.008154	0.042757	0.010824	0.008421	0.025658	0.004249	no sample	0.012765	0.00224	0.001648	0.000683	0.001782	0.01239	no sample	0.008967	0.00573	0.032544	0.005008	0.002519	0.045203	0.012677	0.0471	0.00798	no sample	0.027871	0.006615	0.024654	0.006145	0.0054144	0.001715	0.017982
CD86+ total monocytes_T3	T3	0.5712	0.813	0.5656	0.1784	0.5496	0.674	0.877	0.8848	0.2752	0.1314	no sample	0.5726	0.0648	0.0637	0.0866	0.4926	0.1478	no sample	0.286	0.567	0.5154	0.1794	0.2064	0.854	0.213	0.6671	0.3505	no sample	0.5694	0.0636	1.2784	0.1356	0.1779	0.04415	0.5635
Classical monocytes _T3	T3	0.443678	0.95943	0.763011	0.174981	0.773308	0.867301	0.964944	1.57261	0.330612	0.188587	no sample	0.662162	0.19211	0.096033	0.197344	0.594604	0.163967	no sample	0.482965	0.875634	0.532544	0.290495	0.385827	0.837052	0.263221	0.58587	0.455298	no sample	0.537292	0.08725	1.51963	0.182665	0.283264	0.045559	0.641912
CM CD4 T cells_T3	T3	0.057818	0.02141	0.24905	0.023629	0.026857	0.051728	0.041449	0.108641	0.051394	0.0442	no sample	0.02068	0.001844	0.121959	0.002929	0.076141	0.000483	no sample	0.036832	0.033948	0.060942	0.006421	0.017914	0.006971	0.0883	0.043735	0.010526	no sample	0.021003	0.018921	0.047293	0.014857	0.002032	0.000175	0.00068
CM CD8 T cells_T3	T3	0.040934	0.001928	0.054476	0.004099	0.030348	0.020183	0.202346	0.068013	0.118703	0.020677	no sample	0.160636	0.120583	0.037293	0.006007	0.030802	0.023676	no sample	0.16175	0.589215	0.324126	0.273969	0.162003	0.346688	0.335752	0.2416	1.01446	no sample	0.289252	0.055754	0.035737	0.066752	0.089323	0.01249	0.008175
EM CD4 T cells_T3	T3	0.019474	0.019956	0.066203	0.025748	0.067142	0.036856	0.008506	0.088642	0.127599	0.012521	no sample	0.029224	0.024659	0.046022	0.032127	0.112234	0.008288	no sample	0.115261	0.26412	0.223701	0.078615	0.014189	0.09161	0.063852	0.044838	0.034248	no sample	0.036319	0.012001	0.146408	0.015658	0.009408	0.000521	0.003724
EM CD8 T cells_T3	T3	0.011462	0.000676	0.010599	0.004146	0.018984	0.003546	0.047271	0.071166	0.369618	0.016581	no sample	0.010709	0.132767	0.031111	0.004614	0.019884	0.019437	no sample	0.156735	0.367813	0.553083	0.359132	0.110099	0.234619	0.102854	0.146117	0.103572	no sample	0.11285	0.037647	0.038872	0.022734	0.095394	0.0089	0.005583
EMRA CD4+ T cells_T3	T3	0.000408	1.39e-05	0.000221	0.000102	4.6e-05	3.49e-05	4.63e-05	0.000486	0.002245	7.06e-05	no sample	0.001058	1.88e-05	0.000575	5.29e-06	0.000163	4.7e-06	no sample	0.004571	0.000264	0.002192	0.000325	1.68e-05	0.000754	6.9e-05	0.000235	0.00011	no sample	1.83e-05	0.000441	7.8e-05	3.92e-06	0	1.8e-06	8.95e-06
EMRA CD8+ T cells_T3	T3	0.006294	3.86e-05	0.005684	0.002819	0.001847	0.003489	0.006836	0.055401	0.114842	0.015882	no sample	0.005905	0.007185	0.045799	0.000201	0.0004	0.001623	no sample	0.018683	0.00375	0.084824	0.050455	0.021548	0.058453	0.009931	0.046946	0.031588	no sample	0.01473	0.004598	0.001199	0.001113	0.001908	0.000154	0.000123
gd T cells_T3	T3	0.009137	0.003007	0.035911	0.017829	0.010331	0.006086	0.050332	0.009866	0.044451	0.018441	no sample	0.006696	0.002791	0.008157	0.001735	0.016623	0.001469	no sample	0.015524	0.049401	0.109805	0.039908	0.065734	0.081375	0.02777	0.027066	0.066173	no sample	0.041817	0.040195	0.00774	0.004961	0.002086	0.000336	0.000922
GzmB+ CD4 T cells_T3	T3	0.003397	0.000548	0.005044	0.002206	0.00142	0.000634	0.002274	0.00627	0.001181	0.000407	no sample	0.01233	0.002368	0.007076	0.00077	0.004499	0.003482	no sample	0.055681	0.147907	0.040876	0.012274	0.00075	0.029791	0.024851	0.019177	0.000346	no sample	0.006081	0.001555	0.001987	0.002301	0.002786	0.000283	0.000304
GzmB+ CD8 T cells_T3	T3	0.077263	0.002293	0.076977	0.0116	0.036805	0.043773	0.287026	0.300878	0.774944	0.051841	no sample	0.291199	0.297046	0.187121	0.014171	0.033776	0.040227	no sample	0.299677	0.760623	1.12134	0.760042	0.390852	0.728044	0.525499	0.665485	2.92188	no sample	0.557716	0.127662	0.062618	0.082231	0.141212	0.01626	0.018178
GzmB+ gd T cells_T3	T3	0.005418	0.001263	0.009301	0.008041	0.001736	0.001296	0.041071	0.003631	0.014713	0.011544	no sample	0.005477	0.00132	0.003948	0.001013	0.004521	0.001168	no sample	0.009904	0.038533	0.068518	0.029612	0.065405	0.068518	0.017079	0.019244	0.039174	no sample	0.030526	0.035934	0.001989	0.002431	0.00146	0.000312	0.000475
HLA-DR+ NK cells_T3	T3	0.093953	0.069883	0.147917	0.149409	0.17042	0.109502	0.109347	0.07401	0.08362	0.026121	no sample	0.179616	0.110809	0.014655	0.214236	0.146281	0.024446	no sample	0.148582	0.181671	0.243486	0.038656	0.310544	0.226968	0.209131	0.058078	0.315791	no sample	0.033991	0.090036	0.141977	0.208502	0.084037	0.009864	0.082556
HLA-DR+CD38+ CD4 T cells_T3	T3	0.089066	0.058283	0.237701	0.047101	0.099178	0.096731	0.065865	0.19404	0.163633	0.037885	no sample	0.060875	0.023414	0.064143	0.030252	0.209389	0.009367	no sample	0.131944	0.300745	0.261976	0.06979	0.03542	0.110685	0.231823	0.111889	0.064726	no sample	0.083461	0.0507	0.182633	0.03992	0.014178	0.00078	0.005389
HLADR+CD38+ CD8 MAIT cells_T3	T3	0.00014153	2.4863e-05	0.000207	0.00012255	0.000571959	2.81247e-05	0.0002018	0.000231288	0.00020657	0.000152048	no sample	0.000503503	0.000122773	0.000106461	0	9.2662e-05	4.52496e-05	no sample	0.0004984	0.000629933	0.000704435	0.00039665	3.2984e-05	0.000773424	0.0003255	0.00148096	0.000109168	no sample	0.00503746	0	0	0.00012912	0.000673308	4.4064e-05	5.962e-05
HLA-DR+CD38+ CD8 T cells_T3	T3	0.099009	0.004559	0.146256	0.022159	0.104476	0.031591	0.281585	0.23872	0.752748	0.066025	no sample	0.341077	0.349565	0.144921	0.008239	0.04409	0.040903	no sample	0.338547	0.856147	1.26616	0.666844	0.353103	0.760294	0.5787	0.712503	2.79431	no sample	0.583256	0.120106	0.062932	0.108593	0.142946	0.016276	0.031504
HLA-DR+CD38+ EM CD4 T cells_T3	T3	0.009707	0.017049	0.021185	0.011304	0.030693	0.029097	0.005513	0.031025	0.078272	0.00579	no sample	0.01835	0.01608	0.008198	0.019815	0.096165	0.007338	no sample	0.081679	0.232426	0.180968	0.057922	0.009799	0.087253	0.048608	0.040699	0.028043	no sample	0.031917	0.00992	0.104649	0.012106	0.008179	0.000422	0.003312
HLA-DR+CD38+ EM CD8 T cells_T3	T3	0.008673	0.000576	0.007224	0.00128	0.012617	0.002106	0.039789	0.042564	0.291448	0.012386	no sample	0.008619	0.119323	0.015343	0.002651	0.019373	0.018129	no sample	0.132075	0.360671	0.518602	0.310926	0.104987	0.229781	0.10108	0.145394	0.094764	no sample	0.110474	0.035172	0.033464	0.020437	0.094671	0.008835	0.005184
ICOS+ CD4 T cells_T3	T3	0.06763	0.049825	0.171498	0.03768	0.079611	0.101258	0.05858	0.19404	0.074728	0.043022	no sample	0.043496	0.010429	0.126561	0.021402	0.203703	0.007989	no sample	0.066947	0.206014	0.183941	0.040373	0.024192	0.078304	0.192994	0.091056	0.061584	no sample	0.077132	0.036678	0.159741	0.035368	0.009441	0.000825	0.004977
ICOS+ HLADR+CD38+ CD4+ T cells _T3	T3	0.043476	0.04401	0.075661	0.025984	0.04182	0.07992	0.040956	0.078913	0.047259	0.018622	no sample	0.02971	0.007065	0.033654	0.015102	0.178981	0.007039	no sample	0.042898	0.165163	0.143808	0.029113	0.01771	0.070061	0.154453	0.07795	0.052236	no sample	0.069979	0.030677	0.116975	0.028664	0.008458	0.000673	0.004524
Intermediate (CD14hiCD16+) monocytes_T3	T3	0.0846	0.0224	0.01384	0.0101	0.0156	0.0834	0.0252	0.00416	0.0324	0.00526	no sample	0.02184	0.00262	0.00149	0.00098	0.00366	0.01404	no sample	0.00705	0.01422	0.02874	0.00429	0.0074	0.1	0.02187	0.04851	0.0186	no sample	0.03618	0.00469	0.01488	0.00662	0.00327	0.00313	0.02331
Ly_T3	T3	0.6	0.2	1.4	0.5	0.9	0.5	0.7	1.7	1.9	0.3	no sample	0.8	1	0.7	0.6	0.5	0.2	no sample	1.1	1.7	2.4	1.2	1.1	1.5	1.2	1.2	3.8	no sample	0.8	0.6	0.8	0.7	0.9	0.05	0.4
mDC_T3	T3	0.128713	0.021865	0.088271	0.079453	0.076546	0.089872	0.013773	0.401085	0.278405	0.010757	no sample	0.024957	0.042309	0.010904	0.129461	0.010229	0.073467	no sample	0.113105	0.110447	0.11784	0.0436	0.001589	0.128625	0.034713	0.141078	0.022375	no sample	0.031328	0.016788	0.174931	0.016434	0.402318	0.009511	0.092777
Mo_T3	T3	0.6	1	0.8	0.2	0.8	1	1	1.6	0.4	0.2	no sample	0.7	0.2	0.1	0.2	0.6	0.2	no sample	0.5	0.9	0.6	0.3	0.4	1	0.3	0.7	0.5	no sample	0.6	0.1	1.6	0.2	0.3	0.05	0.7
Naïve CD4 T cells_T3	T3	0.02838	0.000132	0.165823	0.003509	9.04e-06	0.004953	0.013685	0.149178	0.051098	0.019692	no sample	0.024952	0	0.061267	0	0.008455	3.52e-05	no sample	0.013866	0.000345	0.024228	0	0.000301	0.000153	0.003279	0.027317	0	no sample	7.25e-05	0.001268	0.000478	3.92e-06	8.85e-05	9.01e-06	2.33e-05
Naïve CD8 T cells_T3	T3	0.022642	0.000639	0.170533	0.019766	0.003861	0.01435	0.020201	0.024458	0.080583	0.014983	no sample	0.0139	0.003025	0.053323	0.000121	0.001515	0.001326	no sample	0.018265	0.028747	0.030482	0.003133	0.012779	0.020318	0.017201	0.022424	0.039789	no sample	0.021857	0.002423	0.005705	0.004499	0.000159	4.75e-05	0.000489
NK cells_T3	T3	0.145663	0.099976	0.279616	0.234551	0.448474	0.176049	0.181942	0.18274	0.129845	0.04698	no sample	0.281529	0.224765	0.051603	0.398949	0.184698	0.039051	no sample	0.259305	0.269942	0.388335	0.08087	0.498465	0.330375	0.257868	0.073054	0.475589	no sample	0.045503	0.156041	0.280586	0.264596	0.128891	0.014679	0.130214
NKG2C CD8 T cells_T3	T3	0.001177	1.64e-05	0.00077	0.00025	0.000375	1.19e-05	0.002449	0.002928	0.019494	0.003926	no sample	0.000697	0.003067	0.004645	1.5e-05	8.36e-05	0.000113	no sample	0.007732	0.040888	0.002483	0.007713	0.013448	0.009756	0.002837	0.000181	0.003948	no sample	4.95e-05	0.006982	5.96e-05	8.22e-05	0.00172	7.54e-05	5.98e-05
Non classical monocytes (CD14loCD16+)_T3	T3	0.0744	0.0267	0.01904	0.01642	0.01328	0.0642	0.0123	0.01376	0.03376	0.00542	no sample	0.01645	0.00418	0.00211	0.00098	0.00198	0.01524	no sample	0.0147	0.00828	0.03624	0.00774	0.00536	0.0542	0.01668	0.04816	0.01425	no sample	0.0294	0.0126	0.02992	0.00798	0.0072	0.00191	0.02177
PD-1 CD8 T cells_T3	T3	0.095811	0.004374	0.08201	0.021691	0.098406	0.032572	0.292467	0.1626	0.328121	0.05264	no sample	0.303668	0.338641	0.185158	0.013302	0.040141	0.038783	no sample	0.151719	0.484763	0.722732	0.163899	0.270922	0.603881	0.550326	0.334912	2.23849	no sample	0.489412	0.09262	0.064578	0.097831	0.084554	0.013539	0.02858
PD-1+ CD4 T cells_T3	T3	0.084538	0.061521	0.19861	0.043804	0.181475	0.090395	0.070788	0.132963	0.127894	0.046447	no sample	0.052429	0.029772	0.103262	0.042949	0.206669	0.009944	no sample	0.128694	0.323987	0.256402	0.06979	0.040065	0.108683	0.231536	0.087607	0.071717	no sample	0.088872	0.058477	0.203009	0.046773	0.014391	0.000898	0.00561
PD‐1+ EM CD8+ T cells_T3	T3	0.009133	0.000524	0.004885	0.001576	0.011649	0.002576	0.04353	0.036258	0.132213	0.009969	no sample	0.007335	0.113861	0.022769	0.00406	0.017933	0.015784	no sample	0.058096	0.190156	0.256542	0.065961	0.082181	0.176569	0.093396	0.070672	0.068643	no sample	0.09028	0.023448	0.035502	0.017535	0.0586816	0.007032	0.004187
PD‐1+ EMRA CD8+ T cells_T3	T3	0.004157	3.01e-05	0.001895	0.001462	0.000865	0.001435	0.004965	0.012431	0.02818	0.005654	no sample	0.002457	0.002227	0.011908	8.09e-05	0.000204	0.001317	no sample	0.003302	0.000768	0.02262	0.003133	0.008887	0.024913	0.008394	0.00991	0.016705	no sample	0.008731	0.00254	0.000635	0.00058	0.000231258	8.2e-05	2.76e-05
pDC_T3	T3	0.00384	0.00078	0.012884	0.003635	0.002818	0.001413	0.000459	0.005577	0.003217	0.000121	no sample	0.002739	0.001337	0.000412	0.000473	0.002415	0.001808	no sample	0.005459	0.001658	0.005691	0.000134	6.67e-05	0.00375	0.000912	0.002874	0.003856	no sample	0.00068	0.000146	0.001587	0.000372	0.005588	0.002232	0.00217
PDL1+ Classical monocytes _T3	T3	0.149963	0.20148	0.130475	0.046545	0.251325	0.15091	0.378258	0.232746	0.050253	0.093162	no sample	0.212554	0.011123	0.019687	0.038877	0.296707	0.053945	no sample	0.080655	0.249556	0.203432	0.075529	0.102244	0.385044	0.092654	0.29645	0.094247	no sample	0.28369	0.059592	0.385986	0.038177	0.0784641	0.022871	0.198993
Tim3 CD8 T cells_T3	T3	0.027247	0.002599	0.071647	0.016177	0.017951	0.019977	0.092161	0.066211	0.092742	0.01788	no sample	0.112959	0.029831	0.087999	0.008134	0.032243	0.016821	no sample	0.067291	0.232115	0.211027	0.111676	0.118357	0.297506	0.244721	0.262577	0.604422	no sample	0.337362	0.05354	0.029467	0.032409	0.049431	0.009261	0.010701
Tim3+ Intermediate (CD14hiCD16+) monocytes_T3	T3	0.082908	0.020653	0.013037	0.009938	0.014617	0.071807	0.024167	0.00292	0.020542	0.005081	no sample	0.020399	0.001745	0.00139	0.000907	0.003547	0.013338	no sample	0.006232	0.013822	0.027504	0.003934	0.006971	0.0971	0.019574	0.04754	0.018005	no sample	0.035022	0.004062	0.013094	0.00574	0.00286452	0.00308	0.021422
Total MAIT cells_T3	T3	0.007151	8.94e-05	0.002741	0.022936	0.009157	0.000326	0.003061	0.000729	0.001433	0.000532	no sample	0.007609	0.008667	0.002833	0.000111	0.000398	0.0001714	no sample	0.005971	0.011997	0.018412	0.023734	0.000377	0.00375	0.000754	0.00274135	0.001904	no sample	0.006804	3.25e-05	0.001606	0.001344	0.001043	4.59e-05	0.000163
Tregs_T3	T3	0.028471	0.002032	0.035089	0.009953	0.002348	0.023582	0.035368	0.035604	0.012283	0.023654	no sample	0.007152	0.00191	0.013051	0.006623	0.067486	0.000401	no sample	0.012283	0.015173	0.010043	0.005274	0.015292	0.004875	0.098387	0.010539	0.011902	no sample	0.007229	0.005085	0.007353	0.003824	0.001341	6.42e-05	0.000203
WBC_T3	T3	4.4	8.9	7.5	2.4	13.5	6.9	12	22.1	4.1	4.4	no sample	5	3.1	5.7	13.4	3.4	2.1	no sample	4.6	7.4	6.2	4.1	11.3	8.1	10.1	5	7	no sample	2.7	3.4	6.8	4.9	4.4	0.8	5.6
B cells_T4	T4	0.103657	0.007411	0.015123	0.042566	0.01298	0.11761	0.014509	0.045124	5.93e-06	0.002821	0.077043	0.066861	0.307581	0.014693	0.139023	0	no sample	0.302847	0.176944	0.008055	1.95e-05	0.013053	0.000283	0.129657	0.023635	0.551044	0.07118	0.010715	7e-05	1.79e-05	0.046877	0.162628	0.402154	0.206088	0.0511
CD16- NK cells_T4	T4	0.025249	0.084548	0.036823	0.028848	0.052968	0.032686	0.036275	0.020105	0.019147	0.059064	0.210929	0.033194	0.049577	0.02744	0.129937	0.211575	no sample	0.12084	0.049512	0.126092	0.013665	0.045362	0.160743	0.045373	0.083245	0.038731	0.072295	0.14468	0.003724	0.001144	0.095996	0.065012	0.010662	0.102693	0.058833
CD16+ gd T cells_T4	T4	0.00133113	0.000271744	0.000216086	0.000176698	0.000397651	0.000563492	0.00722433	4.86292e-05	0.00153336	0.000267889	0.000496253	0.00215058	0.000867858	0.00297017	0.000107394	0.000119778	no sample	0.00269768	0.00620664	0.000371528	0.0132324	0.00562789	0.00847315	0.00621502	0.0028128	0.00444043	0.00266138	0.000734632	1.92595e-05	7.564e-06	8.6316e-05	9.12084e-05	0.000886374	0.000708823	0.000408259
CD16+ mDC_T4	T4	0.060749	0.001961	0.042901	0.060723	0.077356	0.056579	0.021057	0.003033	0.118103	0.011568	0.0231004	0.058437	0.019709	0.076828	0.006347	0.021638	no sample	0.188764	0.009985	0.079568	0.014596	0.03985	0.004212	0.023761	0.097708	0.029289	0.031751	0.032366	0.000109	0	0.047853	0.030411	0.03138	0.033898	0.035716
CD16+ NK cells_T4	T4	0.118211	0.053377	0.039257	0.042205	0.207959	0.054709	0.098576	0.003493	0.030975	0.073665	0.117621	0.230249	0.164115	0.083206	0.083425	0.167592	no sample	0.245343	0.102365	0.139925	0.056773	0.051358	0.221978	0.075945	0.443621	0.286739	0.705067	0.08981	0.008772	0.002619	0.038077	0.197135	0.027692	0.124003	0.128534
CD16+ total monocytes_T4	T4	0.0604	0.00249	0.01118	0.07525	0.0453	0.0328	0.0224	0.001048	0.1234	0.00674	0.0225	0.0374	0	0.04152	0.0124	0.01185	no sample	0.04394	0.00506	0.03018	0.00664	0.02238	0.00789	0.0927	0.12735	0.04705	0.04626	0.01587	0.00184	0.00203	0.01308	0.0272	0.0678	0.01248	0.01448
CD161low/‐ Vα7.2+ CD8+ T cells_T4	T4	0.006751	0.010156	0.002676	0.004474	0.002649	0.001324	0.007397	0.000702	0.005777	0.002244	0.030817	0.004002	0.047696	0.017365	0.001448	0.002883	no sample	0.06188	0.070335	0.031847	0.016483	0.077462	0.00326	0.029052	0.006894	0.036092	0.015922	0.002795	0.000878	7.9e-05	0.005187	0.001456	0.004655	0.060241	0.010646
CD27+ B cells_T4	T4	0.0024774	0.00106718	0.0015123	0.00121313	0.000955328	0.00191704	0.000295984	0.000306843	0	0.000205087	0.0241145	0.00187211	0.00172245	0.00103439	0.0620043	0	no sample	0.00575409	0.00258338	0.000861885	0	0.000779264	7.4146e-05	0.00811653	0.000491608	0.0125087	0.00483312	0.000115722	2.765e-06	2.8819e-07	0.000553149	0.000487884	0.00458456	0.00263793	0.00411866
CD27+ CD4 T cells_T4	T4	0.172287	0.115953	0.348289	0.032954	0.114967	0.157204	0.164829	0.155232	0.090663	0.062946	0.16611	0.165934	0.036382	0.341655	0.03639	0.158301	no sample	0.042666	0.089284	0.039931	0.071154	0.026028	0.023071	0.034597	0.177697	0.287832	0.054579	0.073811	0.000591	0.001446	0.058973	0.017969	0.007512	0.022468	0.085593
CD27+ CD8 T cells_T4	T4	0.114621	0.142357	0.15579	0.049278	0.044639	0.08753	0.173889	0.032034	0.122455	0.035301	1.71763	0.057524	0.342207	0.273077	0.049723	0.014925	no sample	0.275675	0.103547	0.102894	0.068879	0.152345	0.06172	0.39958	0.221284	0.272467	1.06863	0.040503	0.00786	0.000732	0.070368	0.023069	0.042871	0.062321	0.227541
CD27+ gd T cells_T4	T4	0.009496	0.003644	0.0034914	0.003186	0.004699	0.005505	0.033331	0.002009	0.006839	0.001796	0.030861	0.005383	0.008778	0.008111	0.003383	0.004758	no sample	0.005542	0.007581	0.011506	0.002963	0.005922	0.003788	0.012066	0.017322	0.021538	0.025535	0.002928	0.000581	4.08e-05	0.002374	0.000404	0.003842	0.003711	0.004778
CD3+CD56+ cells_T4	T4	0.00872	0.003019	0.004886	0.003553	0.006093	0.001059	0.021053	0.000765	0.004418	0.005194	0.005468	0.024177	0.042062	0.043412	0.001255	0.008648	no sample	0.045136	0.015188	0.038966	0.127469	0.109131	0.112123	0.124546	0.009109	0.036092	0.017327	0.006988	0.005181	0.018564	0.005872	0.003034	0.001955	0.020609	0.003123
CD34+CD3-_T4	T4	0.00133	0.00018	5e-05	0.00027	0.00035	0.00196	0.00041	0.0006	0.00025	0.00069	0.00171	0.00044	0.4508	0.00055	9e-05	0.00099	no sample	0.004	0.00067	0.00062	0.00511	0.00225	0.00063	0.00032	0.00034	0.0035	0.00102	0.00036	9e-05	8e-05	0.0002	0.0005	0.00516	0.00013	0.00032
CD38 CD4 T cells_T4	T4	0.159291	0.122322	0.230077	0.04797	0.104455	0.187944	0.141358	0.16838	0.11509	0.060961	0.360098	0.190689	0.07546	0.35902	0.043541	0.28845	no sample	0.318544	0.192373	0.248672	0.117922	0.104363	0.023376	0.119461	0.468055	0.446636	0.086821	0.206857	0.001088	0.001994	0.092848	0.032863	0.012587	0.03171	0.118098
CD38+ CD8 MAIT cells_T4	T4	0.000635152	3.414e-05	0.000183312	0.000720632	0.00125515	4.344e-05	0.00150245	0	6.8052e-05	0.00045385	0.000451722	0.00216131	0.00511843	0.00187207	0	0.000187287	no sample	0.00135362	0.00048711	0.0020198	0.000731562	0.00445153	2.66448e-05	0.000629844	0.000164475	0.000599046	0.00109355	0	3.29972e-05	0	0	0.000105192	3.591e-05	0.000782544	8.3592e-05
CD38+ non-classical monocytes_T4	T4	0.029774	0.000998	0.004465	0.040169	0.022395	0.017507	0.010976	0.000591	0.015583	0.002524	0.0087313	0.018746	0	0.017737	0.004546	0.005198	no sample	0.026116	0.003315	0.017562	0.003009	0.01169	0.003815	0.033327	0.0699	0.023184	0.016238	0.004284	0.00136	0.001015	0.004431	0.012746	0.0509328	0.007901	0.005819
CD38+GzmB+ CM CD8 T cells_T4	T4	0.028312	0.026481	0.005169	0.00508	0.008431	0.023939	0.03306	0.000549	0.031148	0.001269	0.122465	0.007366	0.125135	0.025219	0.01044	0.004499	no sample	0.056001	0.035924	0.044957	0.004851	0.024796	0.009938	0.240656	0.102577	0.067162	0.268377	0.008051	0.005149	0.000216	0.012912	0.006528	0.036889	0.032242	0.053993
CD4 T cells_T4	T4	0.185654	0.163314	0.396685	0.05125	0.164238	0.269647	0.177809	0.212065	0.149857	0.082715	0.387202	0.245102	0.112291	0.434123	0.079455	0.407992	no sample	0.414231	0.222654	0.275384	0.167028	0.124538	0.033878	0.125353	0.512095	0.496262	0.105365	0.231384	0.001239	0.003045	0.112543	0.043934	0.012753	0.032657	0.141945
CD4+CD8+ T cells (dp)_T4	T4	0.001378	0.001098	0.000977	0.000461	0.000609	0.000614	0.001565	0.00067	0.000968	0.000468	0.001044	0.001084	0.001089	0.004675	7e-05	0.000196	no sample	0.002111	0.001091	0.00133	0.000978	0.000556	0.000326	0.001426	0.003693	0.005156	0.001452	0.002329	2.63914e-05	4.73361e-06	0.000636	8.97e-05	7.23e-05	0.00038	0.000497
CD45RA+ gd T cells_T4	T4	0.008967	0.000528	0.0023209	0.003321	0.00241	0.002738	0.027586	0.001507	0.007943	0.001763	0.01282	0.008511	0.009913	0.00888	0.000299	0.005562	no sample	0.032358	0.056149	0.014501	0.045548	0.032462	0.013694	0.078909	0.007793	0.047131	0.052988	0.00474	0.00127	0.000274	0.009034	0.000453	0.001368	0.009143	0.001537
CD45RA+GzmB+CD27- gd T cells_T4	T4	0.00337	0.000123	0.0007603	0.001247	0.00083	0.001259	0.01149	0.000666	0.005243	0.000668	0.005169	0.006283	0.005195	0.005258	0.000113	0.004086	no sample	0.027047	0.038152	0.008373	0.040626	0.029696	0.011506	0.072588	0.004584	0.035384	0.03033	0.003859	0.00094	0.000262	0.008286	0.000345582	0.001098	0.006626	0.000542
CD57 CD4 T cells_T4	T4	0.017154	0.036419	0.011425	0.006304	0.037939	0.050424	0.005885	0.007316	0.016185	0.002283	0.194763	0.040197	0.040425	0.045583	0.018513	0.033496	no sample	0.150366	0.093069	0.148432	0.028562	0.068994	0.002412	0.065309	0.304697	0.179151	0.039933	0.118237	0.00031	0.000518	0.029149	0.014542	0.003214	0.007119	0.035912
CD57 CD8 T cells_T4	T4	0.119254	0.09526	0.035797	0.010463	0.024139	0.081215	0.145775	0.044689	0.407211	0.016578	1.32325	0.067528	0.381152	0.2053	0.039583	0.035832	no sample	1.74501	0.348791	0.2289	0.279961	0.8794	0.293606	0.850243	0.342887	0.794277	1.92256	0.175513	0.029203	0.006282	0.177344	0.05607	0.07267	0.363971	0.121039
CD57 NK cells_T4	T4	0.076608	0.02124	0.019324	0.018474	0.124723	0.024471	0.066751	0.003327	0.031577	0.019909	0.039426	0.135937	0.08334	0.052778	0.007468	0.084175	no sample	0.132558	0.107225	0.071825	0.042333	0.030273	0.050519	0.030693	0.252369	0.228805	0.419775	0.103879	0.007473	0.002228	0.069718	0.131598	0.016607	0.071409	0.052088
CD57+CD38+ CD8 T cells_T4	T4	0.105184	0.097926	0.024291	0.012631	0.021713	0.078131	0.134582	0.033008	0.384858	0.012173	1.37773	0.053647	0.347953	0.167865	0.039959	0.035131	no sample	1.63363	0.345158	0.224151	0.235153	0.795347	0.263269	0.842297	0.3433	0.774169	1.79325	0.169513	0.029169	0.005212	0.171206	0.049902	0.073446	0.364837	0.120446
CD57+GzmB+ CD3+CD56+ cells_T4	T4	0.003976	0.001253	0.002101	0.001112	0.001139	0.000486	0.009705	0.000241	0.003017	0.002618	0.0006726	0.01366	0.010684	0.031213	0.000231	0.003952	no sample	0.015707	0.011619	0.02712	0.103887	0.080757	0.10618	0.115454	0.007123	0.030209	0.01128	0.005094	0.004735	0.018137	0.004886	0.002081	0.001546	0.018136	0.000856
CD57+GzmB+ CD8 T cells_T4	T4	0.080647	0.045675	0.015963	0.004212	0.00924	0.058451	0.076011	0.015221	0.233733	0.006666	0.176693	0.041642	0.264955	0.101271	0.031997	0.024893	no sample	1.3892	0.279305	0.194391	0.218118	0.564203	0.174699	0.723104	0.301939	0.635422	1.10279	0.107008	0.025205	0.003697	0.110922	0.029477	0.070566	0.314201	0.094042
CD57+NKG2C+ NK cells_T4	T4	0.00076	0.000786	0.000715	0.001357	0.004488	0.000393	0.010626	0.000172	0.011027	0.000252	0.0011499	1.97e-05	0.011518	0.015822	0.000427	0.001858	no sample	0.01256	0.076698	0.007848	0.009791	0.001702	0.004631	0.014679	0.115384	0.092108	0.25342	0.000188	0.000609	0.000224	0.043172	0.068158	0.005178	0.039898	0.025857
CD57+PD1+CD38+ CD4 T cells_T4	T4	0.010211	0.033806	0.00353	0.00574	0.022336	0.0223	0.004107	0.004411	0.007058	0.001448	0.167271	0.020172	0.023581	0.023833	0.012554	0.018604	no sample	0.123855	0.080601	0.118966	0.017371	0.046079	0.001585	0.061548	0.29087	0.123073	0.031083	0.081447	0.000274	0.000368	0.023747	0.010896	0.003112	0.006695	0.029525
CD69+ CD8 MAIT cells_T4	T4	0.001416	2.28e-05	0.000123	0.001209	0.001502	3.62e-06	0.001737	0	2.97e-05	0.000411	9.318e-05	0.005254	0.005197	0.004391	0	0.000147	no sample	0.002058	0.00061	0.006191	0.001445	0.00529	4.66e-05	0.001445	6.32e-05	0.000191	0.001011	0	9.49e-06	0	0	0.000127	3.591e-05	0.000468	5.57e-05
CD69+ NK cells_T4	T4	0.070152	0.068963	0.02252	0.036663	0.166993	0.032161	0.047063	0.003398	0.013984	0.045924	0.0837803	0.135673	0.100863	0.045033	0.049073	0.151667	no sample	0.08056	0.047538	0.12689	0.024019	0.040139	0.145051	0.068302	0.251842	0.094712	0.289179	0.083244	0.006635	0.001095	0.067841	0.073663	0.030415	0.097706	0.07401
CD8 T cells_T4	T4	0.171589	0.177724	0.182638	0.054211	0.057748	0.146862	0.260313	0.088493	0.485932	0.057965	2.5946	0.125052	0.638446	0.39405	0.075111	0.053882	no sample	3.09399	0.454155	0.316598	0.370319	1.05066	0.348701	1.13517	0.413615	1.00541	2.43979	0.250019	0.033878	0.007179	0.219214	0.0801	0.110778	0.432784	0.296664
CD8+ MAIT cells_T4	T4	0.002968	5.69e-05	0.000402	0.001724	0.002333	5.43e-05	0.003775	4.16e-05	0.000107	0.000626	0.0005449	0.009316	0.019536	0.008748	1.2e-05	0.000383	no sample	0.007735	0.002498	0.010099	0.004407	0.019962	7.32e-05	0.002157	0.000215	0.000714	0.002367	4.75e-05	3.3878e-05	7.291e-07	1.91e-05	0.000216	3.99e-05	0.000952	0.000172
CD86+ Classical monocytes _T4	T4	0.373706	0.063941	0.081431	0.36574	0.391235	0.282545	0.589457	0.238798	0.263595	0.095453	0.410741	0.364847	0	0.534418	0.147856	0.401919	no sample	0.639612	0.154469	0.426069	0.122733	0.281378	0.111102	0.81106	0.590622	0.354749	0.451138	0.142924	0.029913	0.004429	0.284167	0.33092	0.308917	0.248029	0.126152
CD86+ Intermediate (CD14hiCD16+) monocytes_T4	T4	0.027131	0.000914	0.003238	0.029845	0.017581	0.007583	0.009534	0.000123	0.057299	0.002371	0.0090197	0.014672	0	0.018739	0.004749	0.006045	no sample	0.010808	0.001197	0.009167	0.002944	0.005281	0.002461	0.05784	0.046535	0.021757	0.027536	0.008207	0.000295	0.000338	0.006086	0.011731	0.014938	0.003826	0.007048
CD86+ mDC_T4	T4	0.05678	0.001734	0.029544	0.05625	0.06752	0.036335	0.026522	0.036263	0.067832	0.008208	0.0166323	0.056178	0.011922	0.066374	0.017838	0.03622	no sample	0.428042	0.012254	0.083405	0.015623	0.02583	0.002397	0.02643	0.093918	0.028621	0.03316	0.02867	4.54e-06	7.28e-07	0.044658	0.029802	0.029839	0.039548	0.040508
CD86+ non-classical monocytes_T4	T4	0.028973	0.000687	0.004094	0.037008	0.020862	0.016112	0.011716	0.000199	0.014932	0.002484	0.0041758	0.018404	0	0.017632	0.002635	0.005148	no sample	0.019742	0.002253	0.01738	0.002542	0.008546	0.001738	0.030555	0.063616	0.018509	0.009739	0.003203	7.36e-05	0	0.004321	0.012454	0.0232656	0.005951	0.004069
CD86+ total monocytes_T4	T4	0.4245	0.0681	0.0868	0.4395	0.447	0.3185	0.6216	0.2592	0.387	0.1142	0.5013	0.398	0	0.5928	0.1768	0.435	no sample	0.7072	0.1592	0.4662	0.135	0.327	0.1257	0.906	0.7326	0.3985	0.5004	0.168	0.02015	0.00439	0.3004	0.3705	0.3156	0.2514	0.1424
Classical monocytes _T4	T4	0.443831	0.09762	0.188936	0.427766	0.556522	0.468565	0.676759	0.798654	0.853058	0.191288	0.868374	0.465961	0	0.75804	0.388074	0.490145	no sample	1.25661	0.196276	0.569611	0.192976	0.577778	0.287828	0.894223	0.768039	0.446225	0.552865	0.276448	0.043732	0.044922	0.38401	0.474097	0.355077	0.288742	0.179448
CM CD4 T cells_T4	T4	0.069435	0.047034	0.092824	0.015529	0.036297	0.080355	0.080192	0.041353	0.037314	0.02407	0.0247422	0.058824	0.014149	0.144129	0.006587	0.089758	no sample	0.014167	0.049207	0.023711	0.028228	0.008294	0.010333	0.018678	0.076814	0.162278	0.01886	0.030774	0.000333	0.000293	0.025547	0.004789	0.004782	0.007674	0.022711
CM CD8 T cells_T4	T4	0.060399	0.080687	0.020638	0.014745	0.025351	0.061976	0.09944	0.006894	0.164245	0.011129	0.42292	0.043643	0.287301	0.070141	0.019379	0.030174	no sample	0.934386	0.263864	0.197557	0.089617	0.282627	0.042542	0.703806	0.213425	0.43635	0.609948	0.086257	0.020293	0.002103	0.05305	0.035004	0.079095	0.199946	0.107986
EM CD4 T cells_T4	T4	0.011733	0.041645	0.038121	0.015939	0.044837	0.103544	0.010651	0.033506	0.051251	0.015302	0.209864	0.068629	0.072315	0.082483	0.037423	0.209708	no sample	0.319372	0.119343	0.224438	0.090529	0.09577	0.009283	0.081856	0.250927	0.19652	0.045939	0.148086	0.000622	0.001273	0.047831	0.025614	0.004935	0.009536	0.051952
EM CD8 T cells_T4	T4	0.009729	0.023815	0.007251	0.001881	0.01051	0.019239	0.026812	0.009203	0.136061	0.010897	0.412542	0.021634	0.116197	0.036371	0.018177	0.027264	no sample	1.33351	0.116718	0.092763	0.124057	0.309944	0.041844	0.219088	0.074864	0.182985	0.045624	0.144011	0.009045	0.003295	0.048008	0.036045	0.033123	0.100839	0.04628
EMRA CD4+ T cells_T4	T4	0.000798	5.62e-06	0.000381	9.23e-05	6.9e-05	0.000593	6.05e-05	0.000108	0.000524	1.49e-05	9.68e-05	0.002059	5.95e-05	0.001693	3.18e-05	0.000155	no sample	0.000327	0.002516	0.000551	0.001537	0.000399	4.74e-05	0.000577	0.01311	0.000794	0.00294	0.000833	6.81e-07	4.96e-05	0.000473	1.67e-05	4.08e-06	4.25e-05	0
EMRA CD8+ T cells_T4	T4	0.008974	0.001137	0.005114	0.000688	0.000554	0.003965	0.010907	0.012566	0.036008	0.001548	0.123503	0.00604	0.022346	0.046498	0.001157	0.000727	no sample	0.07209	0.009991	0.003546	0.04666	0.139737	0.057884	0.031898	0.012863	0.042127	0.473319	0.006375	0.001071	0.000732	0.029375	0.001538	0.001174	0.014152	0.002433
gd T cells_T4	T4	0.013924	0.006176	0.005002	0.005197	0.007152	0.009991	0.054196	0.003986	0.019709	0.003591	0.051693	0.013839	0.019905	0.016029	0.004731	0.016408	no sample	0.069888	0.061635	0.027726	0.050218	0.043225	0.02353	0.095763	0.032745	0.069928	0.059941	0.016927	0.002343	0.000488	0.014386	0.001578	0.008192	0.012841	0.006955
GzmB+ CD4 T cells_T4	T4	0.002581	0.001111	0.00115	0.001727	0.001757	0.00124	0.001743	0.000657	0.006923	0.000678	0.0018586	0.035785	0.007411	0.02557	0.00139	0.004039	no sample	0.048465	0.077484	0.172666	0.01059	0.034871	0.000908	0.055782	0.260656	0.073447	0.006132	0.023138	0.00083	7.19e-05	0.002769	0.001072	0.000991	0.025538	0.005649
GzmB+ CD8 T cells_T4	T4	0.108787	0.067357	0.037258	0.013282	0.020905	0.099132	0.143432	0.048052	0.419359	0.013332	0.262055	0.076282	0.476281	0.233278	0.063469	0.031413	no sample	2.45044	0.342433	0.247896	0.282183	0.998124	0.315574	0.969436	0.378044	0.771153	2.19581	0.218517	0.033641	0.007	0.194224	0.054388	0.107676	0.400758	0.264328
GzmB+ gd T cells_T4	T4	0.007282	0.002335	0.001491	0.002287	0.001008	0.001768	0.033818	0.00065	0.013146	0.001041	0.0192815	0.007293	0.009813	0.008592	0.00159	0.006448	no sample	0.057029	0.040309	0.016552	0.031487	0.035315	0.022189	0.08475	0.018763	0.044544	0.041419	0.009564	0.00228	0.000426	0.009595	0.000595	0.006234	0.009579	0.005348
HLA-DR+ NK cells_T4	T4	0.083207	0.067997	0.027541	0.049453	0.128376	0.051126	0.070392	0.006985	0.030173	0.055083	0.184645	0.155431	0.113257	0.043926	0.109455	0.304092	no sample	0.206161	0.1092	0.189138	0.036628	0.039849	0.186385	0.092202	0.374602	0.275999	0.492848	0.107631	0.009597	0.000813	0.073338	0.170396	0.034173	0.174556	0.116355
HLA-DR+CD38+ CD4 T cells_T4	T4	0.109907	0.094395	0.079337	0.042794	0.073414	0.144261	0.078947	0.055561	0.061591	0.019603	0.29892	0.12059	0.065241	0.17061	0.03202	0.235411	no sample	0.256823	0.155412	0.22196	0.076499	0.0741	0.013179	0.10818	0.416333	0.378648	0.069119	0.157341	0.000916	0.000883	0.067188	0.024998	0.011975	0.025505	0.09851
HLADR+CD38+ CD8 MAIT cells_T4	T4	0.000129998	2.276e-05	6.3516e-05	0.000236188	0.000284626	2.89419e-05	0.000112873	0	3.5631e-05	2.46018e-05	0.000265911	0.000681	0.000505982	0.000252817	0	7.3153e-05	no sample	0.000486531	0.000352218	0.000348416	0.000411614	0.000285457	6.65388e-06	0.000198228	0.000101265	0.0005355	0.000121427	0	2.58828e-05	0	0	1.10808e-05	3.6708e-05	0.000468384	6.5016e-05
HLA-DR+CD38+ CD8 T cells_T4	T4	0.135727	0.162617	0.045477	0.049115	0.0395	0.11514	0.148899	0.028141	0.28913	0.017737	2.37666	0.068278	0.473727	0.178505	0.065196	0.0458	no sample	2.4721	0.396477	0.266259	0.263297	0.662965	0.19876	1.05117	0.373908	0.919954	1.60294	0.181764	0.029609	0.003805	0.150819	0.053987	0.110446	0.379552	0.252758
HLA-DR+CD38+ EM CD4 T cells_T4	T4	0.006238	0.018291	0.005078	0.01394	0.018887	0.047728	0.004125	0.008461	0.023827	0.004773	0.153719	0.026226	0.034473	0.035598	0.013507	0.118726	no sample	0.197588	0.09396	0.18616	0.047603	0.054548	0.003557	0.06932	0.207398	0.153841	0.027184	0.107131	0.000444	0.000375	0.02611	0.013576	0.004668	0.007707	0.035202
HLA-DR+CD38+ EM CD8 T cells_T4	T4	0.007533	0.021505	0.002575	0.001637	0.006179	0.015567	0.015697	0.003451	0.083094	0.004782	0.376217	0.01178	0.082998	0.014619	0.014947	0.025055	no sample	1.11693	0.103093	0.079783	0.089988	0.196473	0.025141	0.206601	0.069901	0.166899	0.030741	0.106508	0.007758	0.001687	0.032663	0.024431	0.033012	0.089586	0.03649
ICOS+ CD4 T cells_T4	T4	0.113435	0.048831	0.098378	0.038489	0.057319	0.168529	0.077703	0.045382	0.04241	0.020596	0.18547	0.092894	0.055921	0.210984	0.024472	0.20522	no sample	0.074147	0.07637	0.126952	0.03875	0.048819	0.012535	0.051771	0.239148	0.327533	0.062692	0.127955	0.000885	0.000533	0.065387	0.021132	0.010955	0.019039	0.069979
ICOS+ HLADR+CD38+ CD4+ T cells _T4	T4	0.072219	0.026783	0.025428	0.032493	0.029234	0.095185	0.037518	0.013742	0.022179	0.006212	0.144814	0.045589	0.032452	0.097244	0.011998	0.131373	no sample	0.040885	0.050988	0.086746	0.017872	0.027025	0.005353	0.039235	0.178209	0.247635	0.0432	0.094636	0.000672	0.000189	0.042879	0.012126	0.010304	0.014565	0.053939
Intermediate (CD14hiCD16+) monocytes_T4	T4	0.02835	0.00142	0.0043	0.03135	0.01932	0.00955	0.00987	0.000264	0.0963	0.00314	0.01251	0.016	0	0.02048	0.00712	0.00635	no sample	0.01443	0.00136	0.0099	0.0033	0.00762	0.00381	0.0589	0.04977	0.02295	0.02964	0.01077	0.00048	0.001015	0.00728	0.0126	0.0154	0.00411	0.00838
Ly_T4	T4	0.7	0.5	0.8	0.3	0.6	0.7	0.7	0.6	0.9	0.3	3.8	0.8	1.4	1.1	0.6	0.9	no sample	5.4	1.1	1	0.7	1.5	0.9	1.6	1.6	2.5	3.5	0.8	0.05	0.05	0.6	0.6	0.6	1	0.8
mDC_T4	T4	0.070886	0.002608	0.07259	0.065789	0.088609	0.064884	0.032148	0.212065	0.134056	0.014299	0.071078	0.072864	0.048071	0.098624	0.066808	0.043017	no sample	0.664662	0.01681	0.100974	0.030219	0.053924	0.005245	0.032549	0.102419	0.039314	0.045424	0.052799	0.000162	3.64e-06	0.072615	0.040657	0.034258	0.054851	0.090419
Mo_T4	T4	0.5	0.1	0.2	0.5	0.6	0.5	0.7	0.8	1	0.2	0.9	0.5	0	0.8	0.4	0.5	no sample	1.3	0.2	0.6	0.2	0.6	0.3	1	0.9	0.5	0.6	0.3	0.05	0.05	0.4	0.5	0.4	0.3	0.2
Naïve CD4 T cells_T4	T4	0.042886	0.000343	0.092824	0.001737	1.27e-05	0.009384	0.035562	0.04729	0.03102	0.023905	0	0.075982	0	0.102887	0	0.014035	no sample	0.00022	0.017033	0.002038	0.020544	0	0.000105	3.51e-05	0.013263	0.031066	0	0.003286	9.04e-07	5.18e-06	0.000349	1.67e-05	0.000149	0.006172	0.000133
Naïve CD8 T cells_T4	T4	0.030371	0.006007	0.115245	0.006668	0.005059	0.015274	0.064558	0.016194	0.053938	0.023592	0.101449	0.014131	0.045521	0.067777	0.000376	0.002673	no sample	0.01547	0.016622	0.019914	0.021849	0.002206	0.008683	0.032466	0.00943	0.048059	0.119306	0.001775	0.000376	1.22e-05	0.01072	0.001506	0.001595	0.017528	0.006141
NK cells_T4	T4	0.14346	0.137925	0.07608	0.071053	0.260927	0.087395	0.134851	0.023598	0.050122	0.132729	0.32855	0.263443	0.213692	0.110646	0.213362	0.379167	no sample	0.366183	0.151877	0.266017	0.070438	0.09672	0.382721	0.121318	0.526866	0.32547	0.777362	0.23449	0.012496	0.003763	0.134073	0.262147	0.038354	0.226696	0.187367
NKG2C CD8 T cells_T4	T4	0.000789	2.31e-05	6.03e-05	4.34e-05	0.000312	5.14e-05	0.002551	0.000168	0.006852	0.000927	0.001427	2.63e-05	0.003448	0.006187	2.93e-05	0.000124	no sample	0.033415	0.00763	0.039575	0.001815	0.009771	0.024235	0.023498	0.001241	0.004725	0.007807	8.5e-05	0.000454	0.000811	0.000395	0.000104	0.002337	0.013589	0.000326
Non classical monocytes (CD14loCD16+)_T4	T4	0.03205	0.00107	0.00688	0.0439	0.02598	0.02325	0.01253	0.000784	0.0271	0.0036	0.00999	0.0214	0	0.02104	0.00528	0.0055	no sample	0.02951	0.0037	0.02028	0.00334	0.01476	0.00408	0.0338	0.07758	0.0241	0.01662	0.0051	0.00136	0.001015	0.0058	0.0146	0.0524	0.00837	0.0061
PD-1 CD8 T cells_T4	T4	0.133496	0.155509	0.034519	0.046188	0.039731	0.08283	0.171026	0.026548	0.133145	0.016752	1.54119	0.054523	0.471812	0.210817	0.062943	0.041004	no sample	1.77286	0.200282	0.12474	0.11628	0.184916	0.105308	0.704941	0.360259	0.238283	1.09791	0.13176	0.023511	0.003977	0.131967	0.059114	0.085742	0.30468	0.202028
PD-1+ CD4 T cells_T4	T4	0.097097	0.144043	0.086081	0.040795	0.15619	0.171226	0.103485	0.048987	0.062041	0.027544	0.350031	0.109315	0.092303	0.166269	0.059353	0.320682	no sample	0.318958	0.160756	0.231323	0.091364	0.091535	0.020903	0.119837	0.455252	0.321578	0.094829	0.158267	0.001062	0.002351	0.084745	0.039804	0.011146	0.025048	0.133854
PD‐1+ EM CD8+ T cells_T4	T4	0.008116	0.020438	0.001936	0.001475	0.006988	0.01194	0.02296	0.004257	0.042179	0.005669	0.202379	0.01173	0.093213	0.021594	0.014421	0.022684	no sample	0.79825	0.053136	0.037992	0.036328	0.043392	0.01754	0.143032	0.063697	0.041222	0.023666	0.073756	0.00559	0.001658	0.032005	0.026914	0.0244819	0.074439	0.028361
PD‐1+ EMRA CD8+ T cells_T4	T4	0.005714	0.000746	0.001297	0.000331	0.000127	0.000955	0.006846	0.00338	0.00656	0.000348	0.032692	0.000925	0.008236	0.014856	0.000849	0.000431	no sample	0.032178	0.002952	0.000602	0.007888	0.008931	0.008508	0.01873	0.00972	0.002715	0.13736	0.0018	0.000471	0.000437	0.011377	0.000721	0.000587123	0.008266	0.000445
pDC_T4	T4	0.00225	3.93e-05	0.003374	0.001513	0.003046	0.001565	0.002134	0.000319	0.002209	0.000109	0.003032	0.003335	0.000676	0.007792	0.00027	0.001087	no sample	0.004077	0.003834	0.004871	0.001538	0.001049	3.98e-05	0.003766	0.001674	0.008378	0.007024	0.000404	1.8e-06	7.29e-07	0.000979	0.001068	0.000493	0.006658	0.005536
PDL1+ Classical monocytes _T4	T4	0.126048	0.032507	0.015153	0.240404	0.250991	0.09137	0.191523	0.109416	0.121134	0.040936	0.126783	0.11416	0	0.230444	0.069465	0.184295	no sample	0.162102	0.044358	0.140694	0.052682	0.087244	0.06361	0.183316	0.288783	0.096385	0.136558	0.056395	0.010671	0.013926	0.103299	0.04044	0.168662	0.117807	0.048092
Tim3 CD8 T cells_T4	T4	0.034146	0.032701	0.024291	0.026563	0.008489	0.018945	0.053624	0.014867	0.048496	0.016288	0.306163	0.016007	0.061865	0.088661	0.03072	0.028719	no sample	0.383655	0.080385	0.07535	0.035921	0.185966	0.070089	0.314442	0.163792	0.224207	0.69534	0.036003	0.022258	0.001773	0.038582	0.01594	0.048188	0.127238	0.042423
Tim3+ Intermediate (CD14hiCD16+) monocytes_T4	T4	0.02767	0.000872	0.003535	0.029908	0.018856	0.0085	0.009722	0.000233	0.066929	0.002704	0.010008	0.015104	0	0.019313	0.006137	0.006115	no sample	0.011573	0.001263	0.009306	0.003062	0.006797	0.003212	0.05784	0.044942	0.022262	0.028692	0.008282	0.000406	0.000338	0.006406	0.011554	0.0145068	0.003839	0.007684
Total MAIT cells_T4	T4	0.004079	0.000137	0.000663	0.003421	0.004901	0.000578	0.005548	8.82e-05	0.000697	0.000705	0.000944	0.013172	0.030796	0.011577	6.41e-05	0.000976	no sample	0.021112	0.004424	0.011802	0.008791	0.034665	7.29e-05	0.003497	0.000542	0.001128	0.002857	0.000326	7.00179e-05	7.18e-07	0.000245	0.000206	5.62e-05	0.00136	0.000213
Tregs_T4	T4	0.055415	0.006176	0.01838	0.006382	0.00543	0.02552	0.033997	0.014031	0.010194	0.009362	0.000646	0.017341	0.007887	0.036288	0.009172	0.121954	no sample	0.013104	0.009879	0.006931	0.006813	0.003638	0.007513	0.004842	0.045054	0.02868	0.009366	0.023294	0.000124	0.000359	0.004012	0.002913	0.002513	0.002061	0.000568
WBC_T4	T4	4.8	5	2.4	2.2	6	5	4.4	5.6	5.1	5.2	7.6	4.8	3.4	9.5	5.9	4.3	no sample	15.5	2.6	3	6.8	4.9	6.2	4.9	8.4	4.7	7.3	1.6	0.3	0.2	2.5	2.3	1.8	4.2	2.5

## Sheet: Figure 4
Figure 4A
HCMV reactivation - CD8+ T cells (x10^9/L)
HCMV group	LR						HR														No HCMV reactivation - CD8+ T cells (x10^9/L)																		CD8+ T cells (x10^9/L)
CD8 group	n/a	high	low	high	high	high	low	low	low	high	high	high	low	high	high	low	n/a	low	high		HCMV group	SN											SP-NR							CD8 high
T1	0.055231	0.006252	0.009707		0.053573	0.066072	0.045702		0.011819	0.046696	0.01183		0.008669	0.104005	0.009213	0.001591	0.006034				T1	0.058881	6.91e-05	0.011078	0.037973	0.012055	0.203909	0.027963	0.014389	0.057407	0.095626	0.000387652	0.132179	0.012511	0.081055	8.86756e-06	0.011791		T1	0.006252		0.053573	0.066072	0.046696	0.01183		0.104005	0.009213
T2	1.76052	0.13178	0.055253	0.285077	0.403504	0.111898	0.048163	0.000536	0.005323	0.100695	0.194301	0.208259	0.014466	0.168806	0.167218	0.01825		0.034792	0.565152		T2	0.173771	0.01014	0.113077	0.02452	0.027606	0.323243	0.337554	0.609569	0.22977	0.074622	0.0001005	0.12518	0.086103	0.296215	0.003167	0.122981		T2	0.13178	0.285077	0.403504	0.111898	0.100695	0.194301	0.208259	0.168806	0.167218	0.565152
T3		0.417959	0.045097	0.89275	1.37926	0.803427	0.120928	0.016391	0.033232	0.393211	0.591113	0.80625	0.144536	0.723353	3.0373	0.078371		0.130267	0.593947		T3	0.127919	0.005283	0.296064	0.052017	0.129142	0.051619	0.340078	0.450416	0.965061	0.099887		0.366749	0.42015	0.327135	0.01498	0.046459		T3	0.417959	0.89275	1.37926	0.803427	0.393211	0.591113	0.80625	0.723353	3.0373	0.593947
T4	3.09399	0.454155		0.316598	0.370319	1.05066	0.0801	0.432784	0.296664	0.348701	0.413615	1.13517	0.110778	1.00541	2.43979	0.219214	0.250019	0.007179	0.033878		T4	0.171589	0.177724	0.182638	0.054211	0.057748	0.146862	0.260313	0.088493	0.485932	0.057965	2.5946	0.125052	0.638446	0.39405	0.075111	0.053882		T4	0.454155	0.316598	0.370319	1.05066	0.348701	0.413615	1.13517	1.00541	2.43979	0.033878
Figure 4B - CD8+ T cells (% of live cells)
	CD8 high										CD8 low							SN											SP-NR
T1		0.24	1.05		5.26	7.29		4.86	5.61	0.72	2.49	0.1		6.63	0.66	0.13		0.72	8.46	2.67	3.98	7.98	0.00664	21.9	5.79	0.017	1.6	5.69	2.79	4.58	1.66	0.00092	4.56
T2	31.9	7.66	3.93	3.81	7.08	8.54	8.77	18.4	5.66	5.56	1.56	0.43	0.14	5.89	0.39	1	0.92	1.25	11.2	17.9	8.82	4.43	0.55	5.21	6.51	0.015	6.02	12.4	5.44	5.36	12.9	0.5	13.5
T3	41.9	29.8	30.2	21.5	45.7	19.8	25.3	41.2	24.5	63.8	11.7	3.88	5.36	7.98	2.45	4.05	18.7	5.5	18.2	20	4.75	6.01	0.66	10.8	9.66		3.27	33	28.6	24.1	10.5	0.95	38.1
T4	62.9	16.8	31.2	42.2	49.1	24.6	16.9	33.7	30.8	52.1	6.6	11.9	27.3		20.9	22.4	12.8	4.36	9.04	18.3	12.2	8.24	25.9	15.7	12.2	52.2	2.43	28.6	17	7.5	5.55	7.78	17.7
Figure 4C - Granzyme B+ CD8+ T cells (% of CD8+ T cells)
	CD8 high										CD8 low							SN											SP-NR
T1		66.2	54.7		53	48.1		45.3	31.5	12.7	85.7	65		88.3	84.5	78.8		51.5	41.2	32.2	60.2	17.2	ND	15.1	57.4	50	18.5	18.2	69.9	52.4	64.2	ND	31.6
T2	96.8	93.8	71.9	92.4	42.4	79.5	80.8	64.7	69.7	90.3	77	96.7	73.8	95.8	74.4	66.8	89.3	53.6	58.6	81.4	94.1	21.9	67.1	16.7	43.7	43.5	88.3	84	78	62.7	87.3	90.8	73.9
T3	93.9	88.9	92	90.3	94.6	99.4	85.2	81.3	71.7	96.2	68	97.7	99.2	89.2	54.7	79.9	98	28.5	51.9	84.4	84.8	22.3	43.4	26	60.4		66.8	80.3	70.7	79.4	72.7	94.6	57.2
T4	99.3	91.4	76.7	85.4	95	90.5	78.3	76.2	75.4	90	67.9	97.2	92.6		89.1	88.6	97.5	36.2	23	55.1	67.5	24.5	37.9	20.4	63.4	10.1	54.3	86.3	74.6	61	58.3	84.5	59.2
[truncated: 23 more columns]

## Sheet: Figure 5
Figure 5A - CD8+ MAIT cells (x10^9/L)
	SN											SP-NR					LR						HR
T1	0.002444	0	0.000246	0.001861	0.000711	0.000775	2.68e-05	5.32e-05	0.000144	0.001578	0	0.015333	6.38e-05	0.000648	0	8.73e-05	0.002237	0.000522042	1.55312e-05		7.5e-06	0.010704	0.000384		0.000194	0.000173	0.00028		0	0.000905	5.34e-05	2.99108e-05	0
T2	0.012564	5.98e-05	0.000158	0.003801	0.001612	0.000314	0.000324	0.000232	0.000126	1.57e-05	5e-05	0.006497	0.003151	0.001363	4.37e-05	0.000234	0.015141	0.00398	0.000122	0.009693	0.001695	0.020589	0.000978	0	7.72e-05	0.000191	0.000124	0.002437	0	0.000405	0.000569	1.73e-05		0.00023	3.96e-05
T3	0.005091	4.7e-05	0.001125	0.0129	0.005553	7.23e-05	0.002074	0.000419	0.000454	0.000559		0.007042	0.002521	0.002584	1e-05	0.000214		0.0028	8.57e-05	0.010534	0.007862	0.010927	0.001076	4.58948e-05	0.00011	0.000248	0.000372	0.003144	0.000708	0.001664	0.001154	1.18e-05		1.56e-05	0.005405
T4	0.002968	5.69e-05	0.000402	0.001724	0.002333	5.43e-05	0.003775	4.16e-05	0.000107	0.000626	0.0005449	0.009316	0.019536	0.008748	1.2e-05	0.000383	0.007735	0.002498		0.010099	0.004407	0.019962	0.000216	0.000952	0.000172	7.32e-05	0.000215	0.002157	3.99e-05	0.000714	0.002367	1.91e-05	4.75e-05	7.291e-07	3.3878e-05
Figure 5B - CD8+ MAIT cels (% of live cells)
	SN											SP-NR					LR						HR
T1	0.24	0	0.07	0.39	0.042	0.015	0.00255	0.00613	0.014	0.14	0	0.53	0.014	0.036	0	0.012	0.22	0.47	0.01		0.000702	0.85	0.021		0.011	0.027	0.0056		0	0.00918	0.00421	0.00253	0
T2	0.47	0.00323	0.00718	0.69	0.073	0.00857	0.017	0.00486	0.00685	0.00233	0.00667	0.28	0.2	0.063	0.00685	0.012	0.39	0.17	0.013	0.3	0.077	1.3	0.032	0	0.00563	0.016	0.00491	0.044	0	0.00959	0.019	0.000949		0.00602	0.00223
T3	0.38	0.00573	0.041	1.49	0.24	0.0065	0.13	0.00976	0.016	0.1		0.46	0.17	0.3	0.00064	0.015		0.16	0.015	0.3	0.23	0.62	0.1	0.015	0.00814	0.013	0.019	0.085	0.02	0.07	0.024	0.000616		0.00233	0.38
T4	0.21	0.00818	0.035	0.26	0.18	0.00454	0.27	0.0026	0.00628	0.098	0.011	0.56	0.52	0.39	0.00121	0.017	0.11	0.17		0.54	0.4	0.94	0.018	0.061	0.012	0.00514	0.00875	0.082	0.00432	0.022	0.05	0.00195	0.00313	0.0013	0.06
Figure 5C
	CD8+ MAIT cells (x10^9/L)_T2				CD8+ MAIT cells (x10^9/L)_T4
HCMV DNA log10 AUC	HR	LR		HCMV DNA log10 AUC	HR	LR
5.537	0.00023			5.537	7.291e-07
5.28	3.96e-05			5.395	4.75e-05
5.079	0.000124			5.28	3.3878e-05
5.075	0.000978			5.079	0.000215
5.031	0.000191			5.075	0.000216
4.739	7.72e-05			5.031	7.32e-05
4.717	0			4.739	0.000172
4.655	0.002437			4.717	3.99e-05
4.64	0.000569			4.655	0.002157
4.375	1.73e-05			4.64	0.002367
4.326	0			4.375	1.91e-05
4.286	0.000405			4.326	0.000952
3.866		0.00398		4.286	0.000714
3.81		0.009693		3.866		0.002498
3.694		0.000122		3.81		0.010099
3.683		0.020589		3.683		0.019962
3.38		0.015141		3.38		0.007735
3.322		0.001695		3.322		0.004407
Figure 5D
	CD8+ MAIT cells (% live cells)_T2				CD8+ MAIT cells (% live cells)_T4
HCMV DNA log10 AUC	HR	LR		HCMV DNA log10 AUC	HR	LR
5.537	0.00602			5.537	0.0013
5.28	0.00223			5.395	0.00313
5.079	0.00491			5.28	0.06
5.075	0.032			5.079	0.00875
5.031	0.016			5.075	0.018
4.739	0.00563			5.031	0.00514
4.717	0			4.739	0.012
4.655	0.044			4.717	0.00432
4.64	0.019			4.655	0.082
4.375	0.000949			4.64	0.05
4.326	0			4.375	0.00195
4.286	0.00959			4.326	0.061
3.866		0.17		4.286	0.022
3.81		0.3		3.866		0.17
3.694		0.013		3.81		0.54
3.683		1.3		3.683		0.94
3.38		0.39		3.38		0.11
3.322		0.077		3.322		0.4
Figure 5E - CD38 MSI
	SN											SP-NR					LR						HR
T1	18.3	ND	80.2	4.71	83.1	315	39.4	58	78.7	2.98	ND	22	65.5	34.2	ND	44.8	36.4	5.1	59.9		0	60.1	73.6		109	237	6.7		ND	130	0	66.8	ND
T2	4.37	134	12.5	21	26.3	202	7.01	31.5	81.1	3.83	79.4	2.75	5.49	11.2	129	148	18.9	5.75	168	50.7	2.08	16.7	36.3	ND	48.4	68.8	202	44.6	ND	136	25.9	78.1		28.2	78.7
T3	4.64	66.1	20.2	9.05	20.4	84.7	19.8	30	45.4	64		20.6	2.14	7.33	73.8	91.5		2.33	98.7	9.46	2.85	7.09	18.9	557	73	27.7	296	24.5	109	319	12.1	0		830	189
T4	3.19	24.8	6.33	7.25	11.6	59.6	5.7	71.4	11.7	9.41	23	3.27	3.9	3.04	22	13.6	4.12	1.93		4.64	0.68	3.45	11.1	117	12.1	14.2	57	6.78	273	89.3	10.2	98.5	614	9.13	157
Figure 5F
CD8+ cells MAIT (x10^/L)_T2		CD8+ T cells (X10^9/L)_T2		CD4+ T cells (x10^9/L)_T2
LR	HR	LR	HR	LR	HR
0.015141	0.000978	1.76052	0.048163	0.210115	0.072862
0.00398	0	0.13178	0.000536	0.157158	0.000498
0.000122	7.72e-05	0.055253	0.005323	0.004784	0.003003
0.009693	0.000191	0.285077	0.100695	0.16578	0.024761
0.001695	0.000124	0.403504	0.194301	0.234646	0.092838
0.020589	0.002437	0.111898	0.208259	0.030029	0.021318
	0		0.014466		0.007401
	0.000405		0.168806		0.170095
	0.000569		0.167218		0.08782
	1.73e-05		0.01825		0.113512
	0.00023		0.034792		0.023825
	3.96e-05		0.565152		0.080609
Figure 5G
CD8+ cells MAIT (% live cells)_T2		CD8+ T cells (% live cells)_T2		CD4+ T cells (% live cells)_T2
LR	HR	LR	HR	LR	HR
0.39	0.032	46	1.56	5.49	2.36
0.17	0	5.66	0.14	6.75	0.13
0.013	0.00563	5.89	0.39	0.51	0.22
0.3	0.016	8.77	8.54	5.1	2.1
0.077	0.00491	18.4	7.66	10.7	3.66
1.3	0.044	7.08	3.81	1.9	0.39
	0		0.43		0.22
	0.00959		3.93		3.96
	0.019		5.56		2.92
	0.000949		1		6.22
	0.00602		0.92		0.63
	0.00223		31.9		4.55

## Sheet: Figure 6
Figure 6A - EM CD4+ T cells (x10^9/L)
	SN											SP-NR					LR						HR
T1	0.016475	0	0.00235968	0.024879	0.001458	0.008586	0.0248	0.026094	0.028749	0.081609	0	0.073205	0.000497	0.035236	0	0.028504	0.014908	0.00797926	0.000681		0.040927	0.010201	0.006481		0.000352	0.014459	0.032171		0	0.089658	0.001098	0.0002792	0.00768385
T2	0.041612	0.012351	0.034318	0.02029	0.11682	0.010465	0.013431	0.095076	0.118858	0.017158	1.516e-05	0.084111	0.003859	0.040272	0.006001	0.014624	0.125018	0.066949	0.002708	0.124832	0.121547	0.016846	0.02827	0.000181	0.001583	0.008493	0.028223	0.012514	0.005121	0.043544	0.046545	0.067313		0.009792	0.033936
T3	0.019474	0.019956	0.066203	0.025748	0.067142	0.036856	0.008506	0.088642	0.127599	0.012521		0.029224	0.024659	0.046022	0.032127	0.112234		0.115261	0.008288	0.26412	0.223701	0.078615	0.015658	0.000521	0.003724	0.014189	0.063852	0.09161	0.009408	0.044838	0.034248	0.146408		0.012001	0.036319
T4	0.011733	0.041645	0.038121	0.015939	0.044837	0.103544	0.010651	0.033506	0.051251	0.015302	0.209864	0.068629	0.072315	0.082483	0.037423	0.209708	0.319372	0.119343		0.224438	0.090529	0.09577	0.025614	0.009536	0.051952	0.009283	0.250927	0.081856	0.004935	0.19652	0.045939	0.047831	0.148086	0.001273	0.000622
Figure 6B - EM CD4+ T cells (% of CD4+ T cells)
	SN											SP-NR					LR						HR
T1	12	ND	6.57	57.9	33.5	11.4	16	14.2	13.9	36.1	ND	27.1	52.8	9.22	ND	46.1	40.6	30.6	59.6		36.4	51.4	21.4		31.2	20.9	44.1		ND	39.7	29.6	40	75.8
T2	11.9	46.2	11.8	45.2	46.4	11.8	11.6	20.7	42.2	28.3	83.3	34.3	50.8	16.1	63.6	19.4	59.5	42.6	56.6	75.3	51.8	56.1	38.8	36.4	52.7	34.3	30.4	58.7	69.2	25.6	53	59.3		41.1	42.1
T3	12.9	30.2	10.5	32.8	35	28.5	8.64	16.4	43.2	11.7		30.1	73.3	16	66.8	45.4		53.2	77.6	75	60.2	77.5	31.3	55	62.4	27.8	22.2	77.8	57.4	32.5	43.6	58.2		19.6	39.6
T4	6.32	25.5	9.61	31.1	27.3	38.4	5.99	15.8	34.2	18.5	54.2	28	64.4	19	47.1	51.4	77.1	53.6		81.5	54.2	76.9	58.3	29.2	36.6	27.4	49	65.3	38.7	39.6	43.6	42.5	64	41.8	50.2
Figure 6C
	EM CD4+ T cells (% of CD4+ T cells)_T3
HCMV DNA log10 AUC	HR	LR
5.537	19.6
5.28	39.6
5.079	22.2
5.075	31.3
5.031	27.8
4.739	62.4
4.717	57.4
4.655	77.8
4.64	43.6
4.375	58.2
4.326	55
4.286	32.5
3.866		53.2
3.81		75
3.694		77.6
3.683		77.5
3.322		60.2
Figure 6D
	EM CD4+ T cells (% of CD4+ T cells)_T3
Peak HCMV DNA copies/mL	HR	LR
52740	19.6
16100	39.6
13330	22.2
9373	31.3
6480	27.8
3873	77.8
3380	43.6
3119	62.4
2690	58.2
2150	57.4
1170	55
836	32.5
244		77.5
171		77.6
150		75
150		60.2
150		53.2

## Sheet: Table 1
Patient ID	Study Group	Age at transplant (years)	Gender	HCMV serostatus	Underlying disease	Conditioning intensity	Stem cell source	Donor type	T cell depletion	TCD type	HCMV reactivation	EBV reactivation	aGvHD grade	Relapse	Survival status at 1 year post-transplant	Survival status at last follow up	Length of follow up (days)
TCS037	HR	32	M	R+/D-	B ALL	MAC	PBSC	MUD	Y	ATG	Y	Y		Y	Alive	Deceased	592
TCS024	HR	46	F	R+/D-	B ALL	MAC	PBSC	MUD	Y	ATG	Y	Y	II	N	Deceased	Deceased	95
TCS001	HR	18	M	R+/D-	B ALL	MAC	PBSC	MUD	N		Y	N		Y	Alive	Deceased	453
TCS048	HR	61	F	R+/D+	MDS	RIC	PBSC	Haplo	N		Y	N		Y	Alive	Alive	409
TCS019	HR	52	F	R+/D+	SAA	RIC	BM	HLA identical	Y	Alemtuzumab	Y	N		N	Alive	Alive	1185
TCS016	HR	18	F	R+/D+	SAA	RIC	BM	HLA identical	Y	Alemtuzumab	Y	Y		N	Alive	Alive	1242
TCS045	HR	64	M	R+/D+	MDS	RIC	PBSC	Haplo	N		Y	N		N	Alive	Alive	773
TCS043	HR	60	F	R+/D+	ALL	RIC	PBSC	MUD	Y	Thymoglobuline	Y	Y		N	Alive	Alive	786
TCS046	HR	47	F	R+/D-	AML	RIC	PBSC	MUD	Y	Thymo	Y	Y	II	Y	Alive	Alive	357
TCS023	HR	59	M	R+/D+	Myeloproliferative Disorder	RIC	PBSC	MUD	Y	ATG Grafalon	Y	Y	II	N	Alive	Alive	1112
TCS020	HR	61	F	R+/D+	AML	RIC	PBSC	MUD	Y	ATG Fresenius	Y	Y		Y	Deceased	Deceased	293
TCS044	HR	67	F	R+/D+	AML	RIC	PBSC	MUD	Y	Thymoglobuline	Y	Y	II	N	Deceased	Deceased	78
TCS029	HR	60	M	R+/D-	AML	RIC	PBSC	MUD	Y	Thymoglobuline	Y	Y	I	N	Alive	Alive	728
TCS033	LR	42	M	R+/D+	SAA	RIC	BM	HLA identical	Y	Alemtuzumab	Y	N		N	Alive	Alive	729
TCS018	LR	62	F	R+/D+	AML	RIC	PBSC	MUD	Y	ATG	Y	N	I	N	Alive	Alive	1043
TCS039	LR	56	F	R+/D+	AML	RIC	PBSC	MUD	Y	Thymoglobuline	Y	Y	I	N	Alive	Alive	848
TCS035	LR	24	F	R+/D+	B ALL	MAC	PBSC	HLA identical	N		Y	N		Y	Alive	Deceased	799
TCS034	LR	33	M	R+/D+	AML	MAC	PBSC	HLA identical	N		Y	N		N	Alive	Alive	164
TCS036	LR	43	F	R+/D+	AML	MAC	PBSC	MUD	Y	Thymoglobuline	Y	N		N	Alive	Alive	77
TCS052	SPNR	52	M	R-/D+	AML	MAC	PBSC	MUD	Y	Thymoglobuline	N	N	I	Y	Alive	Alive	478
TCS028	SPNR	59	M	R-/D+	AML	RIC	PBSC	HLA identical	N		N	N		Y	Alive	Alive	942
TCS026	SPNR	60	F	R+/D+	B ALL	RIC	PBSC	MUD	Y	Thymoglobuline	N	Y		N	Alive	Alive	1011
TCS031	SPNR	19	M	R-/D+	B ALL	MAC	PBSC	Haplo	N		N	N	II	N	Deceased	Deceased	149
TCS047	SPNR	60	F	R+/D+	MDS	RIC	PBSC	MUD	N		N	N		N	Alive	Alive	777
TCS041	SN	46	M	R-/D-	AML	RIC	PBSC	MUD	Y	Thymoglobuline	N	Y	I	N	Alive	Alive	854
TCS002	SN	44	M	R-/D-	AML	MAC	PBSC	MUD	N		N	N	III	N	Alive	Alive	1323
TCS004	SN	55	M	R-/D-	MDS/AML	RIC	PBSC	MUD	N		N	N		N	Alive	Alive	1287
TCS025	SN	31	M	R-/D-	AML	MAC	PBSC	Haplo	N		N	N	II	Y	Alive	Alive	882
TCS032	SN	36	M	R-/D-	Myeloproliferative Disorder	MAC	PBSC	MUD	Y	Thymoglobuline	N	N		N	Alive	Alive	1036
TCS030	SN	70	M	R-/D-	AML	RIC	PBSC	MUD	Y	ATG	N	Y		Y	Alive	Alive	817
TCS008	SN	64	M	R-/D-	AML	RIC	PBSC	MUD	N		N	Y		N	Alive	Alive	1298
TCS027	SN	40	M	R-/D-	AML	MAC	PBSC	HLA identical	N		N	N		Y	Alive	Alive	448
TCS007	SN	41	F	R-/D-	AML	MAC	PBSC	HLA identical	N		N	Y	III	N	Alive	Alive	1321
TCS056	SN	23	M	R-/D-	AML	MAC	PBSC	MUD	Y	Thymoglobuline	N	Y	Late acute GvHD, grade not recorded; progressed to cGVHD	N	Alive	Alive	621
TCS038	SN	45	M	R-/D-	Lymphoma	RIC	PBSC	HLA identical	N		N	Y		N	Alive	Alive	931

## Sheet: Suppl Fig 1
Supplementary Figure 1A			Supplementary Figure 1B			Supplementary Figure 1C
LR	HR		LR	HR		T1		T2		T3		T4
171	9373		3.32	4.29		LR	HR	LR	HR	LR	HR	LR	HR
244	2150		3.38	4.33		0	0	2.72	2.95	3.6	4.96	3.68	5.08
150	1170		3.68	4.38		0	0	2.72	3.02	3.2	3.83	3.87	4.33
150	3119		3.69	4.64		0	0	3.57	3.08	3.76	3.57	3.32	4.38
150	2690		3.81	4.65		0	0	2.72	3.02	3.2	4.09	3.38	4.62
150	52740		3.87	4.72		0	0	2.72	3.45	3.5	4.26	3.81	5.26
	19495			4.74			0	3.32	3.47		4.66		5.03
	16100			5.03			0		3.2		4.3		4.63
	13330			5.08			0		2.97		4.93		5.07
	836			5.08			0		3.02		4.39		4.65
	3873			5.28					3.02		5.35		5.4
	6480			5.4					3.5		4.43		5.54
	3380			5.54					3.2		3.92		4.73
													4.29

## Sheet: Suppl Fig 4
Supplementary Figure 4A - absolute cell counts x10^9/L
	CD8 group	n/a	n/a	n/a	n/a	n/a	n/a	n/a	n/a	n/a	n/a	n/a	n/a	n/a	n/a	n/a	n/a	CD8 high	CD8 high	CD8 high	CD8 high	CD8 high	CD8 high	CD8 high	CD8 high	CD8 high	CD8 high	CD8 low	CD8 low	CD8 low	CD8 low	CD8 low	CD8 low	CD8 low
Population	Timepoint	SN	SN	SN	SN	SN	SN	SN	SN	SN	SN	SN	SPNR	SPNR	SPNR	SPNR	SPNR	LR	LR	LR	LR	HR	HR	HR	HR	HR	HR	HR	LR	HR	HR	HR	HR	HR
B cells_T1	T1	0.000203	0.004998	0.000101	0.00138	0.001172	0.000511	0.001152	0.00104	0	0.001695	0.024627	0.004618	0.000897	0.000498	0.000441	1.52e-05	9.92e-05	no sample	3.87e-06	0.001043	0.000538	no sample	0.001528	0.001189	0.001408	no sample	no sample	0	0.004039	0.000826	0.002167	no sample	0.002328
CD16- NK cells_T1	T1	0.004237	0.039856	0.00016275	0.030021	0.299036	0.064373	0.012658	0.074282	0.07358	0.013996	0.0005202	0.150274	0.004694	0.003523	0.0212525	0.005468	0.00372586	no sample	0.079906	0.026265	0.011321	no sample	0.051816	0.018183	0.022347	no sample	no sample	0.00231	0.0108275	0.064548	0.117808	no sample	0.25999
CD16+ gd T_T1	T1	0.00029063	0	5.1455e-05	5.19637e-05	0.000188059	0.00521904	0.000452109	0.000126326	0.00227266	0.000417474	0	0.00198553	8.0556e-06	0.00024864	0	2.9705e-05	1.50724e-05	no sample	2.53175e-05	0.000176366	0.0103258	no sample	0.000305742	0.000710525	2.0672e-05	no sample	no sample	4.77204e-06	4.5795e-06	0.000734567	0	no sample	0.000185648
CD16+ mDC_T1	T1	0.053416	9.57906e-05	0.00029973	0.028075	0.074256	0.160782	0.010007	0.002523	0.03054	0.001442	0.0167697	0.106942	0.015982	0.00606	0.0506143	0.011134	0.000286436	no sample	0.068829	0.083831	0.001823	no sample	0.292807	0.250253	0.073922	no sample	no sample	0.00522621	0.00349528	0.048094	0.002186	no sample	0.06325
CD16+ NK cells_T1	T1	0.018543	0.002521	0.00071225	0.01133	0.265183	0.067809	0.034575	0.014999	0.115087	0.024774	0.0003468	0.441357	0.001853	0.006076	0.00178045	0.000796	0.00239214	no sample	0.01754	0.005766	0.03877	no sample	0.019655	0.010542	0.007212	no sample	no sample	0.003137	0.00055549	0.079533	0.077238	no sample	0.307674
CD16+ total monocytes_T1	T1	0.1864	0.0017	0.01962	0.0092	0.07624	0.1623	0.0078	0.00568	0.01408	0.00438	0.002875	0.09729	0.01284	0.01205	0.0225	0.01112	0.000575	no sample	0.07328	0.07008	0.00445	no sample	0.4658	0.14521	0.02824	no sample	no sample	0.00229	0.000245	0.1199	6e-05	no sample	0.10101
CD161low/‐ Vα7.2+ CD8+ T cells_T1	T1	0.001525	0	0.000157	0.000523	0.000586	0.007685	0.000419	0.000225	0.001211	0.000983	0	0.003752	4.3e-05	0.004799	0	0.000693	0.000435	no sample	0.00011	0.003894	0.001345	no sample	0.000641	0.004854	7.4e-05	no sample	no sample	1.9e-05	2.9e-05	0.001101	0	no sample	0.000322
CD27+ B cells_T1	T1	3.8976e-06	0.000285386	5.3126e-05	0.00032154	0.000180488	0.000104755	0.000131328	3.3488e-05	0	6.1698e-05	0.00347241	0.000568014	3.18435e-05	0.000122508	2.646e-05	2.4624e-06	4.09696e-05	no sample	0	0.000122031	0.000321186	no sample	6.5704e-05	0.000122467	0.000140096	no sample	no sample	0	0.00028475	3.6344e-05	0	no sample	0.000237456
CD27+ CD4 T cells_T1	T1	0.119166	2.1186e-05	0.03333	0.013234	0.002451	0.064543	0.126481	0.150501	0.172494	0.126822	0	0.191252	0.000369	0.33325	0	0.028071	0.0173927	no sample	0.035193	0.007145	0.050916	no sample	0.038955	0.132793	0.002364	no sample	no sample	0.000196	0.000379712	0.023016	0.00303163	no sample	0.000764
CD27+ CD8 T cells_T1	T1	0.039097	0	0.0102804	0.022214	0.010211	0.131521	0.023433	0.009914	0.047303	0.0459	0	0.062388	0.007144	0.058927	0	0.004103	0.00376996	no sample	0.0135	0.020879	0.033901	no sample	0.003596	0.051898	0.007859	no sample	no sample	0.002038	0.000373885	0.034414	0.0017338	no sample	0.01098
CD27+ gd T cells_T1	T1	0.004739	0	0.0009337	0.001838	0.001254	0.014386	0.004015	0.003189	0.018518	0.003634	0	0.003699	8.88e-05	0.002192	0	0.001286	0.000495	no sample	3.6e-05	0.002103	0.009812	no sample	0.001213	0.004208	0.000531	no sample	no sample	7.15e-06	4.37e-05	0.007918	0	no sample	0.000882
CD3+CD56+ cells_T1	T1	0.012915	4.8417e-05	0.000678	0.00847	0.003516	0.049184	0.001361	0.002254	0.017858	0.009495	0	0.034921	0.001659	0.011732	0	0.021593	0.00136	no sample	0.020834	0.052757	0.026967	no sample	0.001972	0.023772	0.000806	no sample	no sample	8.49e-05	0.001469	0.013582	0.00086687	no sample	0.002328
CD34+CD3-_T1	T1	0.00258	0.00014	2e-05	0.00204	0.00084	0.00399	0.00027	0.02328	0.00258	0.0003	0.00084	0.00204	0.00032	0.0103	0.0005	0.00029	0.00156	no sample	0.00522	0.00171	0.00284	no sample	0.0019	0.01281	0.00138	no sample	no sample	0.00035	0.00032	0.00023	0.00182	no sample	0.00147
CD38 CD4 T cells_T1	T1	0.120402	0.000177	0.025536	0.022688	0.003495	0.074183	0.141361	0.168142	0.171046	0.157341	0	0.225559	0.000503	0.371849	0	0.057812	0.020079	no sample	0.047224	0.017704	0.068627	no sample	0.066603	0.198286	0.003165	no sample	no sample	0.001101	0.000648	0.02877	0.005201	no sample	0.001019
CD38+ CD8 MAIT cells_T1	T1	0.00131976	0	0.00020049	0.000601103	0.000642744	0.000746325	0	4.13896e-05	0.000126864	0.000334536	0	0.0103804	5.31454e-05	0.00046656	0	5.69196e-05	0.00017384	no sample	0	0.0100082	0.00012975	no sample	0.00014	0.000666985	0	no sample	no sample	1.55e-05	0	0.000374784	0	no sample	0.000139486
CD38+ non-classical monocytes_T1	T1	0.078744	0.000302	0	0.003956	0.037684	0.060356	0.00292	0.002792	0.004288	0.000966	0.0021716	0.038535	0.005337	0.004233	0.006475	0.004787	0.000188	no sample	0.017742	0.032401	0.001277	no sample	0.119111	0.025651	0.010513	no sample	no sample	0.000574	0.000133	0.044554	0	no sample	0.027815
CD38+GzmB+ CM CD8 T cells_T1	T1	0.005947	0	0.000141798	0.000243	0.003002	0.053016	0.002436	0.000321	0.000993	0.002572	0	0.003741	0.000747	0.005471	0	0.000386	0.000229448	no sample	4.23e-05	0.00444	0.006304	no sample	0.001104	0.006688	2.67e-05	no sample	no sample	0.000665	1.12961e-05	0.017458	0	no sample	0.002506
CD4 T cells_T1	T1	0.137288	0.000198	0.035916	0.042969	0.004353	0.075313	0.155001	0.183762	0.206827	0.226065	0	0.27013	0.000942	0.382168	0	0.061831	0.026076	no sample	0.112437	0.019847	0.06918	no sample	0.07295	0.225838	0.003711	no sample	no sample	0.001142	0.000698	0.030284	0.005635	no sample	0.001128
CD4+CD8+ T cells (dp)_T1	T1	0.001627	0	0.00010623	0.000571	3.01e-05	0.000666	6.1e-05	0.000953	0.001412	0.001695	0	0.002049	1.07e-05	0.0032	0	4.18e-05	0.000103635	no sample	0.000176	2.73e-05	0.000589	no sample	0.000211	0.000575	6.73e-06	no sample	no sample	6.74963e-06	3.86781e-06	9.09e-05	0	no sample	5.48e-05
CD45RA+ gd T cells_T1	T1	0.004088	0	0.000689	0.001495	0.000343	0.009391	0.002275	0.00204	0.010288	0.002294	0	0.006452	0.000169	0.00113	0	0.000279	0.000821	no sample	0.000522	0.003866	0.015489	no sample	0.001176	0.002701	0.00058	no sample	no sample	2.38e-05	0.000956	0.005859	0	no sample	0.000533
CD45RA+GzmB+CD27- gd T cells_T1	T1	0.001154	0	0.000187	0.000311	0.000253344	0.007753	0.001071	0.000582	0.003647	0.00220763	0	0.005174	9.67e-05	0.000445	0	0.000194	0.000598	no sample	0.000414	0.003377	0.010583	no sample	0.000987	0.001471	3.62e-05	no sample	no sample	7.15e-06	0.000921	0.00163	0	no sample	0.000317
CD57 CD4 T cells_T1	T1	0.014278	1.4137e-05	0.00126424	0.000885	0.001127	0.00656	0.005255	0.004227	0.005378	0.008726	0	0.051325	0.000144	0.019414	0	0.021517	0.00181489	no sample	0.003587	0.00262	0.008232	no sample	0.010213	0.053975	0.000494	no sample	no sample	0.000219	0.000108888	0.005845	0.00086779	no sample	0.000109
CD57 CD8 T cells_T1	T1	0.03315	0	0.00188326	0.006228	0.005871	0.076874	0.003999	0.002662	0.010333	0.030027	0	0.065032	0.009771	0.020507	0	0.00698	0.00210067	no sample	0.022233	0.038916	0.01611	no sample	0.007382	0.050546	0.002423	no sample	no sample	0.005659	0.00131735	0.036882	0.0043345	no sample	0.002777
CD57 NK cells_T1	T1	0.014078	0.0084332	0.000816375	0.01377	0.084069	0.089884	0.029662	0.025177	0.095088	0.020703	0.00036414	0.176898	0.002678	0.006547	0.00603465	0.003032	0.00455179	no sample	0.019294	0.013645	0.033661	no sample	0.025587	0.01307	0.005528	no sample	no sample	0.002277	0.00342628	0.018442	0.103764	no sample	0.056483
CD57+CD38+ CD8 T cells_T1	T1	0.028263	0	0.00178356	0.005582	0.005967	0.080748	0.004083	0.002748	0.010505	0.024098	0	0.055251	0.009521	0.020912	0	0.006827	0.00195688	no sample	0.007179	0.037265	0.017324	no sample	0.007063	0.048674	0.002276	no sample	no sample	0.00564	0.00131735	0.03647	0.0043345	no sample	0.002848
CD57+GzmB+ CD3+CD56+ cells_T1	T1	0.008705	0	0.000495618	0.001974	0.001006	0.046233	0.000758	0.000699	0.012197	0.005431	0	0.019172	0.001045	0.010031	0	0.019131	0.00093976	no sample	0.015521	0.02316	0.025565	no sample	0.000954	0.020349	0.000455	no sample	no sample	3.76e-05	0.00129419	0.011395	0	no sample	0.001206
CD57+GzmB+ CD8 T cells_T1	T1	0.022551	0	0.000913935	0.00406311	0.0027	0.061784	0.001927	0.001511	0.005425	0.016161	0	0.036085	0.005943	0.011915	0	0.004988	0.00136919	no sample	0.006536	0.018038	0.011814	no sample	0.004791	0.035986	0.000537	no sample	no sample	0.004854	0.000666629	0.031809	0.0043345	no sample	0.001584
CD57+NKG2C+ NK cells_T1	T1	0.000308	0.0001398	6.29125e-05	0.000294	0.005529	0.006834	0.001044	0.001991	0.003339	0.00024	0	4.95e-05	0.000228	0.001603	0.000435324	0.000313	0.000789222	no sample	0.0004	0.000759	0.003942	no sample	0.003874	0.002083	0.000222	no sample	no sample	4.74e-05	0.00062948	0.000749	0.001736	no sample	0.002498
CD57+PD1+CD38+ CD4 T cells_T1	T1	0.007812	0	0.000233454	0.000387	0.000744	0.005739	0.004263	0.002665	0.002006	0.005313	0	0.027553	6.42e-05	0.015325	0	0.007853	0.00111084	no sample	0.000596	0.001661	0.007402	no sample	0.007514	0.023035	0.0003	no sample	no sample	0.000199	8.5156e-05	0.00166562	0	no sample	9.7e-05
CD69+ CD8 MAIT cells_T1	T1	0.001652	0	1.97e-05	0.000906	0.000613	0.000431	0	5.02e-05	9.94e-05	0.00081	0	0.009767	3.72e-05	0.000363	0	4.17e-05	0.000264	no sample	0	0.005695	3.46e-05	no sample	0.000231	0.000619	0	no sample	no sample	6.88e-06	0	0.000311	0	no sample	0.000158
CD69+ NK cells_T1	T1	0.013258	0.0150865	0.000527625	0.012612	0.258412	0.040448	0.012564	0.028927	0.064524	0.010894	0.00013872	0.256768	0.001728	0.005423	0.00520546	0.002769	0.00229425	no sample	0.014909	0.012332	0.030305	no sample	0.023157	0.010255	0.010848	no sample	no sample	0.00366	0.00397267	0.051005	0.173396	no sample	0.244663
CD8 T cells_T1	T1	0.058881	6.91e-05	0.011078	0.037973	0.012055	0.203909	0.027963	0.014389	0.057407	0.095626	0.000387652	0.132179	0.012511	0.081055	8.86756e-06	0.011791	0.006252	no sample	0.053573	0.066072	0.046696	no sample	0.01183	0.104005	0.009213	no sample	no sample	0.009707	0.001591	0.045702	0.008669	no sample	0.011819
CD8+ MAIT cells_T1	T1	0.002444	0	0.000246	0.001861	0.000711	0.000775	2.68e-05	5.32e-05	0.000144	0.001578	0	0.015333	6.38e-05	0.000648	0	8.73e-05	0.000522042	no sample	7.5e-06	0.010704	0.000173	no sample	0.00028	0.000905	5.34e-05	no sample	no sample	1.55e-05	2.99108e-05	0.000384	0	no sample	0.000194
CD86+ Classical monocytes _T1	T1	0.56876	0.025904	0.0025	0.105237	0.556926	0.63126	0.190869	0.125744	0.095663	0.127116	0.0107137	0.624738	0.08307	0.351395	0.174136	0.245464	0.032057	no sample	0.475333	0.357573	0.08293	no sample	0.830517	0.628775	0.171309	no sample	no sample	0.018045	0.028171	0.776448	0.0265279	no sample	0.478876
CD86+ Intermediate (CD14hiCD16+) monocytes_T1	T1	0.102809	0.001101	0.00357	0.003749	0.033778	0.084731	0.003272	0.001955	0.006857	0.001836	6.156e-05	0.051196	0.002679	0.006876	0.008971	0.004765	0.000329	no sample	0.030596	0.029165	0.00297	no sample	0.298571	0.094793	0.012506	no sample	no sample	0.001157	7.67e-05	0.070565	4.8e-05	no sample	0.066175
CD86+ mDC_T1	T1	0.05816	0.000509571	0.000234531	0.029647	0.075439	0.133239	0.016268	0.003324	0.033731	0.001099	0.0055664	0.112818	0.01539	0.00811	0.0671978	0.013585	0.00303238	no sample	0.098151	0.090355	0.002083	no sample	0.247098	0.23951	0.068901	no sample	no sample	0.00738755	0.0087382	0.048674	0.124283	no sample	0.065852
CD86+ non-classical monocytes_T1	T1	0.079968	4.28e-05	0.01605	0.00289	0.034172	0.041206	0.002452	0.001386	0.004108	0.00039	8.593e-05	0.03807	0.002304	0.003611	0.006772	0.004237	0.000172	no sample	0.010899	0.030913	0.001254	no sample	0.109472	0.024427	0.008438	no sample	no sample	0.000484	0.000102	0.045458	0	no sample	0.024007
CD86+ total monocytes_T1	T1	0.752	0.0273	0.02212	0.1214	0.6504	0.78	0.2116	0.1404	0.1084	0.1398	0.01355	0.7434	0.0942	0.3785	0.214	0.2752	0.03365	no sample	0.5792	0.429	0.0881	no sample	1.3396	0.7904	0.2224	no sample	no sample	0.02275	0.0314	0.903	0.02645	no sample	0.595
Classical monocytes _T1	T1	0.61889	0.049247	0.025	0.18495	0.720473	0.843931	0.389528	0.189373	0.183968	0.291551	0.0455901	0.804039	0.287439	0.49009	0.470638	0.379976	0.049394	no sample	1.5138	0.521243	0.094994	no sample	1.18139	1.14323	0.364487	no sample	no sample	0.046628	0.049948	0.884337	0.0498646	no sample	0.58116
CM CD4 T cells_T1	T1	0.065761	0	0.0124269	0.002277	0.001053	0.044962	0.04433	0.067257	0.068253	0.059681	0	0.084281	5.89e-05	0.250702	0	0.012737	0.00743166	no sample	0.002474	0.0026	0.035143	no sample	0.018165	0.063686	0.000512	no sample	no sample	2.89e-05	0.000159144	0.015203	0	no sample	0.00023
CM CD8 T cells_T1	T1	0.016604	0	0.000588242	0.001975	0.003701	0.132337	0.006487	0.002849	0.008955	0.017595	0	0.033838	0.001764	0.034448	0	0.002936	0.00129416	no sample	0.006322	0.015593	0.021807	no sample	0.00504	0.04649	0.000155	no sample	no sample	0.0033	0.000115984	0.023856	1.7338e-05	no sample	0.002754
EM CD4 T cells_T1	T1	0.016475	0	0.00235968	0.024879	0.001458	0.008586	0.0248	0.026094	0.028749	0.081609	0	0.073205	0.000497	0.035236	0	0.028504	0.00797926	no sample	0.040927	0.010201	0.014459	no sample	0.032171	0.089658	0.001098	no sample	no sample	0.000681	0.0002792	0.006481	0	no sample	0.000352
EM CD8 T cells_T1	T1	0.003821	0	0.000177248	0.007101	0.001615	0.046899	0.002307	0.002144	0.004151	0.019795	0	0.018109	0.002765	0.007238	0	0.002995	0.00103783	no sample	0.012697	0.018566	0.002961	no sample	0.004945	0.024857	0.000315	no sample	no sample	0.006183	0.000108506	0.004095	1.7338e-06	no sample	0.000333
EMRA CD4+ T cells_T1	T1	0.000357	0	2.62187e-06	3.61e-05	7.4e-06	5.65e-05	0.000107	3.31e-05	8.89e-05	0.000158	0	0.002755	5.37e-06	0.000248	0	0.002189	9.64812e-06	no sample	8.55e-05	0.000123	6.92e-05	no sample	8.02e-05	0.000192	4.01e-05	no sample	no sample	0	1.94044e-05	0.0007571	0	no sample	2.7072e-05
EMRA CD8+ T cells_T1	T1	0.002756	0	0.000291351	0.002332	0.000288	0.000489	0.000386	0.000377	0.00209	0.005068	0	0.010085	0.001376	0.000811	0	0.00062	0.00011066	no sample	0.001511	0.003099	0.000565	no sample	0.000181	0.000957	0.001225	no sample	no sample	0.000114	0.000470936	0.001339	0	no sample	0.000298
gd T cells_T1	T1	0.006712	0	0.001255	0.002903	0.001624	0.039962	0.007436	0.004767	0.031175	0.00859	0	0.01039	0.000274	0.0032	0	0.002285	0.001538	no sample	0.001025	0.007537	0.025686	no sample	0.003697	0.008915	0.00064	no sample	no sample	6.44e-05	0.001065	0.011013	0	no sample	0.001415
GzmB+ CD4 T cells_T1	T1	0.002155	0	8.61984e-05	0.000215	0.000233	0.001423	0.001101	0.001911	0.000414	0.002057	0	0.048083	1.07e-05	0.007376	0	0.018982	0.00107172	no sample	0.005903	0.000895	0.001432	no sample	0.003078	0.045393	6.68e-06	no sample	no sample	0.000129	1.54956e-05	0.000621	0	no sample	4.85e-05
GzmB+ CD8 T cells_T1	T1	0.033798	0	0.00167278	0.006531	0.006208	0.122753	0.009004	0.002662	0.0334109	0.039398	0	0.069262	0.008745	0.025613	0	0.00757	0.00196938	no sample	0.024269	0.035018	0.022461	no sample	0.007831	0.056891	0.00117	no sample	no sample	0.008571	0.00125371	0.039167	0.00563485	no sample	0.009987
GzmB+ gd T cells_T1	T1	0.004061	0	0.000410385	0.000543	0.001473	0.029332	0.003458	0.000772	0.018799	0.003908	0	0.00878	0.000193	0.000694	0	0.000489	0.000747468	no sample	0.000567	0.005434	0.018982	no sample	0.001686	0.003976	6.06e-05	no sample	no sample	4.4e-05	0.000934005	0.008943	0	no sample	0.001227
HLA-DR+ NK cells_T1	T1	0.017723	0.03877	0.000321125	0.02816	0.336275	0.124251	0.02305	0.061872	0.118106	0.023533	0.0003121	0.403492	0.002737	0.007574	0.0113553	0.005512	0.00423366	no sample	0.032937	0.02114	0.04418	no sample	0.052889	0.025307	0.022613	no sample	no sample	0.002696	0.00759246	0.131258	0.131656	no sample	0.399635
HLA-DR+CD38+ CD4 T cells_T1	T1	0.078391	0	0.00316779	0.00782	0.002708	0.054527	0.102611	0.093719	0.081283	0.073923	0	0.138036	0.000385	0.268282	0	0.048537	0.0102739	no sample	0.012593	0.014032	0.06074	no sample	0.057339	0.108176	0.002212	no sample	no sample	0.000942	0.000515822	0.027104	0.00520111	no sample	0.000855
HLADR+CD38+ CD8 MAIT cells_T1	T1	0.000804076	0	0.000136776	0.000377783	0.000309996	0.000372775	0	2.66e-05	6.5088e-05	0.000111722	0	0.00352659	1.595e-05	0.000224856	0	1.1349e-05	4.68794e-05	no sample	0	0.00247262	0.0001211	no sample	6.58e-05	0.000603635	0	no sample	no sample	5.1615e-06	0	4.5312e-05	0	no sample	4.85e-05
HLA-DR+CD38+ CD8 T cells_T1	T1	0.036977	0	0.00228207	0.010367	0.009596	0.200443	0.015911	0.006792	0.020667	0.039015	0	0.073227	0.009496	0.050497	0	0.01007	0.00281965	no sample	0.005786	0.037529	0.038057	no sample	0.008778	0.071659	0.002902	no sample	no sample	0.009416	0.000852776	0.039898	0.00563485	no sample	0.009384
HLA-DR+CD38+ EM CD4 T cells_T1	T1	0.0081	0	0.000100565	0.0218154	0.00091	0.006191	0.01798	0.013286	0.013547	0.024415	0	0.029444	0.000294	0.024	0	0.021826	0.00279013	no sample	0.003351	0.00647	0.012798	no sample	0.022979	0.038167	0.000586	no sample	no sample	0.000569	0.000240112	0.005421	0	no sample	0.000248
HLA-DR+CD38+ EM CD8 T cells_T1	T1	0.002114	0	4.20964e-05	0.001014	0.001098	0.04588	0.001527	0.001265	0.002026	0.007421	0	0.008658	0.002452	0.005025	0	0.002405	0.000510788	no sample	0.001227	0.009448	0.002237	no sample	0.003561	0.018513	6.73e-05	no sample	no sample	0.006028	6.364e-05	0.003419	0	no sample	0.000176
ICOS+ CD4 T cells_T1	T1	0.075097	4.237e-05	0.0116368	0.007262	0.001528	0.050987	0.114856	0.097026	0.07756	0.089522	0	0.085361	0.000321	0.270575	0	0.038397	0.00928306	no sample	0.007983	0.009824	0.061985	no sample	0.041582	0.102079	0.001852	no sample	no sample	0.000769	0.000353188	0.024076	0.00086779	no sample	0.000594
ICOS+ HLADR+CD38+ CD4+ T cells _T1	T1	0.046541	0	0.00129657	0.002325	0.001284	0.040744	0.086026	0.056599	0.042606	0.04024	0	0.043491	0.000225	0.202931	0	0.03209	0.0051109	no sample	0.00172	0.007661	0.05569	no sample	0.034578	0.056685	0.001347	no sample	no sample	0.000653	0.000291066	0.021956	0	no sample	0.000431
Intermediate (CD14hiCD16+) monocytes_T1	T1	0.1048	0.00139	0.00357	0.0049	0.03632	0.0991	0.0042	0.0027	0.00878	0.00315	0.00054	0.05499	0.00687	0.0077	0.0126	0.00556	0.000375	no sample	0.05248	0.03288	0.00311	no sample	0.3281	0.11674	0.01652	no sample	no sample	0.001585	0.0001	0.0723	6e-05	no sample	0.0728
Ly_T1	T1	0.3	0.05	0.05	0.2	0.7	0.7	0.3	0.3	0.6	0.4	0.05	1.2	0.1	0.5	0.2	0.1	0.05	no sample	0.6	0.3	0.2	no sample	0.5	0.7	0.2	no sample	no sample	0.05	0.05	0.3	0.7	no sample	0.7
mDC_T1	T1	0.064983	0.002187	0.000309	0.05615	0.098613	0.172144	0.051318	0.006674	0.075971	0.004521	0.023487	0.146898	0.073991	0.012976	0.172745	0.017024	0.008001	no sample	0.308651	0.1231	0.002818	no sample	0.33123	0.315976	0.139475	no sample	no sample	0.017716	0.029621	0.052677	0.40483	no sample	0.089716
Mo_T1	T1	0.8	0.05	0.05	0.2	0.8	1	0.4	0.2	0.2	0.3	0.05	0.9	0.3	0.5	0.5	0.4	0.05	no sample	1.6	0.6	0.1	no sample	1.7	1.3	0.4	no sample	no sample	0.05	0.05	1	0.05	no sample	0.7
Naïve CD4 T cells_T1	T1	0.029242	0	0.013253	0.001491	2.26e-05	0.010092	0.010788	0.05421	0.043227	0.010625	0	0.068883	0	0.047771	0	0.000111	0.00292051	no sample	0	0	0.000892	no sample	0.000357	0.023939	0	no sample	no sample	1.713e-06	3.49e-05	2.73e-05	0	no sample	6.09e-06
Naïve CD8 T cells_T1	T1	0.020137	0	0.00787646	0.009151	0.001242	0.005567	0.009563	0.005957	0.033296	0.010806	0	0.01639	0.001185	0.02075	0	0.000182	0.00300721	no sample	0.000498	0.002207	0.009106	no sample	0.000461	0.016121	0.007573	no sample	no sample	3.4e-06	0.000149713	0.008226	0	no sample	0.000619
NK cells_T1	T1	0.02278	0.042378	0.000875	0.041351	0.564219	0.132182	0.047233	0.089281	0.188667	0.03877	0.000867	0.591631	0.006547	0.009599	0.023033	0.006264	0.006118	no sample	0.097446	0.032031	0.050091	no sample	0.071471	0.028725	0.029559	no sample	no sample	0.005447	0.011383	0.144081	0.195046	no sample	0.567664
NKG2C CD8 T cells_T1	T1	0.000901	0	1.44014e-05	9.49e-05	9.04e-05	0.000387	0.000243	0.000124	0.000281	0.001004	0	8.86e-05	3.75e-05	0.000811	0	2.24e-05	0.000111286	no sample	8.04e-05	0.000244	0.001401	no sample	0.000131	0.00053	8.02e-05	no sample	no sample	3.01e-05	7.11177e-05	0.000128	0	no sample	3.07e-05
Non classical monocytes (CD14loCD16+)_T1	T1	0.0816	0.00031	0.01605	0.0043	0.03992	0.0632	0.0036	0.00298	0.0053	0.00123	0.002335	0.0423	0.00597	0.00435	0.0099	0.00556	0.0002	no sample	0.0208	0.0372	0.00134	no sample	0.1377	0.02847	0.01172	no sample	no sample	0.000705	0.000145	0.0476	0	no sample	0.02821
PD-1 CD8 T cells_T1	T1	0.033032	0	0.00193865	0.012455	0.008077	0.154767	0.011213	0.003784	0.011883	0.030122	0	0.049435	0.007106	0.029018	0	0.00329	0.00164428	no sample	0.007768	0.013941	0.028578	no sample	0.006258	0.03349	0.00164	no sample	no sample	0.008319	0.000501165	0.03743	0.00130035	no sample	0.009668
PD-1+ CD4 T cells_T1	T1	0.064113	0.00011306	0.00729095	0.012977	0.002986	0.046845	0.095016	0.054761	0.066805	0.09133	0	0.116156	0.000497	0.208282	0	0.033574	0.00980458	no sample	0.022937	0.013456	0.062746	no sample	0.044645	0.092594	0.002145	no sample	no sample	0.000996	0.000446022	0.00251357	0.00173558	no sample	0.000825
PD‐1+ EM CD8+ T cells_T1	T1	0.002179	0	6.65e-05	0.00161	0.000901	0.033033	0.001107	0.000922	0.001527	0.006397	0	0.007481	0.001927	0.003656	0	0.000625	0.000474	no sample	0.00278	0.002742	0.001821	no sample	0.002969	0.007936	0.000135	no sample	no sample	0.005349	3.74e-05	0.003601	0	no sample	0.000157
PD‐1+ EMRA CD8+ T cells_T1	T1	0.001584	0	9.31e-05	0.000858	3.01e-05	0.000285	0.000103	0.000124	0.000511	0.000851	0	0.001771	0.000342	0.000235	0	2.59e-05	1.75e-05	no sample	8.04e-05	0.000258	0.000313	no sample	8.28e-05	4.78e-05	0.000275	no sample	no sample	7.28e-05	0.000127	0.001147	0	no sample	7.92e-05
pDC_T1	T1	0.004576	0.000125	1.31e-06	0.007376	0.013896	0.002715	0.000262	0.00104	0.008475	9.09e-05	0.000175	0.021068	0.001211	0.000551	0.003647	5.31e-05	0.001348	no sample	0.007606	0.001884	0.000506	no sample	0.001134	0.00941	0.013052	no sample	no sample	0.000483	0.000918	0.002019	0.073684	no sample	0.023638
PDL1+ Classical monocytes _T1	T1	0.290259	0.010785	0.015	0.047532	0.283146	0.263306	0.121922	0.095823	0.031091	0.09767	0.0046502	0.257292	0.031618	0.134775	0.094128	0.193028	0.012991	no sample	0.395101	0.16367	0.037998	no sample	0.298892	0.32239	0.084561	no sample	no sample	0.008719	0.007942	0.169793	0.0105214	no sample	0.270821
Tim3 CD8 T cells_T1	T1	0.014426	0	0.00299106	0.013063	0.003882	0.141105	0.008165	0.00318	0.008267	0.017786	0	0.017448	0.004266	0.031449	0	0.00441	0.00153799	no sample	0.00435	0.017113	0.027364	no sample	0.00362	0.044826	0.003584	no sample	no sample	0.004504	0.000655492	0.024268	0	no sample	0.007351
Tim3+ Intermediate (CD14hiCD16+) monocytes_T1	T1	0.103542	0.001354	0.001785	0.004415	0.034758	0.089686	0.003919	0.001985	0.005874	0.002816	7.074e-05	0.050756	0.003971	0.007454	0.011567	0.004898	0.000351	no sample	0.041249	0.030677	0.003026	no sample	0.305789	0.111136	0.014835	no sample	no sample	0.001395	9.46e-05	0.063479	5.4e-05	no sample	0.069306
Total MAIT cells_T1	T1	0.003966	0	0.000246	0.004568	0.001323	0.000769	0.000199	0.000373	0.000172	0.001922	0	0.021645	0.000152	0.001493	0	0.000155	0.000813479	no sample	3.1e-05	0.022736	0.000346	no sample	0.000471	0.001585	9.42e-05	no sample	no sample	2.04978e-05	3.73885e-05	0.000624	0	no sample	0.000269
Tregs_T1	T1	0.016881	0	0.002206	0.000952	0.000352	0.011784	0.038436	0.008581	0.030671	0.011416	0	0.023377	0.000256	0.044794	0	0.006043	0.002452	no sample	0.006945	0.001382	0.0139	no sample	0.01183	0.035659	0.00128	no sample	no sample	7.32e-05	7.34e-05	0.004589	0.00173374	no sample	0.00014
WBC_T1	T1	1.4	0.45	0.1	0.8	2.3	7.6	2	2	1.1	1.8	0.6	4.7	1	6.4	1.4	2.8	0.5	no sample	3.9	1.9	0.9	no sample	9	22.2	1.2	no sample	no sample	0.3	0.8	6.7	0.3	no sample	2.4
B cells_T2	T2	0.001415	0.001069	0.006077	0.00072	0.012147	0.000586	0.004714	0.008033	6.04e-06	0.001133	0.000718	0.005138	0.012979	0.001975	0.001077	1.75e-05	7.96e-06	0.004226	1.45e-05	0.00147	0.000377	0.001858	0.000761	0.000558	0.004812	0.001258	0.010967	0.004972	0.003102	0.001297	0.000908	0.000226	0.07152
CD16- NK cells_T2	T2	0.052412	0.310299	0.042721	0.075497	0.130027	0.197178	0.024394	0.169716	0.094408	0.009911	0.1108	0.109741	0.073384	0.010224	0.058624	0.062923	0.215854	0.153639	0.105431	0.10953	0.079377	0.295498	0.103036	0.075605	0.16726	0.046355	0.388801	0.038706	0.14186	0.16494	0.034539	0.014685	0.053135
CD16+ gd T cells_T2	T2	0.00139325	7.05744e-05	0.000392371	9.04376e-05	8.52481e-05	0.00104351	0.00197604	0.000151969	0.00196242	0.00021547	0	0.00152445	0.000176734	0.00246344	0.000127738	0.000346202	0.000410383	0.00111898	0.00408415	0.000478485	0.0182442	0.00059378	0.000383983	0.000936529	0.000601485	0.00011649	0.0154205	0.000150568	8.42481e-05	0.00131007	0	0	2.3265e-05
CD16+ mDC_T2	T2	0.130601	0.035279	0.151529	0.065983	0.016611	0.077626	0.023478	0.13563	0.055479	0.000683	0.0362078	0.138792	0.144129	0.083511	0.027101	0.001679	0.026974	0.15119	0.153472	0.083026	0.002751	0.212564	0.06694	0.332506	0.103496	0.048767	0.219289	0.051524	0.081349	0.234398	0.394223	0.00278	0.045581
CD16+ NK cells_T2	T2	0.174479	0.095321	0.041707	0.065093	0.232164	0.249938	0.077249	0.062771	0.111273	0.026933	0.0277	0.373698	0.138708	0.067231	0.088304	0.028802	0.124073	0.291692	0.181846	0.045832	0.231905	0.28391	0.110289	0.090195	0.392138	0.009629	0.480999	0.025271	0.011618	0.224069	0.028373	0.013286	0.06288
CD16+ total monocytes_T2	T2	0.05571	0.055	0.088	0.0606	0.015	0.06384	0.02678	0.01183	0.05508	0.00348	0.08676	0.0664	0.04405	0.09702	0.02154	0.00865	0.02567	0.25704	0.05555	0.0231	0.00892	0.26961	0.10656	0.13473	0.0449	0.0234	0.2982	0.02931	0.0172	0.10884	0.01764	0.000875	0.06858
CD161low/‐ Vα7.2+ CD8+ T cells_T2	T2	0.005339	9.9e-05	0.001194	0.000664	0.00095	0.004398	0.007166	0.008978	0.002779	0.001532	1.5e-05	0.003737	0.006806	0.010971	0.000114	0.002656	0.010943	0.043233	0.012061	0.005532	0.003066	0.002678	0.001294	0.00945	0.002677	0.020019	0.000416	0.000525	0.00031	0.002192	0.00037	1.8e-05	4.5e-05
CD27+ B cells_T2	T2	1.9527e-05	5.90088e-05	0.00022728	0.0001296	0.00218646	2.051e-06	0.000702386	0.000189579	0	2.82117e-05	6.54816e-05	0.000174692	0.000233622	0.000626075	7.48515e-05	0	0	0.000396821	0	8.1291e-05	0.000127803	0.00026012	0.000564662	1.64052e-05	0.000238675	0.000353498	0.000131604	7.30884e-05	0.000797214	0.00010804	9.6248e-05	1.808e-05	0.000672288
CD27+ CD4 T cells_T2	T2	0.303171	0.013394	0.251568	0.02222	0.112036	0.075919	0.098882	0.335291	0.142235	0.02886	2.184e-06	0.145417	0.003274	0.202861	0.002887	0.057667	0.081879	0.034151	0.105121	0.012042	0.015228	0.007419	0.057931	0.123489	0.035918	0.042884	0.013128	0.002028	0.040751	0.043936	0.002072	0.000308	0.001315
CD27+ CD8 T cells_T2	T2	0.106	0.005709	0.097246	0.015448	0.015211	0.198148	0.188693	0.15544	0.080649	0.024924	9.09e-05	0.033423	0.032461	0.186912	0.002046	0.085349	0.045596	0.133131	0.094823	0.026296	0.04199	0.054356	0.082772	0.058238	0.102505	0.20628	0.011481	0.019504	0.005585	0.033907	0.002387	0.000158	0.003604
CD27+ gd T cells_T2	T2	0.01101	0.001598	0.0061302	0.00286	0.00235	0.010604	0.01223	0.004865	0.008428	0.000604	4.17e-06	0.001185	0.000524	0.004396	0.000681	0.005647	0.00347	0.013928	0.001609	0.006343	0.007492	0.006384	0.003877	0.005246	0.003573	0.005171	0.00717	0.000445	0.000638	0.00918	6.75e-05	0	0.000194
CD3+CD56+ cells_T2	T2	0.029095	0.002766	0.006077	0.012232	0.0053	0.004764	0.005092	0.003544	0.008709	0.008595	0.000215	0.035032	0.020893	0.019748	0.001203	0.007559	0.014901	0.033806	0.105043	0.094039	0.045513	0.116975	0.00246	0.008591	0.009023	0.005138	0.139168	0.000863	0.002007	0.012041	0.000572	0.00025289	0.000887
CD34+CD3-_T2	T2	0.0021	0.00019	0.00168	0.00048	0.00043	0.0019	0.00013	0.032	0.00029	4e-05	0.00086	0.00108	0.0008	0.00066	7e-05	0.00021	0.00152	0.0007	0.01212	0.00168	0.0017	0.00165	0.00132	0.00495	0.00077	0.0001	0.00134	0.00082	0.00055	0.00062	0.01834	8e-05	8e-05
CD38 CD4 T cells_T2	T2	0.281141	0.026012	0.191948	0.0404	0.190588	0.086118	0.079083	0.387192	0.232927	0.035529	1.6e-05	0.169204	0.005257	0.204862	0.009257	0.069879	0.127298	0.164951	0.179035	0.024714	0.022013	0.020657	0.087361	0.158699	0.082814	0.071742	0.021347	0.00442	0.092853	0.065503	0.007112	0.000453	0.00294
CD38+ CD8 MAIT cells_T2	T2	0.00316613	5.31622e-05	6.7782e-05	0.00199553	0.00112518	0.000314	0.000130896	0.000130384	0.000107982	0	4.71e-05	0.00125392	0.000879129	0.000620165	4.12528e-05	0.000205686	0.00140892	0.00871401	0.00050172	0.0148653	0.000168844	0.00200809	0.0001116	0.00038961	0.0004552	3.39372e-05	0.00014375	0.00011163	0	0.000828366	0	0	7.26452e-05
CD38+ non-classical monocytes_T2	T2	0.0321	0.024499	0.040576	0.028724	0.006597	0.018278	0.011171	0.007319	0.017862	0.000675	0.0253253	0.02814	0.022015	0.036585	0.009933	0.001434	0.014419	0.075725	0.020793	0.012105	0.004168	0.083434	0.042695	0.052281	0.014232	0.00795	0.076129	0.010363	0.01105	0.047618	0.0101369	0.000384	0.026865
CD38+GzmB+ CM CD8 T cells_T2	T2	0.006273	0.002434	0.001934	0.000142	0.004831	0.115398	0.061772	0.040841	0.015303	0.003306	2.868e-05	0.000951	0.005717	0.050357	0.000991	0.048086	0.010028	0.097211	0.007546	0.001365	0.016514	0.006352	0.048964	0.015986	0.02642	0.161068	0.001472	0.012321	0.001161	0.010596	0.002069	5.27424e-06	0.00049
CD4 T cells_T2	T2	0.349678	0.026734	0.29083	0.044889	0.251767	0.08869	0.115787	0.459303	0.281653	0.06063	1.82e-05	0.245223	0.007597	0.250137	0.009436	0.075382	0.157158	0.16578	0.234646	0.030029	0.024761	0.021318	0.092838	0.170095	0.08782	0.080609	0.023825	0.004784	0.113512	0.072862	0.007401	0.000498	0.003003
CD4+CD8+ T cells (dp)_T2	T2	0.002669	3.3e-05	0.001129	0.000426	0.00042	0.00044	0.000377	0.001701	0.001853	0.001666	0	0.000771	0.000103	0.00169	1.2e-05	0.000266	0.000512	0.001105	0.001096	0.000174	0.000224	0.000259	0.000507	0.000253	2.26e-05	0.000762	0.000114	3.67e-05	6.93e-05	9.51e-05	2.75e-05	0	4.52e-06
CD45RA+ gd T cells_T2	T2	0.012471	0.000307	0.0053215	0.003139	0.000808	0.006136	0.011472	0.004332	0.00583	0.000775	4.17e-05	0.006392	0.001572	0.004525	0.000288	0.000704	0.006538	0.006186	0.019479	0.014573	0.029885	0.022051	0.000839	0.003043	0.004725	0.004903	0.064078	0.000408	0.00138	0.008865	3.37e-05	0	0.000179
CD45RA+GzmB+CD27- gd T cells_T2	T2	0.006313	0.000176	0.0020068	0.001446	0.000383	0.00268	0.006267	0.001849	0.003	0.000659	3.73e-05	0.005877	0.001223	0.00305	0.000252	0.000228	0.004815	0.003685	0.015807	0.012714	0.025186	0.018427	0.000452	0.001452	0.002131	0.003543	0.058905	0.000297	0.001137	0.003464	0	0	0.000108
CD57 CD4 T cells_T2	T2	0.026855	0.008983	0.010761	0.001459	0.117827	0.007228	0.005384	0.009554	0.00645	0.001801	5.6784e-06	0.056156	0.001048	0.016134	0.00518	0.011081	0.041018	0.033488	0.032147	0.003814	0.0026	0.004413	0.013926	0.024153	0.015105	0.026279	0.003574	0.000804	0.016913	0.011002	0.001132	5.4282e-05	0.000778
CD57 CD8 T cells_T2	T2	0.085669	0.006662	0.019902	0.004168	0.011843	0.242109	0.239663	0.316366	0.090529	0.035893	4.32e-05	0.073856	0.056225	0.169139	0.002695	0.098385	0.085921	0.177318	0.251786	0.061656	0.057799	0.195347	0.110557	0.090818	0.044146	0.367914	0.026094	0.049838	0.010968	0.033425	0.009548	0.00011454	0.001693
CD57 NK cells_T2	T2	0.128647	0.09167	0.033349	0.024181	0.123869	0.120274	0.06434	0.095552	0.093791	0.022106	0.0261765	0.202078	0.051114	0.063048	0.035997	0.019904	0.152287	0.100199	0.094514	0.048784	0.077821	0.071267	0.047571	0.071791	0.127543	0.008118	0.138298	0.007101	0.027166	0.042402	0.025794	0.008168	0.020883
CD57+CD38+ CD8 T cells_T2	T2	0.057344	0.006753	0.015378	0.004953	0.012588	0.244372	0.209621	0.315147	0.087313	0.026342	3.44e-05	0.043437	0.042449	0.150181	0.002682	0.096909	0.084339	0.176463	0.224752	0.050354	0.058302	0.193056	0.114249	0.090649	0.045483	0.367349	0.025224	0.046081	0.010257	0.030921	0.009678	1.72592e-07	0.001666
CD57+GzmB+ CD3+CD56+ cells_T2	T2	0.012598	0.001355	0.003737	0.003633	0.001034	0.003435	0.002836	0.002084	0.003945	0.005492	0.0001191	0.02221	0.010321	0.016727	0.000936	0.006259	0.010669	0.020317	0.075841	0.033008	0.041508	0.111945	0.001144	0.005455	0.003871	0.002703	0.126086	0.000583	0.001012	0.00832	0.00032	1.80563e-05	0.000184
CD57+GzmB+ CD8 T cells_T2	T2	0.03823	0.004502	0.008255	0.001711	0.007343	0.212371	0.148186	0.265163	0.069391	0.020148	3.86e-05	0.029542	0.032719	0.101602	0.00223	0.090022	0.067208	0.14881	0.148086	0.021484	0.048334	0.151821	0.102785	0.079508	0.032106	0.347568	0.012908	0.045307	0.006351	0.023552	0.00936	0.000114168	0.000905
CD57+NKG2C+ NK cells_T2	T2	0.002292	0.001704	0.000633	0.002039	0.004057	0.000581	0.002551	0.010973	0.00218	0.000332	0.0001011	0	0.010202	0.016111	0.001954	0.000367	0.083962	0.003785	0.00836	0.002563	0.005759	0.002549	0.006997	0.001094	0.004867	0.00014	0.019831	0.000531	0.00066	0.002023	0.001428	0.000607	0.00051
CD57+PD1+CD38+ CD4 T cells_T2	T2	0.011644	0.008555	0.004072	0.001234	0.085349	0.006208	0.003381	0.005787	0.004112	0.001116	0	0.022315	0.000717	0.007179	0.004973	0.009649	0.032217	0.033156	0.023113	0.002234	0.002152	0.003603	0.012719	0.014441	0.0137	0.024586	0.002692	0.000737	0.012146	0.009545	0.001066	4.0836e-06	0.000709
CD69+ CD8 MAIT cells_T2	T2	0.004837	6.578e-06	9.02e-05	0.00222	0.000756	5.24e-05	0.000158	0.000145	4.2e-05	0	5.5e-06	0.002664	0.000781	0.000519	2.91e-05	9.52e-05	0.000708	0.006659	0.00029	0.00698	3.95e-05	0.002008	4.96e-05	0.000171	0.000364	5.66e-06	0.000144	3.76e-05	0	0.000666	0	0	5.91e-05
CD69+ NK cells_T2	T2	0.089622	0.123714	0.024146	0.058204	0.168057	0.132346	0.034254	0.067421	0.048335	0.015659	0.0375335	0.16582	0.069354	0.031989	0.056714	0.035498	0.070705	0.238252	0.085609	0.045521	0.148482	0.213222	0.090023	0.060517	0.207537	0.011701	0.331394	0.027766	0.043127	0.151714	0.048505	0.021314	0.059168
CD8 T cells_T2	T2	0.173771	0.01014	0.113077	0.02452	0.027606	0.323243	0.337554	0.609569	0.22977	0.074622	0.0001005	0.12518	0.086103	0.296215	0.003167	0.122981	0.13178	0.285077	0.403504	0.111898	0.100695	0.208259	0.194301	0.168806	0.167218	0.565152	0.034792	0.055253	0.01825	0.048163	0.014466	0.000536	0.005323
CD8+ MAIT cells_T2	T2	0.012564	5.98e-05	0.000158	0.003801	0.001612	0.000314	0.000324	0.000232	0.000126	1.57e-05	5e-05	0.006497	0.003151	0.001363	4.37e-05	0.000234	0.00398	0.009693	0.00117972	0.020589	0.000191	0.002437	0.000124	0.000405	0.000569	3.96e-05	0.00023	0.000122	1.73e-05	0.000978	0	0	7.72e-05
CD86+ Classical monocytes _T2	T2	0.57842	0.667459	0.561992	0.228268	0.683144	0.469424	0.909103	0.798871	0.297707	0.119821	0.754856	0.554771	0.214965	1.28451	0.181349	0.247616	1.00681	1.75619	0.285397	0.276587	0.247929	1.33005	0.574287	0.55303	0.276503	0.427286	1.23207	0.194424	0.673065	0.447612	0.357192	0.044599	0.740536
CD86+ Intermediate (CD14hiCD16+) monocytes_T2	T2	0.018475	0.026401	0.036297	0.029755	0.00568	0.034953	0.011977	0.002142	0.027895	0.001203	0.04743	0.027077	0.012542	0.045249	0.008108	0.00473	0.008801	0.170327	0.026808	0.006512	0.004104	0.172907	0.055119	0.076656	0.026356	0.012393	0.198962	0.016299	0.004025	0.055044	0.003348	0.00042	0.040541
CD86+ mDC_T2	T2	0.116892	0.038712	0.155731	0.065403	0.017337	0.063571	0.042339	0.1507	0.044584	0.000371	0.0279367	0.121927	0.100257	0.088937	0.023817	0.002031	0.049539	0.152058	0.125683	0.07532	0.002509	0.199322	0.062983	0.305075	0.092519	0.050657	0.220737	0.044595	0.122841	0.225042	0.489297	0.00963	0.079966
CD86+ non-classical monocytes_T2	T2	0.026194	0.02327	0.035896	0.028482	0.004001	0.012346	0.01027	0.006821	0.013826	0.000297	0.0202169	0.024958	0.017767	0.029822	0.009028	0.000819	0.011378	0.068275	0.017662	0.00993	0.002408	0.078236	0.037364	0.04944	0.011497	0.008211	0.069426	0.01013	0.010345	0.049823	0.0124114	0.000358	0.025056
CD86+ total monocytes_T2	T2	0.666	0.76	0.694	0.2817	0.7332	0.5632	0.9425	0.8788	0.3654	0.138	0.8772	0.632	0.2705	1.4637	0.2097	0.282	1.1203	2.0832	0.348	0.3065	0.2856	1.6302	0.6813	0.7488	0.356	0.4974	1.5855	0.2388	0.73	0.5424	0.4308	0.04525	0.8289
Classical monocytes _T2	T2	0.843178	0.960372	0.896319	0.247043	1.18191	0.73925	1.2697	1.26604	0.520466	0.395449	1.07837	0.929265	0.454472	1.98227	0.27067	0.494244	1.67523	2.121	0.444543	0.472798	0.388603	1.61414	0.799842	0.74332	0.433391	0.566692	1.79864	0.266334	0.976872	0.499567	0.552929	0.04939	0.823733
CM CD4 T cells_T2	T2	0.128682	0.008876	0.088994	0.012344	0.035499	0.049489	0.03242	0.132279	0.054359	0.004117	2.184e-06	0.044631	0.001284	0.111561	0.001321	0.031887	0.036618	0.020557	0.031208	0.004865	0.008988	0.003198	0.027573	0.057492	0.012207	0.014268	0.005813	0.000708	0.018162	0.01756	0.000999	9.06e-05	0.000324
CM CD8 T cells_T2	T2	0.033364	0.004218	0.009498	0.001005	0.01038	0.187804	0.14211	0.172508	0.057902	0.01373	4.78e-05	0.023534	0.016704	0.09153	0.001637	0.077232	0.057324	0.204115	0.057298	0.011973	0.039573	0.017681	0.129599	0.076807	0.050667	0.424429	0.00421	0.033097	0.00553	0.01652	0.008086	0.000149544	0.000836
EM CD4 T cells_T2	T2	0.041612	0.012351	0.034318	0.02029	0.11682	0.010465	0.013431	0.095076	0.118858	0.017158	1.516e-05	0.084111	0.003859	0.040272	0.006001	0.014624	0.066949	0.124832	0.121547	0.016846	0.008493	0.012514	0.028223	0.043544	0.046545	0.033936	0.009792	0.002708	0.067313	0.02827	0.005121	0.000181	0.001583
EM CD8 T cells_T2	T2	0.015813	0.003803	0.002861	0.00309	0.010021	0.051072	0.068861	0.185919	0.100869	0.022088	7.95e-05	0.029668	0.010418	0.053911	0.000808	0.033697	0.038612	0.094646	0.181577	0.032003	0.018729	0.013454	0.073251	0.047434	0.012809	0.203455	0.006471	0.020388	0.007556	0.005009	0.008607	0.000264	0.001054
EMRA CD4+ T cells_T2	T2	0.000629	2.65e-05	0.000268	2.78e-05	4.03e-05	1.33e-05	0.00011	0.000142	0.000217	4.12e-05	0	0.002428	2.73e-05	0.000183	7.27e-06	0.000204	0.000849	0	0.001408	6.31e-05	6.44e-06	0.000258	3.71e-05	6.29e-05	5.62e-05	5.65e-06	0.0001	1.39e-05	8.06e-05	2.7e-05	0	0	2.28e-05
EMRA CD8+ T cells_T2	T2	0.01411	9.33e-05	0.004263	0.001947	0.000607	0.005657	0.01546	0.043889	0.003286	0.001843	0	0.013519	0.004744	0.011256	5.32e-05	0.00043	0.003321	0.001511	0.03801	0.012085	0.002507	0.034363	0.000719	0.003106	0.003294	0.002204	0.010438	0.001354	0.000881	0.003073	0.000372	8.576e-07	0.000159
gd T cells_T2	T2	0.019486	0.004056	0.009984	0.005258	0.004417	0.016858	0.025269	0.011341	0.021124	0.003065	0.000316	0.008174	0.002532	0.009216	0.001393	0.007559	0.012573	0.033806	0.023245	0.027342	0.04233	0.027877	0.007356	0.009879	0.006617	0.017894	0.090762	0.001595	0.003467	0.015746	0.000404	0	0.00045
GzmB+ CD4 T cells_T2	T2	0.004126	0.001171	0.001541	0.001338	0.004859	0.001268	0.001922	0.004823	0.001549	0.001055	0	0.051497	0.000378	0.009505	0.000498	0.003038	0.039918	0.056697	0.004482	0.000871	0.000607	0.002942	0.004122	0.020241	0.000632	0.005385	0.000255	0.000923	0.000817	0.005173	0.001665	1.0458e-05	5.5e-05
GzmB+ CD8 T cells_T2	T2	0.075938	0.006804	0.018884	0.00537	0.014797	0.304172	0.274769	0.538249	0.193007	0.043728	4.35e-05	0.078488	0.06716	0.218903	0.002876	0.107362	0.091851	0.230342	0.261067	0.047445	0.080053	0.192431	0.182254	0.121372	0.150998	0.547067	0.031069	0.052932	0.012191	0.037086	0.013989	0.000395568	0.00396
GzmB+ gd T cells_T2	T2	0.009821	0.002973	0.004004	0.001493	0.002279	0.013301	0.01688	0.005557	0.014407	0.00187	0.0001738	0.007087	0.001377	0.005336	0.000734	0.003938	0.006978	0.032555	0.011134	0.015749	0.041991	0.024002	0.004156	0.005315	0.00442	0.014763	0.076785	0.00138	0.000773	0.008991	0.000269	0	0.000245
HLA-DR+ NK cells_T2	T2	0.096656	0.316384	0.044494	0.101365	0.150671	0.319688	0.044723	0.100434	0.107983	0.010279	0.0793605	0.204978	0.101168	0.028426	0.08801	0.082461	0.229451	0.33667	0.138468	0.072554	0.217586	0.498291	0.168953	0.126837	0.274664	0.035326	0.539276	0.042161	0.07766	0.330658	0.041648	0.015384	0.062416
HLA-DR+CD38+ CD4 T cells_T2	T2	0.14127	0.025157	0.10499	0.032275	0.17951	0.057382	0.047704	0.180047	0.146741	0.014976	1.51e-05	0.084602	0.00414	0.095802	0.008398	0.052541	0.084394	0.160309	0.120373	0.02036	0.017333	0.018952	0.075663	0.108861	0.074296	0.066502	0.015582	0.004052	0.083091	0.06186	0.00638	0.000371	0.002655
HLADR+CD38+ CD8 MAIT cells_T2	T2	0.000234947	1.99134e-05	3.7604e-05	0.000196892	0.000109455	0.00024963	6.1884e-05	7.2384e-05	3.6036e-05	0	4.71e-05	7.7964e-05	0.000103353	0.000211265	1.45521e-05	0.000182052	0.00052536	0.00120193	0.000194925	0.000615611	4.6031e-05	0.000502022	8.68e-05	0.00026487	2.276e-05	2.26116e-05	2.875e-05	8.9182e-05	0	0.000285576	0	0	2.26968e-05
HLA-DR+CD38+ CD8 T cells_T2	T2	0.063079	0.009369	0.044326	0.012579	0.018027	0.282191	0.187005	0.498018	0.18014	0.043355	8.26e-05	0.039181	0.045032	0.170027	0.002768	0.119661	0.096463	0.273674	0.292944	0.042745	0.085893	0.166815	0.190221	0.147199	0.137955	0.552719	0.019657	0.048899	0.011005	0.036459	0.014292	0.000527	0.004189
HLA-DR+CD38+ EM CD4 T cells_T2	T2	0.013323	0.011656	0.00887	0.013781	0.079307	0.007414	0.005662	0.03532	0.07661	0.005014	6.7732e-05	0.021285	0.001694	0.010756	0.005228	0.00995	0.040861	0.12218	0.077199	0.01075	0.005794	0.011512	0.022467	0.032998	0.040222	0.024505	0.006028	0.002263	0.04688	0.024627	0.004381	0.000163	0.001459
HLA-DR+CD38+ EM CD8 T cells_T2	T2	0.005196	0.00363	0.001074	0.001282	0.007012	0.044608	0.038819	0.159098	0.087313	0.014477	6.81315e-05	0.007924	0.005898	0.034953	0.000706	0.032959	0.030046	0.091795	0.143244	0.011861	0.017017	0.010788	0.072086	0.045746	0.01107	0.197803	0.004558	0.018123	0.005329	0.003829	0.008607	0.000264	0.000884
ICOS+ CD4 T cells_T2	T2	0.128682	0.019088	0.072998	0.026036	0.121352	0.057471	0.051525	0.163512	0.097452	0.017098	4.55e-06	0.040952	0.001937	0.103557	0.00753	0.033319	0.036932	0.133287	0.086819	0.012942	0.013619	0.013388	0.060438	0.092702	0.064021	0.046914	0.013128	0.003129	0.056756	0.057051	0.00467	0.000353082	0.002207
ICOS+ HLADR+CD38+ CD4+ T cells _T2	T2	0.067488	0.017538	0.031119	0.021592	0.08409	0.041063	0.024199	0.071651	0.068723	0.006184	4.55e-06	0.015204	0.001208	0.047026	0.00669	0.024273	0.021688	0.124667	0.05608	0.00988	0.010523	0.012833	0.051061	0.064806	0.055151	0.039418	0.008982	0.00276	0.043021	0.049619	0.004152	0.000299	0.002018
Intermediate (CD14hiCD16+) monocytes_T2	T2	0.02097	0.0294	0.0412	0.0303	0.00732	0.04464	0.01391	0.0026	0.03558	0.00256	0.0558	0.0329	0.01815	0.05628	0.00963	0.0072	0.01054	0.18024	0.03165	0.0081	0.00468	0.18297	0.06138	0.0801	0.02995	0.01374	0.2184	0.01764	0.0046	0.05634	0.0036	0.000475	0.04158
Ly_T2	T2	1	0.5	0.8	0.3	0.7	1	0.7	1.6	0.9	0.2	0.2	1.1	0.5	0.8	0.2	0.3	0.8	1.1	1.2	0.6	0.5	1.1	0.6	0.9	1	0.8	1.4	0.2	0.5	0.8	0.7	0.05	0.3
mDC_T2	T2	0.185249	0.045171	0.262615	0.072509	0.030256	0.108114	0.07826	0.224926	0.077269	0.001399	0.05784	0.193843	0.154479	0.150741	0.037745	0.004086	0.129684	0.173582	0.210524	0.145405	0.003184	0.23231	0.082438	0.370687	0.142556	0.065196	0.289681	0.064165	0.204394	0.252856	0.605565	0.014331	0.09909
Mo_T2	T2	0.9	1	1	0.3	1.2	0.8	1.3	1.3	0.6	0.4	1.2	1	0.5	2.1	0.3	0.5	1.7	2.4	0.5	0.5	0.4	1.9	0.9	0.9	0.5	0.6	2.1	0.3	1	0.6	0.6	0.05	0.9
Naïve CD4 T cells_T2	T2	0.072733	0.000436	0.07358	0.001926	4.03e-05	0.010643	0.013779	0.128146	0.041966	9.09e-05	0	0.051252	0.000164	0.039272	0	0.001809	0.020431	0.000879	0.01849	0	0.000173	0.000203	0.00117	0.031127	0	0.000113	0.000398	6.36e-05	0.000409	2.7e-05	0	3.62e-05	3.21e-05
Naïve CD8 T cells_T2	T2	0.0424	0.000226	0.075762	0.008754	0.00246	0.027282	0.022042	0.031698	0.027113	0.001015	0	0.010177	0.004107	0.033472	5.1e-05	0.001808	0.01924	0.011118	0.020619	0.002361	0.005971	0.029573	0.000894	0.02549	0.019063	0.003334	0.003758	0.001901	0.002354	0.010548	4.2e-05	2.63712e-05	0.000449
NK cells_T2	T2	0.226891	0.40562	0.084428	0.14059	0.362191	0.447116	0.101643	0.232487	0.205681	0.036844	0.1385	0.483439	0.212092	0.077455	0.146928	0.091725	0.339927	0.445331	0.287277	0.155362	0.311282	0.579408	0.213325	0.1658	0.559398	0.055984	0.8698	0.063977	0.153478	0.389009	0.062912	0.027971	0.116015
NKG2C CD8 T cells_T2	T2	0.002485	1.32e-05	5.99e-05	0.000162	0.000168	0.000103	0.001316	0.006705	0.000551	0.00091	4.09e-05	1.63e-05	0.003444	0.003318	1.46e-05	6.15e-05	0.003953	0.023519	0.000484	0.000783	0.002407	0.004707	7.38e-05	0.000219	0.000719	9.61e-05	0.001927	2.76e-05	4.02e-05	0.000149	1.37e-05	5.36e-06	2.29e-05
Non classical monocytes (CD14loCD16+)_T2	T2	0.03474	0.0256	0.0468	0.0303	0.00768	0.0192	0.01287	0.00923	0.0195	0.00092	0.03096	0.0335	0.0259	0.04074	0.01191	0.00145	0.01513	0.0768	0.0239	0.015	0.00424	0.08664	0.04518	0.05463	0.01495	0.00966	0.0798	0.01167	0.0126	0.0525	0.01404	0.0004	0.027
PD-1 CD8 T cells_T2	T2	0.085322	0.008406	0.016283	0.011426	0.018248	0.239523	0.220423	0.289545	0.1096	0.043952	4.55e-05	0.038055	0.048476	0.1878	0.0028	0.106133	0.046518	0.208391	0.169875	0.013316	0.076528	0.126621	0.18206	0.055031	0.118558	0.434037	0.016631	0.052104	0.011096	0.035255	0.009229	0.000369304	0.004274
PD-1+ CD4 T cells_T2	T2	0.150711	0.025344	0.068345	0.030884	0.247487	0.051706	0.065304	0.128146	0.116323	0.031285	6.8e-06	0.108143	0.006473	0.095052	0.009011	0.053597	0.076064	0.163293	0.125536	0.017597	0.020453	0.016436	0.07065	0.07076	0.074296	0.078191	0.018178	0.004081	0.083885	0.068417	0.00672	0.00038	0.002538
PD‐1+ EM CD8+ T cells_T2	T2	0.008219	0.003042	0.000769	0.001491	0.007619	0.041052	0.048608	0.105455	0.051009	0.014178	4.09e-05	0.011942	0.007982	0.042063	0.000722	0.028778	0.016209	0.068418	0.072631	0.003077	0.016313	0.008122	0.068783	0.019581	0.008662	0.150896	0.003114	0.019173	0.005895	0.003395	0.00613358	0.000237	0.000788
PD‐1+ EMRA CD8+ T cells_T2	T2	0.007524	4.66e-05	0.001131	0.001201	0.000179	0.002974	0.006785	0.013228	0.001057	0.000395	0	0.001953	0.001886	0.00231	1.93e-05	0.000258	0.000382	0.000342	0.007989	0.000627	0.0014	0.019722	0.000447	0.000253	0.001438	0.000961	0.003514	0.001199	0.000349	0.002312	4.19514e-05	3.65593e-08	1.81e-05
pDC_T2	T2	0.015215	0.00094	0.006294	0.003155	0.001678	0.004398	0.000566	0.005198	0.005559	5.43e-05	0.000431	0.006539	0.006015	0.005924	6.33e-05	8.76e-05	0.013737	0.008777	0.004825	0.002213	3.87e-05	0.020771	0.001623	0.011168	0.009624	0.000797	0.007942	0.004597	0.000693	0.006792	0.007401	0.006207	0.004095
PDL1+ Classical monocytes _T2	T2	0.166106	0.236252	0.116521	0.081277	0.375847	0.205512	0.382179	0.307648	0.128035	0.091349	0.200576	0.162621	0.04522	0.555035	0.084449	0.305443	0.33002	0.945966	0.142254	0.08274	0.137565	0.426132	0.285544	0.295841	0.143019	0.119572	0.742838	0.078835	0.264732	0.102411	0.166432	0.025782	0.320432
Tim3 CD8 T cells_T2	T2	0.024502	0.004979	0.02646	0.008999	0.004555	0.162268	0.061097	0.133496	0.031019	0.011566	9.2e-05	0.011692	0.016962	0.095677	0.002226	0.06764	0.026751	0.129995	0.058912	0.020589	0.040882	0.080596	0.116386	0.06786	0.066887	0.282011	0.009498	0.020665	0.004855	0.021192	0.006307	3.34553e-08	0.001991
Tim3+ Intermediate (CD14hiCD16+) monocytes_T2	T2	0.019397	0.028342	0.033496	0.02924	0.006742	0.039819	0.012686	0.001934	0.026792	0.002383	0.0441936	0.028755	0.016317	0.05341	0.009428	0.006883	0.009444	0.173932	0.029023	0.006934	0.004371	0.177847	0.054812	0.077777	0.028632	0.013012	0.196997	0.017181	0.003979	0.051945	0.0031572	0.000406	0.039543
Total MAIT cells_T2	T2	0.018685	0.00024	0.000304	0.008081	0.003975	0.000513	0.000735	0.002363	0.000389	4.4e-05	9.33e-05	0.013079	0.006964	0.002414	5.78e-05	0.000327	0.006519	0.012352	0.005263	0.047257	0.000271	0.003662	0.000533	0.000773	0.001805	0.000425	0.000416	0.000122	0.001186	0.001544	0	0	0.000232
Tregs_T2	T2	0.061394	0.001198	0.01389	0.002601	0.002429	0.013927	0.033567	0.024572	0.003891	0.015457	0	0.017516	0.000776	0.019528	0.000823	0.010419	0.005122	0.004876	0.007456	0.002213	0.007075	0.007653	0.014712	0.022765	0.009925	0.002835	0.00295	0.000722	0.004927	0.012349	0.000303	0.000172	0.000164
WBC_T2	T2	7.7	6.3	4.1	1.6	12.3	6.2	10.6	14.3	2.6	6	11.2	7.5	6.1	8.5	11	5.2	5.2	8	6.5	3.5	9	6.7	5.5	4	4.4	2.8	7.2	2.1	5.8	4.4	3.2	0.8	2.9
B cells_T3	T3	0.022512	0.000813	0.013158	0.019647	0.024654	0.046838	0.002211	0.003861	0	0.006147	no sample	0.012935	0.173348	0.000841	0.003154	3.55e-05	0.041455	0.033522	2.13e-05	0.027601	0.000133	0.04725	0.001984	0.106347	0.08474	0.000964	0.117728	0.028031	0.004257	0.236689	0.197434	0.00578	0.131434
CD16- NK cells_T3	T3	0.019519	0.059786	0.122192	0.097104	0.131851	0.079046	0.026927	0.140527	0.052068	0.006436	no sample	0.0442	0.082489	0.007947	0.249343	0.09161	0.128615	0.112566	0.078444	0.042861	0.161503	0.127525	0.067046	0.02009	0.074192	0.02439	0.035889	0.024915	0.251124	0.070647	0.058517	0.00571	0.067321
CD16+ gd T cells_T3	T3	0.000603042	4.39022e-05	0.00182069	0.000718509	0.000511384	0.000349336	0.00660356	0.000123325	0.00590309	0.00722518	no sample	0.00118653	7.06123e-05	0.00249115	4.14665e-05	0.000212774	0.00119069	0.00110164	0.038871	0.00211512	0.0269312	0.00215644	0.00214384	0.00394893	0.00650481	0.000514349	0.0111421	3.58436e-05	8.6688e-05	0.00036513	5.88252e-05	1.51872e-05	8.8051e-05
CD16+ mDC_T3	T3	0.120347	0.017011	0.06073	0.07111	0.052817	0.082413	0.011597	0.152813	0.237201	0.009305	no sample	0.018144	0.029828	0.006444	0.011108	0.004122	0.06628	0.028827	0.100753	0.027294	0.001456	0.121165	0.0302	0.135294	0.014812	0.027224	0.015596	0.066414	0.112306	0.015826	0.286048	0.006582	0.049636
CD16+ NK cells_T3	T3	0.126144	0.04019	0.157424	0.137447	0.316623	0.097003	0.155015	0.042213	0.0776473	0.040544	no sample	0.237329	0.142276	0.043656	0.149606	0.093088	0.13069	0.157376	0.309891	0.038009	0.336962	0.20285	0.190822	0.052964	0.401397	0.021113	0.120152	0.014136	0.029462	0.193949	0.070374	0.008969	0.062893
CD16+ total monocytes_T3	T3	0.159	0.0491	0.03288	0.02652	0.02888	0.1476	0.0375	0.01792	0.06616	0.01068	no sample	0.03829	0.0068	0.0036	0.00196	0.00564	0.02175	0.0225	0.06498	0.01203	0.01276	0.1542	0.03855	0.09667	0.03285	0.06558	0.01729	0.02928	0.0448	0.0146	0.01047	0.00504	0.04508
CD161low/‐ Vα7.2+ CD8+ T cells_T3	T3	0.004502	0.00012	0.009869	0.001298	0.004461	0.000815	0.008332	0.003603	0.009943	0.008946	no sample	0.026022	0.027178	0.0164	0.000189	0.003552	0.040943	0.121739	0.086036	0.026195	0.004568	0.03675	0.014679	0.034251	0.01809	0.049047	0.010867	0.000678	0.001277	0.003928	0.000596	0.002446	0.000488
CD27+ B cells_T3	T3	0.000297158	0.000103251	0.0012579	0.00111988	0.00204382	0.000618262	0.000395769	7.22007e-05	0	0.000351608	no sample	0.000482476	0.00107476	0.000279212	9.462e-05	5.467e-06	0.000426986	0.00131406	0	0.000701065	1.7689e-05	0.000789075	0.000432512	0.000584909	0.0017287	0.000314264	0.0123614	7.84868e-05	0.000962082	0.00163315	0.000750249	3.6414e-05	0.00346986
CD27+ CD4 T cells_T3	T3	0.129977	0.04434	0.551694	0.048828	0.117402	0.088196	0.088903	0.39997	0.145616	0.090326	no sample	0.06505	0.006896	0.23385	0.012793	0.120887	0.092512	0.076771	0.130802	0.018868	0.035522	0.019782	0.215429	0.089677	0.040454	0.052369	0.047026	0.001965	0.093329	0.034917	0.004458	0.000392	0.002131
CD27+ CD8 T cells_T3	T3	0.079821	0.004443	0.255207	0.037296	0.106155	0.034223	0.210848	0.120711	0.222929	0.057835	no sample	0.23912	0.154195	0.228013	0.005932	0.020396	0.096131	0.339245	0.293782	0.11248	0.11757	0.30315	0.385406	0.143947	1.75252	0.304695	0.064612	0.012402	0.025	0.083682	0.021247	0.002164	0.026453
CD27+ gd T cells_T3	T3	0.005108	0.001116	0.000107733	0.009681	0.006529	0.003852	0.028337	0.004242	0.012624	0.008077	no sample	0.003495	0.000829	0.004413	0.000337	0.006616	0.002732	0.020057	0.010827	0.006944	0.010649	0.01359	0.018495	0.009933	0.037388	0.021745	0.00832	0.00041	0.001533	0.002942	0.0003	5.41e-05	0.000546
CD3+CD56+ cells_T3	T3	0.013639	0.0013	0.021931	0.024407	0.01174	0.001054	0.021085	0.003346	0.022811	0.015093	no sample	0.012631	0.022917	0.029966	0.004573	0.005541	0.014501	0.036345	0.213919	0.070146	0.106246	0.119625	0.014679	0.02012	0.008569	0.008789	0.066109	0.000514	0.002129	0.003618	0.00447	0.000428	0.001302
CD34+CD3-_T3	T3	0.0006	5e-05	0.00025	0.00105	0.00045	0.0005	0.0002	0.00663	0.00046	0.00045	no sample	0.00035	0.0545	0.00392	0.00032	0.00075	0.00396	0.00049	0.00744	0.00276	0.00055	0.0011	0.00078	0.00876	0.00049	0.00018	4e-05	0.00046	0.00096	0.00061	0.02421	0.00013	7e-05
CD38 CD4 T cells_T3	T3	0.127712	0.061125	0.456487	0.065862	0.121815	0.11975	0.085654	0.429698	0.243678	0.078125	no sample	0.088546	0.026946	0.226371	0.034773	0.22966	0.182208	0.318705	0.326634	0.085919	0.044505	0.115395	0.24793	0.135757	0.070932	0.087221	0.060069	0.010275	0.218606	0.045223	0.015522	0.00094	0.005884
CD38+ CD8 MAIT cells_T3	T3	0.00104875	4.1454e-05	0.000633375	0.0051858	0.00359279	6.60822e-05	0.00164261	0.000318021	0.000330058	0.000505336	no sample	0.00468293	0.000405881	0.000901816	0	0.0001712	0.0007196	0.00420307	0.00217777	0.0038463	0.000231384	0.00228883	0.0003255	0.00165568	0.000523916	0.00539419	0	7.61873e-05	0	0.00066174	0.000691008	4.4064e-05	8.712e-05
CD38+ non-classical monocytes_T3	T3	0.072019	0.024537	0.016831	0.014959	0.011474	0.053414	0.01139	0.008421	0.026232	0.004341	no sample	0.016072	0.003106	0.001815	0.000752	0.001812	0.011642	0.008205	0.033957	0.007353	0.005247	0.052682	0.015829	0.046426	0.014165	0.028577	0.012298	0.013686	0.025941	0.007254	0.0060552	0.001891	0.021552
CD38+GzmB+ CM CD8 T cells_T3	T3	0.017525	0.001532	0.021317	0.001056	0.009376	0.012234	0.113926	0.009684	0.018915	0.004295	no sample	0.107091	0.044536	0.01302	0.002472	0.012497	0.027878	0.212475	0.047447	0.035431	0.054656	0.142706	0.216347	0.053094	0.552788	0.13542	0.030222	0.006314	0.01058	0.036883	0.020813	0.002459	0.004719
CD4 T cells_T3	T3	0.15096	0.066081	0.630507	0.078501	0.191834	0.12932	0.098453	0.5405	0.295367	0.107021	no sample	0.09709	0.033641	0.287638	0.048095	0.247212	0.216656	0.35216	0.371597	0.101439	0.051038	0.11775	0.287622	0.137964	0.078551	0.091715	0.061232	0.010681	0.25156	0.050025	0.016391	0.000948	0.005968
CD4+CD8+ T cells (dp)_T3	T3	0.001059	5.21e-05	0.003838	0.000744	0.000869	0.00012	0.001292	0.000815	0.002603	0.000527	no sample	0.001522	0.000191	0.002147	2.02e-05	0.000611	0.000768	0.001835	0.003348	0.001002	0.000218	0.001688	0.012695	0.002084	0.000217	0.002835	0.000474	1.42e-05	0.000155	9.41e-05	3.48e-05	4.89297e-05	2.31e-05
CD45RA+ gd T cells_T3	T3	0.006259	0.000162	0.019787	0.012694	0.001364	0.001917	0.026324	0.004055	0.016491	0.010972	no sample	0.005504	0.00062	0.00376	0.00039	0.002244	0.011317	0.017093	0.093773	0.023825	0.040689	0.056393	0.004582	0.009798	0.05982	0.019445	0.025162	0.000546	0.002136	0.001141	0.000388	7.46e-05	0.000193
CD45RA+GzmB+CD27- gd T cells_T3	T3	0.003097	7.76e-05	0.0092291	0.005367	0.000451	0.000676	0.012382	0.001983	0.009246	0.006399	no sample	0.002692	0.000477	0.002276	0.000373	0.001298	0.008057	0.009534	0.082354	0.020553	0.034905	0.050941	0.002274	0.006848	0.026006	0.009994	0.022308	0.000273	0.001803	0.000575	0.000213	6.79e-05	9.4e-05
CD57 CD4 T cells_T3	T3	0.014537	0.008987	0.021122	0.002033	0.084023	0.027287	0.004617	0.015188	0.037512	0.003703	no sample	0.015534	0.011001	0.021314	0.017603	0.049195	0.084279	0.117621	0.072833	0.046459	0.004777	0.040859	0.039979	0.027041	0.020109	0.015592	0.020941	0.003194	0.03547	0.021111	0.006458	0.000173	0.002208
CD57 CD8 T cells_T3	T3	0.081101	0.002325	0.064542	0.008323	0.053723	0.041966	0.26288	0.29187	0.775909	0.056636	no sample	0.126528	0.147053	0.184831	0.013901	0.028944	0.310544	0.49012	0.908932	0.54151	0.241432	0.433763	0.380677	0.483923	1.33641	0.408636	0.109815	0.036213	0.043574	0.078361	0.114328	0.009851	0.008242
CD57 NK cells_T3	T3	0.088563	0.023894	0.066269	0.05723	0.169523	0.041019	0.115897	0.060121	0.082711	0.030208	no sample	0.088682	0.082714	0.037877	0.06064	0.053562	0.152212	0.073424	0.152227	0.026444	0.103182	0.04427	0.053121	0.03229	0.073716	0.006416	0.048685	0.003132	0.03816	0.063503	0.050525	0.003831	0.013933
CD57+CD38+ CD8 T cells_T3	T3	0.071763	0.002351	0.064542	0.009519	0.053336	0.04145	0.256079	0.23782	0.742132	0.051741	no sample	0.140465	0.106718	0.156043	0.012928	0.02913	0.302184	0.508868	0.902036	0.530262	0.239072	0.446663	0.375357	0.482476	1.42753	0.411605	0.109815	0.034454	0.044123	0.076668	0.114762	0.00972	0.009704
CD57+GzmB+ CD3+CD56+ cells_T3	T3	0.006451	0.000699	0.011448	0.007395	0.001124	0.000487	0.011639	0.001767	0.013094	0.011667	no sample	0.005911	0.006623	0.021426	0.002867	0.002466	0.010542	0.022207	0.151669	0.043841	0.088184	0.096179	0.006928	0.013561	0.002082	0.005124	0.057845	0.000245	0.000954	0.001715	0.002472	0.00019	0.000316
CD57+GzmB+ CD8 T cells_T3	T3	0.053598	0.001131	0.043225	0.003485	0.017822	0.025138	0.208128	0.142782	0.521133	0.038456	no sample	0.096822	0.094954	0.07655	0.00773	0.023555	0.213159	0.430306	0.733766	0.457953	0.215873	0.363619	0.335161	0.47235	1.13291	0.389629	0.098612	0.030486	0.032289	0.051878	0.111004	0.00913	0.005051
CD57+NKG2C+ NK cells_T3	T3	0.001398	0.00044	0.004753	0.002815	0.006637	0.000176	0.018558	0.003125	0.023242	0.000686	no sample	0.002477	0.009777	0.012178	0.002035	0.001034	0.093609	0.004049	0.030756	0.000898	0.007926	0.001421	0.008639	0.001965	0.008133	0.00015	0.005196	0.000285	0.001487	0.024634	0.003209	0.000264	0.001992
CD57+PD1+CD38+ CD4 T cells_T3	T3	0.008665	0.008194	0.011601	0.001319	0.051795	0.021596	0.004056	0.008432	0.01914	0.002461	no sample	0.01136	0.009352	0.009406	0.012793	0.042273	0.064347	0.106	0.059827	0.036721	0.004241	0.038975	0.034227	0.023592	0.017753	0.014858	0.020635	0.003065	0.029433	0.01976	0.006097	0.00017	0.002154
CD69+ CD8 MAIT cells_T3	T3	0.002362	1.94e-05	0.000251	0.008037	0.002588	2.81e-05	0.001155	0.00013	6.9e-05	0.000391	no sample	0.004155	0.000292	0.001532	0	0.000114	0.000605	0.006657	0.001816	0.004032	6.62e-05	0.001811	0.000233	0.001025	0.00039	0.000913	0	3.09e-05	0	0.000681	0.000345504	2.75e-05	7.34e-05
CD69+ NK cells_T3	T3	0.072832	0.04149	0.099823	0.126658	0.224237	0.061089	0.070048	0.036731	0.029864	0.03298	no sample	0.140765	0.040233	0.025543	0.136441	0.094565	0.062752	0.142259	0.130869	0.041001	0.209355	0.148008	0.148274	0.039741	0.18548	0.021113	0.125457	0.014488	0.090629	0.115364	0.102468	0.01051	0.058466
CD8 T cells_T3	T3	0.127919	0.005283	0.296064	0.052017	0.129142	0.051619	0.340078	0.450416	0.965061	0.099887	no sample	0.366749	0.42015	0.327135	0.01498	0.046459	0.417959	0.89275	1.37926	0.803427	0.393211	0.80625	0.591113	0.723353	3.0373	0.593947	0.130267	0.045097	0.078371	0.120928	0.144536	0.016391	0.033232
CD8+ MAIT cells_T3	T3	0.005091	4.7e-05	0.001125	0.0129	0.005553	7.23e-05	0.002074	0.000419	0.000454	0.000559	no sample	0.007042	0.002521	0.002584	1e-05	0.000214	0.0028	0.010534	0.007862	0.010927	0.000248	0.003144	0.000372	0.001664	0.001154	0.005405	1.56e-05	8.57e-05	1.18e-05	0.001076	0.000708	4.59e-05	0.00011
CD86+ Classical monocytes _T3	T3	0.418388	0.712856	0.528004	0.151359	0.50961	0.539461	0.798009	0.847637	0.212914	0.115604	no sample	0.530392	0.063781	0.05858	0.076767	0.463197	0.251142	0.489479	0.44787	0.165001	0.182882	0.685546	0.181359	0.556577	0.29731	0.50398	0.059854	0.113957	1.16404	0.129692	0.14843	0.039636	0.509678
CD86+ Intermediate (CD14hiCD16+) monocytes_T3	T3	0.083754	0.020765	0.012664	0.009878	0.012917	0.068722	0.02331	0.00332	0.025758	0.004603	no sample	0.020682	0.001381	0.001308	0.000714	0.003459	0.005647	0.01166	0.028079	0.00323	0.005757	0.0916	0.018786	0.048267	0.016312	0.035167	0.004062	0.01265	0.013496	0.006223	0.00276969	0.003058	0.021399
CD86+ mDC_T3	T3	0.116228	0.017623	0.059583	0.068091	0.046081	0.055361	0.012189	0.166851	0.193491	0.007272	no sample	0.018593	0.019801	0.005986	0.037673	0.007171	0.051237	0.052352	0.093447	0.023282	0.001289	0.100713	0.026174	0.135153	0.015081	0.027757	0.014522	0.052529	0.124026	0.01415	0.273174	0.007647	0.060954
CD86+ non-classical monocytes_T3	T3	0.070457	0.02411	0.01626	0.014745	0.008154	0.042757	0.010824	0.008421	0.025658	0.004249	no sample	0.012765	0.00224	0.001648	0.000683	0.001782	0.008967	0.00573	0.032544	0.005008	0.002519	0.045203	0.012677	0.0471	0.00798	0.027871	0.006615	0.01239	0.024654	0.006145	0.0054144	0.001715	0.017982
CD86+ total monocytes_T3	T3	0.5712	0.813	0.5656	0.1784	0.5496	0.674	0.877	0.8848	0.2752	0.1314	no sample	0.5726	0.0648	0.0637	0.0866	0.4926	0.286	0.567	0.5154	0.1794	0.2064	0.854	0.213	0.6671	0.3505	0.5694	0.0636	0.1478	1.2784	0.1356	0.1779	0.04415	0.5635
Classical monocytes _T3	T3	0.443678	0.95943	0.763011	0.174981	0.773308	0.867301	0.964944	1.57261	0.330612	0.188587	no sample	0.662162	0.19211	0.096033	0.197344	0.594604	0.482965	0.875634	0.532544	0.290495	0.385827	0.837052	0.263221	0.58587	0.455298	0.537292	0.08725	0.163967	1.51963	0.182665	0.283264	0.045559	0.641912
CM CD4 T cells_T3	T3	0.057818	0.02141	0.24905	0.023629	0.026857	0.051728	0.041449	0.108641	0.051394	0.0442	no sample	0.02068	0.001844	0.121959	0.002929	0.076141	0.036832	0.033948	0.060942	0.006421	0.017914	0.006971	0.0883	0.043735	0.010526	0.021003	0.018921	0.000483	0.047293	0.014857	0.002032	0.000175	0.00068
CM CD8 T cells_T3	T3	0.040934	0.001928	0.054476	0.004099	0.030348	0.020183	0.202346	0.068013	0.118703	0.020677	no sample	0.160636	0.120583	0.037293	0.006007	0.030802	0.16175	0.589215	0.324126	0.273969	0.162003	0.346688	0.335752	0.2416	1.01446	0.289252	0.055754	0.023676	0.035737	0.066752	0.089323	0.01249	0.008175
EM CD4 T cells_T3	T3	0.019474	0.019956	0.066203	0.025748	0.067142	0.036856	0.008506	0.088642	0.127599	0.012521	no sample	0.029224	0.024659	0.046022	0.032127	0.112234	0.115261	0.26412	0.223701	0.078615	0.014189	0.09161	0.063852	0.044838	0.034248	0.036319	0.012001	0.008288	0.146408	0.015658	0.009408	0.000521	0.003724
EM CD8 T cells_T3	T3	0.011462	0.000676	0.010599	0.004146	0.018984	0.003546	0.047271	0.071166	0.369618	0.016581	no sample	0.010709	0.132767	0.031111	0.004614	0.019884	0.156735	0.367813	0.553083	0.359132	0.110099	0.234619	0.102854	0.146117	0.103572	0.11285	0.037647	0.019437	0.038872	0.022734	0.095394	0.0089	0.005583
EMRA CD4+ T cells_T3	T3	0.000408	1.39e-05	0.000221	0.000102	4.6e-05	3.49e-05	4.63e-05	0.000486	0.002245	7.06e-05	no sample	0.001058	1.88e-05	0.000575	5.29e-06	0.000163	0.004571	0.000264	0.002192	0.000325	1.68e-05	0.000754	6.9e-05	0.000235	0.00011	1.83e-05	0.000441	4.7e-06	7.8e-05	3.92e-06	0	1.8e-06	8.95e-06
EMRA CD8+ T cells_T3	T3	0.006294	3.86e-05	0.005684	0.002819	0.001847	0.003489	0.006836	0.055401	0.114842	0.015882	no sample	0.005905	0.007185	0.045799	0.000201	0.0004	0.018683	0.00375	0.084824	0.050455	0.021548	0.058453	0.009931	0.046946	0.031588	0.01473	0.004598	0.001623	0.001199	0.001113	0.001908	0.000154	0.000123
gd T cells_T3	T3	0.009137	0.003007	0.035911	0.017829	0.010331	0.006086	0.050332	0.009866	0.044451	0.018441	no sample	0.006696	0.002791	0.008157	0.001735	0.016623	0.015524	0.049401	0.109805	0.039908	0.065734	0.081375	0.02777	0.027066	0.066173	0.041817	0.040195	0.001469	0.00774	0.004961	0.002086	0.000336	0.000922
GzmB+ CD4 T cells_T3	T3	0.003397	0.000548	0.005044	0.002206	0.00142	0.000634	0.002274	0.00627	0.001181	0.000407	no sample	0.01233	0.002368	0.007076	0.00077	0.004499	0.055681	0.147907	0.040876	0.012274	0.00075	0.029791	0.024851	0.019177	0.000346	0.006081	0.001555	0.003482	0.001987	0.002301	0.002786	0.000283	0.000304
GzmB+ CD8 T cells_T3	T3	0.077263	0.002293	0.076977	0.0116	0.036805	0.043773	0.287026	0.300878	0.774944	0.051841	no sample	0.291199	0.297046	0.187121	0.014171	0.033776	0.299677	0.760623	1.12134	0.760042	0.390852	0.728044	0.525499	0.665485	2.92188	0.557716	0.127662	0.040227	0.062618	0.082231	0.141212	0.01626	0.018178
GzmB+ gd T cells_T3	T3	0.005418	0.001263	0.009301	0.008041	0.001736	0.001296	0.041071	0.003631	0.014713	0.011544	no sample	0.005477	0.00132	0.003948	0.001013	0.004521	0.009904	0.038533	0.068518	0.029612	0.065405	0.068518	0.017079	0.019244	0.039174	0.030526	0.035934	0.001168	0.001989	0.002431	0.00146	0.000312	0.000475
HLA-DR+ NK cells_T3	T3	0.093953	0.069883	0.147917	0.149409	0.17042	0.109502	0.109347	0.07401	0.08362	0.026121	no sample	0.179616	0.110809	0.014655	0.214236	0.146281	0.148582	0.181671	0.243486	0.038656	0.310544	0.226968	0.209131	0.058078	0.315791	0.033991	0.090036	0.024446	0.141977	0.208502	0.084037	0.009864	0.082556
HLA-DR+CD38+ CD4 T cells_T3	T3	0.089066	0.058283	0.237701	0.047101	0.099178	0.096731	0.065865	0.19404	0.163633	0.037885	no sample	0.060875	0.023414	0.064143	0.030252	0.209389	0.131944	0.300745	0.261976	0.06979	0.03542	0.110685	0.231823	0.111889	0.064726	0.083461	0.0507	0.009367	0.182633	0.03992	0.014178	0.00078	0.005389
HLADR+CD38+ CD8 MAIT cells_T3	T3	0.00014153	2.4863e-05	0.000207	0.00012255	0.000571959	2.81247e-05	0.0002018	0.000231288	0.00020657	0.000152048	no sample	0.000503503	0.000122773	0.000106461	0	9.2662e-05	0.0004984	0.000629933	0.000704435	0.00039665	3.2984e-05	0.000773424	0.0003255	0.00148096	0.000109168	0.00503746	0	4.52496e-05	0	0.00012912	0.000673308	4.4064e-05	5.962e-05
HLA-DR+CD38+ CD8 T cells_T3	T3	0.099009	0.004559	0.146256	0.022159	0.104476	0.031591	0.281585	0.23872	0.752748	0.066025	no sample	0.341077	0.349565	0.144921	0.008239	0.04409	0.338547	0.856147	1.26616	0.666844	0.353103	0.760294	0.5787	0.712503	2.79431	0.583256	0.120106	0.040903	0.062932	0.108593	0.142946	0.016276	0.031504
HLA-DR+CD38+ EM CD4 T cells_T3	T3	0.009707	0.017049	0.021185	0.011304	0.030693	0.029097	0.005513	0.031025	0.078272	0.00579	no sample	0.01835	0.01608	0.008198	0.019815	0.096165	0.081679	0.232426	0.180968	0.057922	0.009799	0.087253	0.048608	0.040699	0.028043	0.031917	0.00992	0.007338	0.104649	0.012106	0.008179	0.000422	0.003312
HLA-DR+CD38+ EM CD8 T cells_T3	T3	0.008673	0.000576	0.007224	0.00128	0.012617	0.002106	0.039789	0.042564	0.291448	0.012386	no sample	0.008619	0.119323	0.015343	0.002651	0.019373	0.132075	0.360671	0.518602	0.310926	0.104987	0.229781	0.10108	0.145394	0.094764	0.110474	0.035172	0.018129	0.033464	0.020437	0.094671	0.008835	0.005184
ICOS+ CD4 T cells_T3	T3	0.06763	0.049825	0.171498	0.03768	0.079611	0.101258	0.05858	0.19404	0.074728	0.043022	no sample	0.043496	0.010429	0.126561	0.021402	0.203703	0.066947	0.206014	0.183941	0.040373	0.024192	0.078304	0.192994	0.091056	0.061584	0.077132	0.036678	0.007989	0.159741	0.035368	0.009441	0.000825	0.004977
ICOS+ HLADR+CD38+ CD4+ T cells _T3	T3	0.043476	0.04401	0.075661	0.025984	0.04182	0.07992	0.040956	0.078913	0.047259	0.018622	no sample	0.02971	0.007065	0.033654	0.015102	0.178981	0.042898	0.165163	0.143808	0.029113	0.01771	0.070061	0.154453	0.07795	0.052236	0.069979	0.030677	0.007039	0.116975	0.028664	0.008458	0.000673	0.004524
Intermediate (CD14hiCD16+) monocytes_T3	T3	0.0846	0.0224	0.01384	0.0101	0.0156	0.0834	0.0252	0.00416	0.0324	0.00526	no sample	0.02184	0.00262	0.00149	0.00098	0.00366	0.00705	0.01422	0.02874	0.00429	0.0074	0.1	0.02187	0.04851	0.0186	0.03618	0.00469	0.01404	0.01488	0.00662	0.00327	0.00313	0.02331
Ly_T3	T3	0.6	0.2	1.4	0.5	0.9	0.5	0.7	1.7	1.9	0.3	no sample	0.8	1	0.7	0.6	0.5	1.1	1.7	2.4	1.2	1.1	1.5	1.2	1.2	3.8	0.8	0.6	0.2	0.8	0.7	0.9	0.05	0.4
mDC_T3	T3	0.128713	0.021865	0.088271	0.079453	0.076546	0.089872	0.013773	0.401085	0.278405	0.010757	no sample	0.024957	0.042309	0.010904	0.129461	0.010229	0.113105	0.110447	0.11784	0.0436	0.001589	0.128625	0.034713	0.141078	0.022375	0.031328	0.016788	0.073467	0.174931	0.016434	0.402318	0.009511	0.092777
Mo_T3	T3	0.6	1	0.8	0.2	0.8	1	1	1.6	0.4	0.2	no sample	0.7	0.2	0.1	0.2	0.6	0.5	0.9	0.6	0.3	0.4	1	0.3	0.7	0.5	0.6	0.1	0.2	1.6	0.2	0.3	0.05	0.7
Naïve CD4 T cells_T3	T3	0.02838	0.000132	0.165823	0.003509	9.04e-06	0.004953	0.013685	0.149178	0.051098	0.019692	no sample	0.024952	0	0.061267	0	0.008455	0.013866	0.000345	0.024228	0	0.000301	0.000153	0.003279	0.027317	0	7.25e-05	0.001268	3.52e-05	0.000478	3.92e-06	8.85e-05	9.01e-06	2.33e-05
Naïve CD8 T cells_T3	T3	0.022642	0.000639	0.170533	0.019766	0.003861	0.01435	0.020201	0.024458	0.080583	0.014983	no sample	0.0139	0.003025	0.053323	0.000121	0.001515	0.018265	0.028747	0.030482	0.003133	0.012779	0.020318	0.017201	0.022424	0.039789	0.021857	0.002423	0.001326	0.005705	0.004499	0.000159	4.75e-05	0.000489
NK cells_T3	T3	0.145663	0.099976	0.279616	0.234551	0.448474	0.176049	0.181942	0.18274	0.129845	0.04698	no sample	0.281529	0.224765	0.051603	0.398949	0.184698	0.259305	0.269942	0.388335	0.08087	0.498465	0.330375	0.257868	0.073054	0.475589	0.045503	0.156041	0.039051	0.280586	0.264596	0.128891	0.014679	0.130214
NKG2C CD8 T cells_T3	T3	0.001177	1.64e-05	0.00077	0.00025	0.000375	1.19e-05	0.002449	0.002928	0.019494	0.003926	no sample	0.000697	0.003067	0.004645	1.5e-05	8.36e-05	0.007732	0.040888	0.002483	0.007713	0.013448	0.009756	0.002837	0.000181	0.003948	4.95e-05	0.006982	0.000113	5.96e-05	8.22e-05	0.00172	7.54e-05	5.98e-05
Non classical monocytes (CD14loCD16+)_T3	T3	0.0744	0.0267	0.01904	0.01642	0.01328	0.0642	0.0123	0.01376	0.03376	0.00542	no sample	0.01645	0.00418	0.00211	0.00098	0.00198	0.0147	0.00828	0.03624	0.00774	0.00536	0.0542	0.01668	0.04816	0.01425	0.0294	0.0126	0.01524	0.02992	0.00798	0.0072	0.00191	0.02177
PD-1 CD8 T cells_T3	T3	0.095811	0.004374	0.08201	0.021691	0.098406	0.032572	0.292467	0.1626	0.328121	0.05264	no sample	0.303668	0.338641	0.185158	0.013302	0.040141	0.151719	0.484763	0.722732	0.163899	0.270922	0.603881	0.550326	0.334912	2.23849	0.489412	0.09262	0.038783	0.064578	0.097831	0.084554	0.013539	0.02858
PD-1+ CD4 T cells_T3	T3	0.084538	0.061521	0.19861	0.043804	0.181475	0.090395	0.070788	0.132963	0.127894	0.046447	no sample	0.052429	0.029772	0.103262	0.042949	0.206669	0.128694	0.323987	0.256402	0.06979	0.040065	0.108683	0.231536	0.087607	0.071717	0.088872	0.058477	0.009944	0.203009	0.046773	0.014391	0.000898	0.00561
PD‐1+ EM CD8+ T cells_T3	T3	0.009133	0.000524	0.004885	0.001576	0.011649	0.002576	0.04353	0.036258	0.132213	0.009969	no sample	0.007335	0.113861	0.022769	0.00406	0.017933	0.058096	0.190156	0.256542	0.065961	0.082181	0.176569	0.093396	0.070672	0.068643	0.09028	0.023448	0.015784	0.035502	0.017535	0.0586816	0.007032	0.004187
PD‐1+ EMRA CD8+ T cells_T3	T3	0.004157	3.01e-05	0.001895	0.001462	0.000865	0.001435	0.004965	0.012431	0.02818	0.005654	no sample	0.002457	0.002227	0.011908	8.09e-05	0.000204	0.003302	0.000768	0.02262	0.003133	0.008887	0.024913	0.008394	0.00991	0.016705	0.008731	0.00254	0.001317	0.000635	0.00058	0.000231258	8.2e-05	2.76e-05
pDC_T3	T3	0.00384	0.00078	0.012884	0.003635	0.002818	0.001413	0.000459	0.005577	0.003217	0.000121	no sample	0.002739	0.001337	0.000412	0.000473	0.002415	0.005459	0.001658	0.005691	0.000134	6.67e-05	0.00375	0.000912	0.002874	0.003856	0.00068	0.000146	0.001808	0.001587	0.000372	0.005588	0.002232	0.00217
PDL1+ Classical monocytes _T3	T3	0.149963	0.20148	0.130475	0.046545	0.251325	0.15091	0.378258	0.232746	0.050253	0.093162	no sample	0.212554	0.011123	0.019687	0.038877	0.296707	0.080655	0.249556	0.203432	0.075529	0.102244	0.385044	0.092654	0.29645	0.094247	0.28369	0.059592	0.053945	0.385986	0.038177	0.0784641	0.022871	0.198993
Tim3 CD8 T cells_T3	T3	0.027247	0.002599	0.071647	0.016177	0.017951	0.019977	0.092161	0.066211	0.092742	0.01788	no sample	0.112959	0.029831	0.087999	0.008134	0.032243	0.067291	0.232115	0.211027	0.111676	0.118357	0.297506	0.244721	0.262577	0.604422	0.337362	0.05354	0.016821	0.029467	0.032409	0.049431	0.009261	0.010701
Tim3+ Intermediate (CD14hiCD16+) monocytes_T3	T3	0.082908	0.020653	0.013037	0.009938	0.014617	0.071807	0.024167	0.00292	0.020542	0.005081	no sample	0.020399	0.001745	0.00139	0.000907	0.003547	0.006232	0.013822	0.027504	0.003934	0.006971	0.0971	0.019574	0.04754	0.018005	0.035022	0.004062	0.013338	0.013094	0.00574	0.00286452	0.00308	0.021422
Total MAIT cells_T3	T3	0.007151	8.94e-05	0.002741	0.022936	0.009157	0.000326	0.003061	0.000729	0.001433	0.000532	no sample	0.007609	0.008667	0.002833	0.000111	0.000398	0.005971	0.011997	0.018412	0.023734	0.000377	0.00375	0.000754	0.00274135	0.001904	0.006804	3.25e-05	0.0001714	0.001606	0.001344	0.001043	4.59e-05	0.000163
Tregs_T3	T3	0.028471	0.002032	0.035089	0.009953	0.002348	0.023582	0.035368	0.035604	0.012283	0.023654	no sample	0.007152	0.00191	0.013051	0.006623	0.067486	0.012283	0.015173	0.010043	0.005274	0.015292	0.004875	0.098387	0.010539	0.011902	0.007229	0.005085	0.000401	0.007353	0.003824	0.001341	6.42e-05	0.000203
WBC_T3	T3	4.4	8.9	7.5	2.4	13.5	6.9	12	22.1	4.1	4.4	no sample	5	3.1	5.7	13.4	3.4	4.6	7.4	6.2	4.1	11.3	8.1	10.1	5	7	2.7	3.4	2.1	6.8	4.9	4.4	0.8	5.6
B cells_T4	T4	0.103657	0.007411	0.015123	0.042566	0.01298	0.11761	0.014509	0.045124	5.93e-06	0.002821	0.077043	0.066861	0.307581	0.014693	0.139023	0	0.176944	0.008055	1.95e-05	0.013053	0.000283	0.129657	0.023635	0.551044	0.07118	7e-05	1.79e-05	no sample	0.046877	0.162628	0.402154	0.206088	0.0511
CD16- NK cells_T4	T4	0.025249	0.084548	0.036823	0.028848	0.052968	0.032686	0.036275	0.020105	0.019147	0.059064	0.210929	0.033194	0.049577	0.02744	0.129937	0.211575	0.049512	0.126092	0.013665	0.045362	0.160743	0.045373	0.083245	0.038731	0.072295	0.003724	0.001144	no sample	0.095996	0.065012	0.010662	0.102693	0.058833
CD16+ gd T cells_T4	T4	0.00133113	0.000271744	0.000216086	0.000176698	0.000397651	0.000563492	0.00722433	4.86292e-05	0.00153336	0.000267889	0.000496253	0.00215058	0.000867858	0.00297017	0.000107394	0.000119778	0.00620664	0.000371528	0.0132324	0.00562789	0.00847315	0.00621502	0.0028128	0.00444043	0.00266138	1.92595e-05	7.564e-06	no sample	8.6316e-05	9.12084e-05	0.000886374	0.000708823	0.000408259
CD16+ mDC_T4	T4	0.060749	0.001961	0.042901	0.060723	0.077356	0.056579	0.021057	0.003033	0.118103	0.011568	0.0231004	0.058437	0.019709	0.076828	0.006347	0.021638	0.009985	0.079568	0.014596	0.03985	0.004212	0.023761	0.097708	0.029289	0.031751	0.000109	0	no sample	0.047853	0.030411	0.03138	0.033898	0.035716
CD16+ NK cells_T4	T4	0.118211	0.053377	0.039257	0.042205	0.207959	0.054709	0.098576	0.003493	0.030975	0.073665	0.117621	0.230249	0.164115	0.083206	0.083425	0.167592	0.102365	0.139925	0.056773	0.051358	0.221978	0.075945	0.443621	0.286739	0.705067	0.008772	0.002619	no sample	0.038077	0.197135	0.027692	0.124003	0.128534
CD16+ total monocytes_T4	T4	0.0604	0.00249	0.01118	0.07525	0.0453	0.0328	0.0224	0.001048	0.1234	0.00674	0.0225	0.0374	0	0.04152	0.0124	0.01185	0.00506	0.03018	0.00664	0.02238	0.00789	0.0927	0.12735	0.04705	0.04626	0.00184	0.00203	no sample	0.01308	0.0272	0.0678	0.01248	0.01448
CD161low/‐ Vα7.2+ CD8+ T cells_T4	T4	0.006751	0.010156	0.002676	0.004474	0.002649	0.001324	0.007397	0.000702	0.005777	0.002244	0.030817	0.004002	0.047696	0.017365	0.001448	0.002883	0.070335	0.031847	0.016483	0.077462	0.00326	0.029052	0.006894	0.036092	0.015922	0.000878	7.9e-05	no sample	0.005187	0.001456	0.004655	0.060241	0.010646
CD27+ B cells_T4	T4	0.0024774	0.00106718	0.0015123	0.00121313	0.000955328	0.00191704	0.000295984	0.000306843	0	0.000205087	0.0241145	0.00187211	0.00172245	0.00103439	0.0620043	0	0.00258338	0.000861885	0	0.000779264	7.4146e-05	0.00811653	0.000491608	0.0125087	0.00483312	2.765e-06	2.8819e-07	no sample	0.000553149	0.000487884	0.00458456	0.00263793	0.00411866
CD27+ CD4 T cells_T4	T4	0.172287	0.115953	0.348289	0.032954	0.114967	0.157204	0.164829	0.155232	0.090663	0.062946	0.16611	0.165934	0.036382	0.341655	0.03639	0.158301	0.089284	0.039931	0.071154	0.026028	0.023071	0.034597	0.177697	0.287832	0.054579	0.000591	0.001446	no sample	0.058973	0.017969	0.007512	0.022468	0.085593
CD27+ CD8 T cells_T4	T4	0.114621	0.142357	0.15579	0.049278	0.044639	0.08753	0.173889	0.032034	0.122455	0.035301	1.71763	0.057524	0.342207	0.273077	0.049723	0.014925	0.103547	0.102894	0.068879	0.152345	0.06172	0.39958	0.221284	0.272467	1.06863	0.00786	0.000732	no sample	0.070368	0.023069	0.042871	0.062321	0.227541
CD27+ gd T cells_T4	T4	0.009496	0.003644	0.0034914	0.003186	0.004699	0.005505	0.033331	0.002009	0.006839	0.001796	0.030861	0.005383	0.008778	0.008111	0.003383	0.004758	0.007581	0.011506	0.002963	0.005922	0.003788	0.012066	0.017322	0.021538	0.025535	0.000581	4.08e-05	no sample	0.002374	0.000404	0.003842	0.003711	0.004778
CD3+CD56+ cells_T4	T4	0.00872	0.003019	0.004886	0.003553	0.006093	0.001059	0.021053	0.000765	0.004418	0.005194	0.005468	0.024177	0.042062	0.043412	0.001255	0.008648	0.015188	0.038966	0.127469	0.109131	0.112123	0.124546	0.009109	0.036092	0.017327	0.005181	0.018564	no sample	0.005872	0.003034	0.001955	0.020609	0.003123
CD34+CD3-_T4	T4	0.00133	0.00018	5e-05	0.00027	0.00035	0.00196	0.00041	0.0006	0.00025	0.00069	0.00171	0.00044	0.4508	0.00055	9e-05	0.00099	0.00067	0.00062	0.00511	0.00225	0.00063	0.00032	0.00034	0.0035	0.00102	9e-05	8e-05	no sample	0.0002	0.0005	0.00516	0.00013	0.00032
CD38 CD4 T cells_T4	T4	0.159291	0.122322	0.230077	0.04797	0.104455	0.187944	0.141358	0.16838	0.11509	0.060961	0.360098	0.190689	0.07546	0.35902	0.043541	0.28845	0.192373	0.248672	0.117922	0.104363	0.023376	0.119461	0.468055	0.446636	0.086821	0.001088	0.001994	no sample	0.092848	0.032863	0.012587	0.03171	0.118098
CD38+ CD8 MAIT cells_T4	T4	0.000635152	3.414e-05	0.000183312	0.000720632	0.00125515	4.344e-05	0.00150245	0	6.8052e-05	0.00045385	0.000451722	0.00216131	0.00511843	0.00187207	0	0.000187287	0.00048711	0.0020198	0.000731562	0.00445153	2.66448e-05	0.000629844	0.000164475	0.000599046	0.00109355	3.29972e-05	0	no sample	0	0.000105192	3.591e-05	0.000782544	8.3592e-05
CD38+ non-classical monocytes_T4	T4	0.029774	0.000998	0.004465	0.040169	0.022395	0.017507	0.010976	0.000591	0.015583	0.002524	0.0087313	0.018746	0	0.017737	0.004546	0.005198	0.003315	0.017562	0.003009	0.01169	0.003815	0.033327	0.0699	0.023184	0.016238	0.00136	0.001015	no sample	0.004431	0.012746	0.0509328	0.007901	0.005819
CD38+GzmB+ CM CD8 T cells_T4	T4	0.028312	0.026481	0.005169	0.00508	0.008431	0.023939	0.03306	0.000549	0.031148	0.001269	0.122465	0.007366	0.125135	0.025219	0.01044	0.004499	0.035924	0.044957	0.004851	0.024796	0.009938	0.240656	0.102577	0.067162	0.268377	0.005149	0.000216	no sample	0.012912	0.006528	0.036889	0.032242	0.053993
CD4 T cells_T4	T4	0.185654	0.163314	0.396685	0.05125	0.164238	0.269647	0.177809	0.212065	0.149857	0.082715	0.387202	0.245102	0.112291	0.434123	0.079455	0.407992	0.222654	0.275384	0.167028	0.124538	0.033878	0.125353	0.512095	0.496262	0.105365	0.001239	0.003045	no sample	0.112543	0.043934	0.012753	0.032657	0.141945
CD4+CD8+ T cells (dp)_T4	T4	0.001378	0.001098	0.000977	0.000461	0.000609	0.000614	0.001565	0.00067	0.000968	0.000468	0.001044	0.001084	0.001089	0.004675	7e-05	0.000196	0.001091	0.00133	0.000978	0.000556	0.000326	0.001426	0.003693	0.005156	0.001452	2.63914e-05	4.73361e-06	no sample	0.000636	8.97e-05	7.23e-05	0.00038	0.000497
CD45RA+ gd T cells_T4	T4	0.008967	0.000528	0.0023209	0.003321	0.00241	0.002738	0.027586	0.001507	0.007943	0.001763	0.01282	0.008511	0.009913	0.00888	0.000299	0.005562	0.056149	0.014501	0.045548	0.032462	0.013694	0.078909	0.007793	0.047131	0.052988	0.00127	0.000274	no sample	0.009034	0.000453	0.001368	0.009143	0.001537
CD45RA+GzmB+CD27- gd T cells_T4	T4	0.00337	0.000123	0.0007603	0.001247	0.00083	0.001259	0.01149	0.000666	0.005243	0.000668	0.005169	0.006283	0.005195	0.005258	0.000113	0.004086	0.038152	0.008373	0.040626	0.029696	0.011506	0.072588	0.004584	0.035384	0.03033	0.00094	0.000262	no sample	0.008286	0.000345582	0.001098	0.006626	0.000542
CD57 CD4 T cells_T4	T4	0.017154	0.036419	0.011425	0.006304	0.037939	0.050424	0.005885	0.007316	0.016185	0.002283	0.194763	0.040197	0.040425	0.045583	0.018513	0.033496	0.093069	0.148432	0.028562	0.068994	0.002412	0.065309	0.304697	0.179151	0.039933	0.00031	0.000518	no sample	0.029149	0.014542	0.003214	0.007119	0.035912
CD57 CD8 T cells_T4	T4	0.119254	0.09526	0.035797	0.010463	0.024139	0.081215	0.145775	0.044689	0.407211	0.016578	1.32325	0.067528	0.381152	0.2053	0.039583	0.035832	0.348791	0.2289	0.279961	0.8794	0.293606	0.850243	0.342887	0.794277	1.92256	0.029203	0.006282	no sample	0.177344	0.05607	0.07267	0.363971	0.121039
CD57 NK cells_T4	T4	0.076608	0.02124	0.019324	0.018474	0.124723	0.024471	0.066751	0.003327	0.031577	0.019909	0.039426	0.135937	0.08334	0.052778	0.007468	0.084175	0.107225	0.071825	0.042333	0.030273	0.050519	0.030693	0.252369	0.228805	0.419775	0.007473	0.002228	no sample	0.069718	0.131598	0.016607	0.071409	0.052088
CD57+CD38+ CD8 T cells_T4	T4	0.105184	0.097926	0.024291	0.012631	0.021713	0.078131	0.134582	0.033008	0.384858	0.012173	1.37773	0.053647	0.347953	0.167865	0.039959	0.035131	0.345158	0.224151	0.235153	0.795347	0.263269	0.842297	0.3433	0.774169	1.79325	0.029169	0.005212	no sample	0.171206	0.049902	0.073446	0.364837	0.120446
CD57+GzmB+ CD3+CD56+ cells_T4	T4	0.003976	0.001253	0.002101	0.001112	0.001139	0.000486	0.009705	0.000241	0.003017	0.002618	0.0006726	0.01366	0.010684	0.031213	0.000231	0.003952	0.011619	0.02712	0.103887	0.080757	0.10618	0.115454	0.007123	0.030209	0.01128	0.004735	0.018137	no sample	0.004886	0.002081	0.001546	0.018136	0.000856
CD57+GzmB+ CD8 T cells_T4	T4	0.080647	0.045675	0.015963	0.004212	0.00924	0.058451	0.076011	0.015221	0.233733	0.006666	0.176693	0.041642	0.264955	0.101271	0.031997	0.024893	0.279305	0.194391	0.218118	0.564203	0.174699	0.723104	0.301939	0.635422	1.10279	0.025205	0.003697	no sample	0.110922	0.029477	0.070566	0.314201	0.094042
CD57+NKG2C+ NK cells_T4	T4	0.00076	0.000786	0.000715	0.001357	0.004488	0.000393	0.010626	0.000172	0.011027	0.000252	0.0011499	1.97e-05	0.011518	0.015822	0.000427	0.001858	0.076698	0.007848	0.009791	0.001702	0.004631	0.014679	0.115384	0.092108	0.25342	0.000609	0.000224	no sample	0.043172	0.068158	0.005178	0.039898	0.025857
CD57+PD1+CD38+ CD4 T cells_T4	T4	0.010211	0.033806	0.00353	0.00574	0.022336	0.0223	0.004107	0.004411	0.007058	0.001448	0.167271	0.020172	0.023581	0.023833	0.012554	0.018604	0.080601	0.118966	0.017371	0.046079	0.001585	0.061548	0.29087	0.123073	0.031083	0.000274	0.000368	no sample	0.023747	0.010896	0.003112	0.006695	0.029525
CD69+ CD8 MAIT cells_T4	T4	0.001416	2.28e-05	0.000123	0.001209	0.001502	3.62e-06	0.001737	0	2.97e-05	0.000411	9.318e-05	0.005254	0.005197	0.004391	0	0.000147	0.00061	0.006191	0.001445	0.00529	4.66e-05	0.001445	6.32e-05	0.000191	0.001011	9.49e-06	0	no sample	0	0.000127	3.591e-05	0.000468	5.57e-05
CD69+ NK cells_T4	T4	0.070152	0.068963	0.02252	0.036663	0.166993	0.032161	0.047063	0.003398	0.013984	0.045924	0.0837803	0.135673	0.100863	0.045033	0.049073	0.151667	0.047538	0.12689	0.024019	0.040139	0.145051	0.068302	0.251842	0.094712	0.289179	0.006635	0.001095	no sample	0.067841	0.073663	0.030415	0.097706	0.07401
CD8 T cells_T4	T4	0.171589	0.177724	0.182638	0.054211	0.057748	0.146862	0.260313	0.088493	0.485932	0.057965	2.5946	0.125052	0.638446	0.39405	0.075111	0.053882	0.454155	0.316598	0.370319	1.05066	0.348701	1.13517	0.413615	1.00541	2.43979	0.033878	0.007179	no sample	0.219214	0.0801	0.110778	0.432784	0.296664
CD8+ MAIT cells_T4	T4	0.002968	5.69e-05	0.000402	0.001724	0.002333	5.43e-05	0.003775	4.16e-05	0.000107	0.000626	0.0005449	0.009316	0.019536	0.008748	1.2e-05	0.000383	0.002498	0.010099	0.004407	0.019962	7.32e-05	0.002157	0.000215	0.000714	0.002367	3.3878e-05	7.291e-07	no sample	1.91e-05	0.000216	3.99e-05	0.000952	0.000172
CD86+ Classical monocytes _T4	T4	0.373706	0.063941	0.081431	0.36574	0.391235	0.282545	0.589457	0.238798	0.263595	0.095453	0.410741	0.364847	0	0.534418	0.147856	0.401919	0.154469	0.426069	0.122733	0.281378	0.111102	0.81106	0.590622	0.354749	0.451138	0.029913	0.004429	no sample	0.284167	0.33092	0.308917	0.248029	0.126152
CD86+ Intermediate (CD14hiCD16+) monocytes_T4	T4	0.027131	0.000914	0.003238	0.029845	0.017581	0.007583	0.009534	0.000123	0.057299	0.002371	0.0090197	0.014672	0	0.018739	0.004749	0.006045	0.001197	0.009167	0.002944	0.005281	0.002461	0.05784	0.046535	0.021757	0.027536	0.000295	0.000338	no sample	0.006086	0.011731	0.014938	0.003826	0.007048
CD86+ mDC_T4	T4	0.05678	0.001734	0.029544	0.05625	0.06752	0.036335	0.026522	0.036263	0.067832	0.008208	0.0166323	0.056178	0.011922	0.066374	0.017838	0.03622	0.012254	0.083405	0.015623	0.02583	0.002397	0.02643	0.093918	0.028621	0.03316	4.54e-06	7.28e-07	no sample	0.044658	0.029802	0.029839	0.039548	0.040508
CD86+ non-classical monocytes_T4	T4	0.028973	0.000687	0.004094	0.037008	0.020862	0.016112	0.011716	0.000199	0.014932	0.002484	0.0041758	0.018404	0	0.017632	0.002635	0.005148	0.002253	0.01738	0.002542	0.008546	0.001738	0.030555	0.063616	0.018509	0.009739	7.36e-05	0	no sample	0.004321	0.012454	0.0232656	0.005951	0.004069
CD86+ total monocytes_T4	T4	0.4245	0.0681	0.0868	0.4395	0.447	0.3185	0.6216	0.2592	0.387	0.1142	0.5013	0.398	0	0.5928	0.1768	0.435	0.1592	0.4662	0.135	0.327	0.1257	0.906	0.7326	0.3985	0.5004	0.02015	0.00439	no sample	0.3004	0.3705	0.3156	0.2514	0.1424
Classical monocytes _T4	T4	0.443831	0.09762	0.188936	0.427766	0.556522	0.468565	0.676759	0.798654	0.853058	0.191288	0.868374	0.465961	0	0.75804	0.388074	0.490145	0.196276	0.569611	0.192976	0.577778	0.287828	0.894223	0.768039	0.446225	0.552865	0.043732	0.044922	no sample	0.38401	0.474097	0.355077	0.288742	0.179448
CM CD4 T cells_T4	T4	0.069435	0.047034	0.092824	0.015529	0.036297	0.080355	0.080192	0.041353	0.037314	0.02407	0.0247422	0.058824	0.014149	0.144129	0.006587	0.089758	0.049207	0.023711	0.028228	0.008294	0.010333	0.018678	0.076814	0.162278	0.01886	0.000333	0.000293	no sample	0.025547	0.004789	0.004782	0.007674	0.022711
CM CD8 T cells_T4	T4	0.060399	0.080687	0.020638	0.014745	0.025351	0.061976	0.09944	0.006894	0.164245	0.011129	0.42292	0.043643	0.287301	0.070141	0.019379	0.030174	0.263864	0.197557	0.089617	0.282627	0.042542	0.703806	0.213425	0.43635	0.609948	0.020293	0.002103	no sample	0.05305	0.035004	0.079095	0.199946	0.107986
EM CD4 T cells_T4	T4	0.011733	0.041645	0.038121	0.015939	0.044837	0.103544	0.010651	0.033506	0.051251	0.015302	0.209864	0.068629	0.072315	0.082483	0.037423	0.209708	0.119343	0.224438	0.090529	0.09577	0.009283	0.081856	0.250927	0.19652	0.045939	0.000622	0.001273	no sample	0.047831	0.025614	0.004935	0.009536	0.051952
EM CD8 T cells_T4	T4	0.009729	0.023815	0.007251	0.001881	0.01051	0.019239	0.026812	0.009203	0.136061	0.010897	0.412542	0.021634	0.116197	0.036371	0.018177	0.027264	0.116718	0.092763	0.124057	0.309944	0.041844	0.219088	0.074864	0.182985	0.045624	0.009045	0.003295	no sample	0.048008	0.036045	0.033123	0.100839	0.04628
EMRA CD4+ T cells_T4	T4	0.000798	5.62e-06	0.000381	9.23e-05	6.9e-05	0.000593	6.05e-05	0.000108	0.000524	1.49e-05	9.68e-05	0.002059	5.95e-05	0.001693	3.18e-05	0.000155	0.002516	0.000551	0.001537	0.000399	4.74e-05	0.000577	0.01311	0.000794	0.00294	6.81e-07	4.96e-05	no sample	0.000473	1.67e-05	4.08e-06	4.25e-05	0
EMRA CD8+ T cells_T4	T4	0.008974	0.001137	0.005114	0.000688	0.000554	0.003965	0.010907	0.012566	0.036008	0.001548	0.123503	0.00604	0.022346	0.046498	0.001157	0.000727	0.009991	0.003546	0.04666	0.139737	0.057884	0.031898	0.012863	0.042127	0.473319	0.001071	0.000732	no sample	0.029375	0.001538	0.001174	0.014152	0.002433
gd T cells_T4	T4	0.013924	0.006176	0.005002	0.005197	0.007152	0.009991	0.054196	0.003986	0.019709	0.003591	0.051693	0.013839	0.019905	0.016029	0.004731	0.016408	0.061635	0.027726	0.050218	0.043225	0.02353	0.095763	0.032745	0.069928	0.059941	0.002343	0.000488	no sample	0.014386	0.001578	0.008192	0.012841	0.006955
GzmB+ CD4 T cells_T4	T4	0.002581	0.001111	0.00115	0.001727	0.001757	0.00124	0.001743	0.000657	0.006923	0.000678	0.0018586	0.035785	0.007411	0.02557	0.00139	0.004039	0.077484	0.172666	0.01059	0.034871	0.000908	0.055782	0.260656	0.073447	0.006132	0.00083	7.19e-05	no sample	0.002769	0.001072	0.000991	0.025538	0.005649
GzmB+ CD8 T cells_T4	T4	0.108787	0.067357	0.037258	0.013282	0.020905	0.099132	0.143432	0.048052	0.419359	0.013332	0.262055	0.076282	0.476281	0.233278	0.063469	0.031413	0.342433	0.247896	0.282183	0.998124	0.315574	0.969436	0.378044	0.771153	2.19581	0.033641	0.007	no sample	0.194224	0.054388	0.107676	0.400758	0.264328
GzmB+ gd T cells_T4	T4	0.007282	0.002335	0.001491	0.002287	0.001008	0.001768	0.033818	0.00065	0.013146	0.001041	0.0192815	0.007293	0.009813	0.008592	0.00159	0.006448	0.040309	0.016552	0.031487	0.035315	0.022189	0.08475	0.018763	0.044544	0.041419	0.00228	0.000426	no sample	0.009595	0.000595	0.006234	0.009579	0.005348
HLA-DR+ NK cells_T4	T4	0.083207	0.067997	0.027541	0.049453	0.128376	0.051126	0.070392	0.006985	0.030173	0.055083	0.184645	0.155431	0.113257	0.043926	0.109455	0.304092	0.1092	0.189138	0.036628	0.039849	0.186385	0.092202	0.374602	0.275999	0.492848	0.009597	0.000813	no sample	0.073338	0.170396	0.034173	0.174556	0.116355
HLA-DR+CD38+ CD4 T cells_T4	T4	0.109907	0.094395	0.079337	0.042794	0.073414	0.144261	0.078947	0.055561	0.061591	0.019603	0.29892	0.12059	0.065241	0.17061	0.03202	0.235411	0.155412	0.22196	0.076499	0.0741	0.013179	0.10818	0.416333	0.378648	0.069119	0.000916	0.000883	no sample	0.067188	0.024998	0.011975	0.025505	0.09851
HLADR+CD38+ CD8 MAIT cells_T4	T4	0.000129998	2.276e-05	6.3516e-05	0.000236188	0.000284626	2.89419e-05	0.000112873	0	3.5631e-05	2.46018e-05	0.000265911	0.000681	0.000505982	0.000252817	0	7.3153e-05	0.000352218	0.000348416	0.000411614	0.000285457	6.65388e-06	0.000198228	0.000101265	0.0005355	0.000121427	2.58828e-05	0	no sample	0	1.10808e-05	3.6708e-05	0.000468384	6.5016e-05
HLA-DR+CD38+ CD8 T cells_T4	T4	0.135727	0.162617	0.045477	0.049115	0.0395	0.11514	0.148899	0.028141	0.28913	0.017737	2.37666	0.068278	0.473727	0.178505	0.065196	0.0458	0.396477	0.266259	0.263297	0.662965	0.19876	1.05117	0.373908	0.919954	1.60294	0.029609	0.003805	no sample	0.150819	0.053987	0.110446	0.379552	0.252758
HLA-DR+CD38+ EM CD4 T cells_T4	T4	0.006238	0.018291	0.005078	0.01394	0.018887	0.047728	0.004125	0.008461	0.023827	0.004773	0.153719	0.026226	0.034473	0.035598	0.013507	0.118726	0.09396	0.18616	0.047603	0.054548	0.003557	0.06932	0.207398	0.153841	0.027184	0.000444	0.000375	no sample	0.02611	0.013576	0.004668	0.007707	0.035202
HLA-DR+CD38+ EM CD8 T cells_T4	T4	0.007533	0.021505	0.002575	0.001637	0.006179	0.015567	0.015697	0.003451	0.083094	0.004782	0.376217	0.01178	0.082998	0.014619	0.014947	0.025055	0.103093	0.079783	0.089988	0.196473	0.025141	0.206601	0.069901	0.166899	0.030741	0.007758	0.001687	no sample	0.032663	0.024431	0.033012	0.089586	0.03649
ICOS+ CD4 T cells_T4	T4	0.113435	0.048831	0.098378	0.038489	0.057319	0.168529	0.077703	0.045382	0.04241	0.020596	0.18547	0.092894	0.055921	0.210984	0.024472	0.20522	0.07637	0.126952	0.03875	0.048819	0.012535	0.051771	0.239148	0.327533	0.062692	0.000885	0.000533	no sample	0.065387	0.021132	0.010955	0.019039	0.069979
ICOS+ HLADR+CD38+ CD4+ T cells _T4	T4	0.072219	0.026783	0.025428	0.032493	0.029234	0.095185	0.037518	0.013742	0.022179	0.006212	0.144814	0.045589	0.032452	0.097244	0.011998	0.131373	0.050988	0.086746	0.017872	0.027025	0.005353	0.039235	0.178209	0.247635	0.0432	0.000672	0.000189	no sample	0.042879	0.012126	0.010304	0.014565	0.053939
Intermediate (CD14hiCD16+) monocytes_T4	T4	0.02835	0.00142	0.0043	0.03135	0.01932	0.00955	0.00987	0.000264	0.0963	0.00314	0.01251	0.016	0	0.02048	0.00712	0.00635	0.00136	0.0099	0.0033	0.00762	0.00381	0.0589	0.04977	0.02295	0.02964	0.00048	0.001015	no sample	0.00728	0.0126	0.0154	0.00411	0.00838
Ly_T4	T4	0.7	0.5	0.8	0.3	0.6	0.7	0.7	0.6	0.9	0.3	3.8	0.8	1.4	1.1	0.6	0.9	1.1	1	0.7	1.5	0.9	1.6	1.6	2.5	3.5	0.05	0.05	no sample	0.6	0.6	0.6	1	0.8
mDC_T4	T4	0.070886	0.002608	0.07259	0.065789	0.088609	0.064884	0.032148	0.212065	0.134056	0.014299	0.071078	0.072864	0.048071	0.098624	0.066808	0.043017	0.01681	0.100974	0.030219	0.053924	0.005245	0.032549	0.102419	0.039314	0.045424	0.000162	3.64e-06	no sample	0.072615	0.040657	0.034258	0.054851	0.090419
Mo_T4	T4	0.5	0.1	0.2	0.5	0.6	0.5	0.7	0.8	1	0.2	0.9	0.5	0	0.8	0.4	0.5	0.2	0.6	0.2	0.6	0.3	1	0.9	0.5	0.6	0.05	0.05	no sample	0.4	0.5	0.4	0.3	0.2
Naïve CD4 T cells_T4	T4	0.042886	0.000343	0.092824	0.001737	1.27e-05	0.009384	0.035562	0.04729	0.03102	0.023905	0	0.075982	0	0.102887	0	0.014035	0.017033	0.002038	0.020544	0	0.000105	3.51e-05	0.013263	0.031066	0	9.04e-07	5.18e-06	no sample	0.000349	1.67e-05	0.000149	0.006172	0.000133
Naïve CD8 T cells_T4	T4	0.030371	0.006007	0.115245	0.006668	0.005059	0.015274	0.064558	0.016194	0.053938	0.023592	0.101449	0.014131	0.045521	0.067777	0.000376	0.002673	0.016622	0.019914	0.021849	0.002206	0.008683	0.032466	0.00943	0.048059	0.119306	0.000376	1.22e-05	no sample	0.01072	0.001506	0.001595	0.017528	0.006141
NK cells_T4	T4	0.14346	0.137925	0.07608	0.071053	0.260927	0.087395	0.134851	0.023598	0.050122	0.132729	0.32855	0.263443	0.213692	0.110646	0.213362	0.379167	0.151877	0.266017	0.070438	0.09672	0.382721	0.121318	0.526866	0.32547	0.777362	0.012496	0.003763	no sample	0.134073	0.262147	0.038354	0.226696	0.187367
NKG2C CD8 T cells_T4	T4	0.000789	2.31e-05	6.03e-05	4.34e-05	0.000312	5.14e-05	0.002551	0.000168	0.006852	0.000927	0.001427	2.63e-05	0.003448	0.006187	2.93e-05	0.000124	0.00763	0.039575	0.001815	0.009771	0.024235	0.023498	0.001241	0.004725	0.007807	0.000454	0.000811	no sample	0.000395	0.000104	0.002337	0.013589	0.000326
Non classical monocytes (CD14loCD16+)_T4	T4	0.03205	0.00107	0.00688	0.0439	0.02598	0.02325	0.01253	0.000784	0.0271	0.0036	0.00999	0.0214	0	0.02104	0.00528	0.0055	0.0037	0.02028	0.00334	0.01476	0.00408	0.0338	0.07758	0.0241	0.01662	0.00136	0.001015	no sample	0.0058	0.0146	0.0524	0.00837	0.0061
PD-1 CD8 T cells_T4	T4	0.133496	0.155509	0.034519	0.046188	0.039731	0.08283	0.171026	0.026548	0.133145	0.016752	1.54119	0.054523	0.471812	0.210817	0.062943	0.041004	0.200282	0.12474	0.11628	0.184916	0.105308	0.704941	0.360259	0.238283	1.09791	0.023511	0.003977	no sample	0.131967	0.059114	0.085742	0.30468	0.202028
PD-1+ CD4 T cells_T4	T4	0.097097	0.144043	0.086081	0.040795	0.15619	0.171226	0.103485	0.048987	0.062041	0.027544	0.350031	0.109315	0.092303	0.166269	0.059353	0.320682	0.160756	0.231323	0.091364	0.091535	0.020903	0.119837	0.455252	0.321578	0.094829	0.001062	0.002351	no sample	0.084745	0.039804	0.011146	0.025048	0.133854
PD‐1+ EM CD8+ T cells_T4	T4	0.008116	0.020438	0.001936	0.001475	0.006988	0.01194	0.02296	0.004257	0.042179	0.005669	0.202379	0.01173	0.093213	0.021594	0.014421	0.022684	0.053136	0.037992	0.036328	0.043392	0.01754	0.143032	0.063697	0.041222	0.023666	0.00559	0.001658	no sample	0.032005	0.026914	0.0244819	0.074439	0.028361
PD‐1+ EMRA CD8+ T cells_T4	T4	0.005714	0.000746	0.001297	0.000331	0.000127	0.000955	0.006846	0.00338	0.00656	0.000348	0.032692	0.000925	0.008236	0.014856	0.000849	0.000431	0.002952	0.000602	0.007888	0.008931	0.008508	0.01873	0.00972	0.002715	0.13736	0.000471	0.000437	no sample	0.011377	0.000721	0.000587123	0.008266	0.000445
pDC_T4	T4	0.00225	3.93e-05	0.003374	0.001513	0.003046	0.001565	0.002134	0.000319	0.002209	0.000109	0.003032	0.003335	0.000676	0.007792	0.00027	0.001087	0.003834	0.004871	0.001538	0.001049	3.98e-05	0.003766	0.001674	0.008378	0.007024	1.8e-06	7.29e-07	no sample	0.000979	0.001068	0.000493	0.006658	0.005536
PDL1+ Classical monocytes _T4	T4	0.126048	0.032507	0.015153	0.240404	0.250991	0.09137	0.191523	0.109416	0.121134	0.040936	0.126783	0.11416	0	0.230444	0.069465	0.184295	0.044358	0.140694	0.052682	0.087244	0.06361	0.183316	0.288783	0.096385	0.136558	0.010671	0.013926	no sample	0.103299	0.04044	0.168662	0.117807	0.048092
Tim3 CD8 T cells_T4	T4	0.034146	0.032701	0.024291	0.026563	0.008489	0.018945	0.053624	0.014867	0.048496	0.016288	0.306163	0.016007	0.061865	0.088661	0.03072	0.028719	0.080385	0.07535	0.035921	0.185966	0.070089	0.314442	0.163792	0.224207	0.69534	0.022258	0.001773	no sample	0.038582	0.01594	0.048188	0.127238	0.042423
Tim3+ Intermediate (CD14hiCD16+) monocytes_T4	T4	0.02767	0.000872	0.003535	0.029908	0.018856	0.0085	0.009722	0.000233	0.066929	0.002704	0.010008	0.015104	0	0.019313	0.006137	0.006115	0.001263	0.009306	0.003062	0.006797	0.003212	0.05784	0.044942	0.022262	0.028692	0.000406	0.000338	no sample	0.006406	0.011554	0.0145068	0.003839	0.007684
Total MAIT cells_T4	T4	0.004079	0.000137	0.000663	0.003421	0.004901	0.000578	0.005548	8.82e-05	0.000697	0.000705	0.000944	0.013172	0.030796	0.011577	6.41e-05	0.000976	0.004424	0.011802	0.008791	0.034665	7.29e-05	0.003497	0.000542	0.001128	0.002857	7.00179e-05	7.18e-07	no sample	0.000245	0.000206	5.62e-05	0.00136	0.000213
Tregs_T4	T4	0.055415	0.006176	0.01838	0.006382	0.00543	0.02552	0.033997	0.014031	0.010194	0.009362	0.000646	0.017341	0.007887	0.036288	0.009172	0.121954	0.009879	0.006931	0.006813	0.003638	0.007513	0.004842	0.045054	0.02868	0.009366	0.000124	0.000359	no sample	0.004012	0.002913	0.002513	0.002061	0.000568
WBC_T4	T4	4.8	5	2.4	2.2	6	5	4.4	5.6	5.1	5.2	7.6	4.8	3.4	9.5	5.9	4.3	2.6	3	6.8	4.9	6.2	4.9	8.4	4.7	7.3	0.3	0.2	no sample	2.5	2.3	1.8	4.2	2.5
Supplementary Figure 4B - CD8+ T cell counts (x10^9/L)_T3
CD8 high	CD8 low	SN	SP-NR
0.417959	0.045097	0.127919	0.366749
0.89275	0.120928	0.005283	0.42015
1.37926	0.016391	0.296064	0.327135
0.803427	0.033232	0.052017	0.01498
0.393211	0.144536	0.129142	0.046459
0.591113	0.078371	0.051619
0.80625	0.130267	0.340078
0.723353		0.450416
3.0373		0.965061
0.593947		0.099887

## Sheet: Suppl Fig 5
Supplementary Figure 5A - cell percentages
Population	Timepoint	LR	LR	LR	LR	LR	LR	HR	HR	HR	HR	HR	HR	HR	HR	HR	HR	HR	HR	HR
B cells (% live)_T1	T1	0	0.27	0.089	no sample	0.000351	0.083	0.084	no sample	0.031	0.012	0.11	0.069	no sample	no sample	0.33	0.045	0.0025	no sample	0.13
CD16+ gd-T cells (% gd-T cells)_T1	T1	7.41	24.2	0.98	no sample	2.47	2.34	40.2	no sample	8.27	7.97	3.23	1.85	no sample	no sample	0.43	6.67	ND	no sample	13.12
CD16+ mDC (% mDC)_T1	T1	29.5	77.1	3.58	no sample	22.3	68.1	64.7	no sample	88.4	79.2	53	ND	no sample	no sample	11.8	91.3	0.54	no sample	70.5
CD16+ monocytes (% total monocytes)_T1	T1	4.58	12.56	1.15	no sample	4.58	11.68	4.45	no sample	27.4	11.17	7.06	13.37	no sample	no sample	7	11.99	0.12	no sample	14.43
CD16+ NK cells (% NK cells)_T1	T1	57.6	44.6	39.1	no sample	18	18	77.4	no sample	27.5	36.7	24.4	20.2	no sample	no sample	4.88	55.2	39.6	no sample	54.2
CD161 low/neg Va7.2+ cells (% live cells)_T1	T1	0.013	0.15	0.39	no sample	0.01	0.31	0.21	no sample	0.013	0.049	0.00578	0.62	no sample	no sample	0.0024	0.06	0	no sample	0.018
CD27+ B cells (% B cells)_T1	T1	ND	14.5	41.3	no sample	ND	11.7	59.7	no sample	4.3	10.3	9.95	4.1	no sample	no sample	7.05	4.4	ND	no sample	10.2
CD27+ CD4 T cells (% CD4 T cells)_T1	T1	17.2	54.8	66.7	no sample	31.3	36	73.6	no sample	53.4	58.8	63.7	14.5	no sample	no sample	54.4	76	53.8	no sample	67.7
CD27+ CD8 T cells (% CD8 T cells)_T1	T1	21	83.3	60.3	no sample	25.2	31.6	72.6	no sample	30.4	49.9	85.3	9.15	no sample	no sample	23.5	75.3	20	no sample	92.9
CD27+ gd T cells (% gd T cells)_T1	T1	11.1	70.6	32.2	no sample	3.51	27.9	38.2	no sample	32.8	47.2	83	7.27	no sample	no sample	4.1	71.9	ND	no sample	62.3
CD27+ gd-T cells (% live cells)_T1	T1	0.00346	0.95	0.32	no sample	0.0014	0.15	1.46	no sample	0.021	0.058	0.046	2.9	no sample	no sample	0.00316	0.44	0	no sample	0.047
CD3- cells (% live cells)_T1	T1	91.9	88.3	68.8	no sample	83	88.6	76.4	no sample	98	96.5	98.7	32.7	no sample	no sample	99.7	94.4	99.7	no sample	99
CD3+ CD33- cells (% live cells)_T1	T1	8	11.6	30.9	no sample	16.9	11.3	22.8	no sample	1.92	3.48	1.29	67.1	no sample	no sample	0.33	5.47	0.28	no sample	0.93
CD3+CD56+ cells (% CD3+ cells)_T1	T1	1.4	10.5	4.22	no sample	16	39.5	18.8	no sample	2.2	5.79	6.83	13.4	no sample	no sample	37	13.5	3.64	no sample	14.5
CD3+CD56+ cells (% live cells)_T1	T1	0.058	1.13	1.22	no sample	1.89	4.2	4.21	no sample	0.04	0.24	0.063	9.66	no sample	no sample	0.12	0.74	0.01	no sample	0.13
CD34+CD3- cells (% live cells)_T1	T1	0.69	0.13	3.11	no sample	0.87	0.57	1.42	no sample	0.38	1.83	0.69	0.56	no sample	no sample	0.64	0.076	3.64	no sample	0.21
CD38+ CD4 T cells (% CD4+ T cells)_T1	T1	96.4	80.6	77	no sample	42	89.2	99.2	no sample	91.3	87.8	85.3	79.5	no sample	no sample	92.8	95	92.3	no sample	90.3
CD38+ CD8 MAIT cells (% CD8 MAIT cells)_T1	T1	100	71.4	33.3	no sample	ND	93.5	75	no sample	50	73.7	ND	ND	no sample	no sample	ND	97.6	ND	no sample	71.9
CD38+ HLA‐DR+ EM CD4+ T cells (% CD4+ T cells)_T1	T1	49.8	26	10.7	no sample	2.98	32.6	18.5	no sample	31.5	16.9	15.8	11.7	no sample	no sample	34.4	17.9	ND	no sample	22
CD38+ HLA‐DR+ EM CD4+ T cells (% EM CD4+ T cells)_T1	T1	83.5	64	35.1	no sample	8.17	63.5	88.5	no sample	71.4	42.5	53.3	15.4	no sample	no sample	86.1	83.9	ND	no sample	70.7
EM CD4+ T cells (% CD4+ T cells)_T1	T1	59.6	40.6	30.6	no sample	36.4	51.4	20.9	no sample	44.1	39.7	29.6	75.8	no sample	no sample	40	21.4	ND	no sample	31.2
CD38+ HLA‐DR+ EM CD8+ T cells (% CD8+ T cells)_T1	T1	62.1	3.42	8.17	no sample	2.29	14.3	4.79	no sample	30.1	17.8	0.73	9.8	no sample	no sample	4	7.48	ND	no sample	1.49
CD38+ HLA‐DR+ EM CD8+ T cells (% EM CD8+ T cells)_T1	T1	97.5	71.3	49.2	no sample	9.67	50.9	75.6	no sample	72	74.4	21.3	21.5	no sample	no sample	58.6	83.6	ND	no sample	52.7
CD38+ non-classical monocytes (% non-classical mo)_T1	T1	81.4	96.7	93.9	no sample	85.3	87.1	95.3	no sample	86.5	90.1	89.7	100	no sample	no sample	91.8	93.6	0	no sample	98.6
CD38+GzmB+ CM CD8+ T cells (% CD8 T cells)_T1	T1	6.85	9.1	3.67	no sample	0.079	6.72	13.5	no sample	9.33	6.43	0.29	ND	no sample	no sample	0.71	38.2	ND	no sample	21.2
CD38+GzmB+ CM CD8+ T cells (% CM CD8 T cells)_T1	T1	95.9	58.3	46.9	no sample	12.4	70.1	39.3	no sample	72	33.2	36.4	ND	no sample	no sample	23.1	89.5	ND	no sample	93.2
CD38+HLADR+ CD4 T cells (% CD4+ T cells)_T1	T1	82.5	69	39.4	no sample	11.2	70.7	87.8	no sample	78.6	47.9	59.6	15.8	no sample	no sample	73.9	89.5	53.8	no sample	75.8
CD3‐CD56‐CD14+CD38+HLA‐DR‐ cells (% live cells)_T1	T1	0.6	0.21	0.3	no sample	0.72	1.33	0.2	no sample	0.7	3.87	1.33	2	no sample	no sample	1.96	0.37	0.28	no sample	0.13
CD4:CD8 ratio_T1	T1	0.12	0.67	4.17	no sample	2.1	0.3	1.49	no sample	6.17	2.17	0.41	1.68	no sample	no sample	0.44	0.66	0.65	no sample	0.1
CD4+ T cells (% live)_T1	T1	0.78	3.65	23.4	no sample	10.2	1.58	10.8	no sample	1.48	2.28	0.29	14.8	no sample	no sample	0.057	1.65	0.065	no sample	0.063
CD4+CD8+ dp T cells (% CD3+ cells)_T1	T1	0.058	2.31	0.3	no sample	0.093	0.019	0.41	no sample	0.22	0.17	0.041	0.28	no sample	no sample	0.096	0.09	0	no sample	0.33
CD45RA+ gd-T cells (% gd-T cells)_T1	T1	37	48.8	53.4	no sample	50.9	51.3	60.3	no sample	31.8	30.3	90.6	60	no sample	no sample	89.8	53.2	ND	no sample	37.7
CD45RA+ GzmB+ CD27- gd-T cells (% gd-T cells)_T1	T1	11.1	16.1	38.9	no sample	40.4	44.8	41.2	no sample	26.7	16.5	5.66	54.5	no sample	no sample	86.5	14.8	ND	no sample	22.4
GzmB+ gdT cells (% gdT cells)_T1	T1	68.4	72.8	48.6	no sample	55.3	72.1	73.9	no sample	45.6	44.6	9.47	73.8	no sample	no sample	87.7	81.2	ND	no sample	86.7
CD57+ CD4 T cells (% CD4 T cells)_T1	T1	19.2	13.1	6.96	no sample	3.19	13.2	11.9	no sample	14	23.9	13.3	34.8	no sample	no sample	15.6	19.3	15.4	no sample	9.68
CD57+ CD8 T cells (% CD8 T cells)_T1	T1	58.3	30.9	33.6	no sample	41.5	58.9	34.5	no sample	62.4	48.6	26.3	60.6	no sample	no sample	82.8	80.7	50	no sample	23.5
CD57+ CD8+ T cells (% live cells)_T1	T1	3.87	1.7	1.88	no sample	2.02	3.1	2.52	no sample	0.15	0.51	0.19	5.3616	no sample	no sample	0.11	2.01	0.05	no sample	0.16
CD57+ NK cells (% NK cells)_T1	T1	41.8	22.9	74.4	no sample	19.8	42.6	67.2	no sample	35.8	45.5	18.7	88.9	no sample	no sample	30.1	12.8	53.2	no sample	9.95
CD57+CD38+ CD8 T cells (% CD8 T cells)_T1	T1	58.1	29	31.3	no sample	13.4	56.4	37.1	no sample	59.7	46.8	24.7	42.3	no sample	no sample	82.8	79.8	50	no sample	24.1
CD57+GzmB+ CD3+CD56+ cells (% CD3+CD56+ cells)_T1	T1	44.3	55.4	69.1	no sample	74.5	43.9	94.8	no sample	48.4	85.6	56.5	86	no sample	no sample	88.1	83.9	ND	no sample	51.8
CD57+NKG2C+ NK cells (% NK cells)_T1	T1	0.87	1.65	12.9	no sample	0.41	2.37	7.87	no sample	5.42	7.25	0.75	8.08	no sample	no sample	5.53	0.52	0.89	no sample	0.44
CD57+PD‐1+CD38+ CD4+ T cells (% CD4+ T cells)_T1	T1	17.4	9.34	4.26	no sample	0.53	8.37	10.7	no sample	10.3	10.2	8.08	ND	no sample	no sample	12.2	5.5	ND	no sample	8.6
PD1+ CD4+ T cells (% CD4+ T cells)_T1	T1	87.2	63.9	37.6	no sample	20.4	67.8	90.7	no sample	61.2	41	57.8	51.9	no sample	no sample	63.9	8.3	30.8	no sample	73.1
CD69+ CD8 MAIT cells (% MAIT cells)_T1	T1	44.4	57.1	50.6	no sample	ND	53.2	20	no sample	82.4	68.4	ND	ND	no sample	no sample	ND	81	ND	no sample	81.2
CD69+ NK cells (% NK cells)_T1	T1	67.2	32.4	37.5	no sample	15.3	38.5	60.5	no sample	32.4	35.7	36.7	86.9	no sample	no sample	34.9	35.4	88.9	no sample	43.1
CD8+ MAIT cells (% live)_T1	T1	0.01	0.22	0.47	no sample	0.000702	0.85	0.027	no sample	0.0056	0.00918	0.00421	0	no sample	no sample	0.00253	0.021	0	no sample	0.011
CD8+ MAIT cells (% Va7.2+ CD8+ T cells)_T1	T1	45.7	59.6	54.4	no sample	6.6	73.3	11.6	no sample	29.8	15.8	42	ND	no sample	no sample	51.3	25.7	ND	no sample	37.2
CD8+ T cells (% live)_T1	T1	6.63	5.49	5.61	no sample	4.86	5.26	7.29	no sample	0.24	1.05	0.72	8.85	no sample	no sample	0.13	2.49	0.1	no sample	0.66
CD86+ classical mo (% classical mo)_T1	T1	38.7	77.1	64.9	no sample	31.4	68.6	87.3	no sample	70.3	55	47	43.3	no sample	no sample	56.4	87.8	53.2	no sample	82.4
CD86+ Intermediate (CD14hiCD16+) monocytes (% int monocytes)_T1	T1	73	92.8	87.6	no sample	58.3	88.7	95.5	no sample	91	81.2	75.7	ND	no sample	no sample	76.7	97.6	80	no sample	90.9
CD86+ monocytes (% total monocytes)_T1	T1	45.5	80.6	67.3	no sample	36.2	71.5	88.1	no sample	78.8	60.8	55.6	37.5	no sample	no sample	62.8	90.3	52.9	no sample	85
CD86+ non-classical monocytes (% non-classical mo)_T1	T1	68.6	90.7	86.1	no sample	52.4	83.1	93.6	no sample	79.5	85.8	72	ND	no sample	no sample	70.2	95.5	0	no sample	85.1
CD86+ mDCs (% mDCs)_T1	T1	41.7	81.5	37.9	no sample	31.8	73.4	73.9	no sample	74.6	75.8	49.4	ND	no sample	no sample	29.5	92.4	30.7	no sample	73.4
Classical monocytes (% total monocytes)_T1	T1	95.42	87.44	98.85	no sample	95.42	88.32	95.55	no sample	72.6	88.83	92.94	86.63	no sample	no sample	99.51	88.01	99.88	no sample	85.57
CM CD4 T cells (% CD4 T cells)_T1	T1	2.53	26.5	28.5	no sample	2.2	13.1	50.8	no sample	24.9	28.2	13.8	7.5	no sample	no sample	22.8	50.2	ND	no sample	20.4
CM CD4 T cells (% live cells)_T1	T1	0.02	0.97	6.68	no sample	0.22	0.21	5.5	no sample	0.37	0.64	0.04	1.11	no sample	no sample	0.013	0.83	0	no sample	0.013
CM CD8 T cells (% CD8 T cells)_T1	T1	34	18	20.7	no sample	11.8	23.6	46.7	no sample	42.6	44.7	1.68	26.1	no sample	no sample	7.29	52.2	0.2	no sample	23.3
EM CD8+ T cells (% CD8+ T cells)_T1	T1	63.7	4.8	16.6	no sample	23.7	28.1	6.34	no sample	41.8	23.9	3.42	38	no sample	no sample	6.82	8.96	0.02	no sample	2.82
EMRA CD4+ T cells (% CD4+ T cells)_T1	T1	0	0.037	0.037	no sample	0.076	0.62	0.1	no sample	0.11	0.085	1.08	3.8	no sample	no sample	2.78	2.5	ND	no sample	2.4
EMRA CD8+ T cells (% CD8+ T cells)_T1	T1	1.17	7.59	1.77	no sample	2.82	4.69	1.21	no sample	1.53	0.92	13.3	25.3	no sample	no sample	29.6	2.93	ND	no sample	2.52
gd-T cells (% live cells)_T1	T1	0.044	1.09	1.38	no sample	0.093	0.6	4.01	no sample	0.075	0.09	0.05	4.04	no sample	no sample	0.087	0.6	0	no sample	0.079
GzmB+ CD4+ T cells (% CD4+ T cells)_T1	T1	11.3	3.88	4.11	no sample	5.25	4.51	2.07	no sample	4.22	20.1	0.18	29	no sample	no sample	2.22	2.05	0	no sample	4.3
GzmB+ CD8+ T cells (% CD8+ T cells)_T1	T1	88.3	32.3	31.5	no sample	45.3	53	48.1	no sample	66.2	54.7	12.7	69.7	no sample	no sample	78.8	85.7	65	no sample	84.5
CD57+ GzmB+ CD8 T cells (% CD8 T cells)_T1	T1	50	17.2	21.9	no sample	12.2	27.3	25.3	no sample	40.5	34.6	5.83	56.3	no sample	no sample	41.9	69.6	50	no sample	13.4
HLA DR+ NK cells (% NK cells)_T1	T1	49.5	72.1	69.2	no sample	33.8	66	88.2	no sample	74	88.1	76.5	15.2	no sample	no sample	66.7	91.1	67.5	no sample	70.4
HLADR+CD38+ CD8 MAIT cells (% CD8 MAIT cells)_T1	T1	33.3	25.4	8.98	no sample	ND	23.1	70	no sample	23.5	66.7	ND	ND	no sample	no sample	ND	11.8	ND	no sample	25
HLADR+CD38+ CD8+ T cells (% CD8+ T cells)_T1	T1	97	69.7	45.1	no sample	10.8	56.8	81.5	no sample	74.2	68.9	31.5	20.4	no sample	no sample	53.6	87.3	65	no sample	79.4
ICOS+ CD4 T cells (% CD4 T cells)_T1	T1	67.3	33.5	35.6	no sample	7.1	49.5	89.6	no sample	57	45.2	49.9	21.9	no sample	no sample	50.6	79.5	15.4	no sample	52.7
ICOS+ HLADR+CD38+ CD4 T cells (% CD4 T cells)_T1	T1	57.2	24.4	19.6	no sample	1.53	38.6	80.5	no sample	47.4	25.1	36.3	6.3	no sample	no sample	41.7	72.5	ND	no sample	38.2
Intermediate monocytes (% total monocytes)_T1	T1	3.17	4.74	0.75	no sample	3.28	5.48	3.11	no sample	19.3	8.98	4.13	10.7	no sample	no sample	0.2	7.23	0.12	no sample	10.4
Mait cells CD8+ (% CD8+ T cells)_T1	T1	0.16	4.05	8.35	no sample	0.014	16.2	0.37	no sample	2.37	0.87	0.58	ND	no sample	no sample	1.88	0.84	0	no sample	1.64
mDC (% live cells)_T1	T1	12.1	8.59	7.18	no sample	28	9.8	0.44	no sample	6.72	3.19	10.9	0	no sample	no sample	2.42	2.87	4.67	no sample	5.01
Naive CD4+ T cells (% CD4+ T cells)_T1	T1	0.15	1.64	11.2	no sample	0	0	1.29	no sample	0.49	10.6	0	6.59	no sample	no sample	5	0.09	0	no sample	0.54
Naive CD8+ T cells (% CD8+ T cells)_T1	T1	0.035	42.7	48.1	no sample	0.93	3.34	19.5	no sample	3.9	15.5	82.2	2.82	no sample	no sample	9.41	18	0	no sample	5.24
NK cells (% live cells)_T1	T1	3.72	8.93	5.49	no sample	8.84	2.55	7.82	no sample	1.45	0.29	2.31	6.17	no sample	no sample	0.93	7.85	2.25	no sample	31.7
NKG2C+ CD8 T cells (% CD8 T cells)_T1	T1	0.31	4.56	1.78	no sample	0.15	0.37	3	no sample	1.11	0.51	0.87	0	no sample	no sample	4.47	0.28	0	no sample	0.26
Non classical monocytes CD16+CD14lo (% total monocytes)_T1	T1	1.41	7.82	0.4	no sample	1.3	6.2	1.34	no sample	8.1	2.19	2.93	2.67	no sample	no sample	0.29	4.76	0	no sample	4.03
PD1+ CD8+ T cells (% CD8+ T cells)_T1	T1	85.7	41.2	26.3	no sample	14.5	21.1	61.2	no sample	52.9	32.2	17.8	30.3	no sample	no sample	31.5	81.9	15	no sample	81.8
PD‐1+ EM CD8+ T cells (% CD8+ T cells)_T1	T1	55.1	2.63	7.58	no sample	5.19	4.15	3.9	no sample	25.1	7.63	1.46	19	no sample	no sample	2.35	7.88	ND	no sample	1.33
PD‐1+ EMRA CD8+ T cells (% CD8+ T cells)_T1	T1	0.75	2.89	0.28	no sample	0.15	0.39	0.67	no sample	0.7	0.046	2.99	1.41	no sample	no sample	8	2.51	ND	no sample	0.67
pDC (% live cells)_T1	T1	0.33	0.43	1.21	no sample	0.69	0.15	0.079	no sample	0.023	0.095	1.02	0	no sample	no sample	0.075	0.11	0.85	no sample	1.32
PDL1+ classical mo (% classical mo)_T1	T1	18.7	29.5	26.3	no sample	26.1	31.4	40	no sample	25.3	28.2	23.2	18.3	no sample	no sample	15.9	19.2	21.1	no sample	46.6
RA/RO ratio on CD4 T cells (% CD4 T cells)_T1	T1	0.01	0.02	0.13	no sample	0.23	0.02	0.01	no sample	0.01	0.13	0.07	0.08	no sample	no sample	0.09	0.0004	0.3	no sample	0.002
Tim3+ CD8+ T cells (% CD8+ T cells)_T1	T1	46.4	41.3	24.6	no sample	8.12	25.9	58.6	no sample	30.6	43.1	38.9	0.7	no sample	no sample	41.2	53.1	0	no sample	62.2
Tim3+ Intermediate (CD14hiCD16+) monocytes (% int monocytes)_T1	T1	88	93.1	93.7	no sample	78.6	93.3	97.3	no sample	93.2	95.2	89.8	12.5	no sample	no sample	94.6	87.8	90	no sample	95.2
Total MAIT cells (% live cells)_T1	T1	0.014	0.41	0.73	no sample	0.00281	1.81	0.054	no sample	0.00956	0.016	0.00736	0	no sample	no sample	0.00316	0.034	0	no sample	0.015
Total monocytes (% live cells)_T1	T1	60	67.3	47.1	no sample	29.4	66.7	60.5	no sample	86.2	82.9	75.6	4.68	no sample	no sample	92	81.3	43	no sample	57.6
Tregs (% live cells)_T1	T1	0.05	0.29	2.2	no sample	0.63	0.11	2.17	no sample	0.24	0.36	0.1	2.16	no sample	no sample	0.006	0.25	0.02	no sample	0.00783
B cells (% live)_T2	T2	0.53	2	0.000342	0.13	0.00066	0.093	0.032	0.034	0.03	0.013	0.16	no sample	0.071	0.29	0.17	0.042	0.027	0.059	5.24
CD16+ gd-T cells (% gd-T cells)_T2	T2	9.44	25.23	3.264	3.31	17.57	1.75	43.1	2.13	5.22	9.48	9.09	no sample	0.651	16.99	2.43	8.32	0	ND	5.17
CD16+ mDC (% mDC)_T2	T2	80.3	88.1	20.8	87.1	72.9	57.1	86.4	91.5	81.2	89.7	72.6	no sample	74.8	75.7	39.8	92.7	65.1	19.4	46
CD16+ monocytes (% total monocytes)_T2	T2	9.77	10.06	1.51	10.71	11.11	4.62	2.23	14.19	11.84	14.97	8.98	no sample	3.9	14.2	1.72	18.14	2.94	1.75	7.62
CD16+ NK cells (% NK cells)_T2	T2	39.5	71	36.5	65.5	63.3	29.5	74.5	49	51.7	54.4	70.1	no sample	17.2	55.3	7.57	57.6	45.1	47.5	54.2
CD161 low/neg Va7.2+ cells (% live cells)_T2	T2	0.056	1.01	0.47	1.33	0.55	0.35	0.26	0.049	0.051	0.22	0.089	no sample	1.13	0.011	0.017	0.071	0.011	0.0047	0.00331
CD27+ B cells (% B cells)_T2	T2	1.47	2.49	ND	9.39	ND	5.53	33.9	14	74.2	2.94	4.96	no sample	28.1	1.2	25.7	8.33	10.6	8	0.94
CD27+ CD4 T cells (% CD4 T cells)_T2	T2	42.4	34.9	52.1	20.6	44.8	40.1	61.5	34.8	62.4	72.6	40.9	no sample	53.2	55.1	35.9	60.3	28	61.8	43.8
CD27+ CD8 T cells (% CD8 T cells)_T2	T2	35.3	41.9	34.6	46.7	23.5	23.5	41.7	26.1	42.6	34.5	61.3	no sample	36.5	33	30.6	70.4	16.5	29.5	67.7
CD27+ gd T cells (% gd T cells)_T2	T2	27.9	53.4	27.6	41.2	6.92	23.2	17.7	22.9	52.7	53.1	54	no sample	28.9	7.9	18.4	58.3	16.7	ND	43.1
CD27+ gd-T cells (% live cells)_T2	T2	0.00587	0.99	0.15	0.22	0.039	0.26	0.62	0.11	0.22	0.13	0.13	no sample	0.18	0.17	0.015	0.26	0.00164	ND	0.00829
CD3- cells (% live cells)_T2	T2	93.3	44.4	86.3	85.5	68.1	81.3	84.1	95.1	88	91.7	90.6	no sample	61.6	94.1	92.4	95	99.3	99.7	99.3
CD3+ CD33- cells (% live cells)_T2	T2	6.64	55.4	13.6	14.4	31.8	18.7	15.7	4.86	11.9	8.19	9.43	no sample	38.2	5.86	7.58	4.86	0.69	0.33	0.68
CD3+CD56+ cells (% CD3+ cells)_T2	T2	1.75	3.5	5.16	7.44	16.1	31.6	26.5	53.3	1.01	2.1	4.16	no sample	0.89	67.5	1.46	7.96	4.44	19.9	9.15
CD3+CD56+ cells (% live cells)_T2	T2	0.092	1.07	0.64	1.04	4.79	5.95	3.86	2.14	0.097	0.2	0.3	no sample	0.29	3.68	0.11	0.39	0.017	0.066	0.065
CD34+CD3- cells (% live cells)_T2	T2	0.41	0.027	0.19	0.064	1.01	0.28	0.34	0.15	0.22	0.55	0.077	no sample	0.013	0.096	0.11	0.077	2.62	0.15	0.027
CD38+ CD4 T cells (% CD4+ T cells)_T2	T2	92.4	89.5	81	99.5	76.3	82.3	88.9	96.9	94.1	93.3	94.3	no sample	89	89.6	81.8	89.9	96.1	90.9	97.9
CD38+ CD8 MAIT cells (% CD8 MAIT cells)_T2	T2	91.5	64.5	35.4	89.9	69.6	72.2	88.4	82.4	90	96.2	80	no sample	85.7	62.5	ND	84.7	ND	ND	94.1
CD38+ HLA‐DR+ EM CD4+ T cells (% CD4+ T cells)_T2	T2	47.3	47.8	26	73.7	32.9	35.8	23.4	54	24.2	19.4	45.8	no sample	30.4	25.3	41.3	33.8	59.2	32.7	48.6
CD38+ HLA‐DR+ EM CD4+ T cells (% EM CD4+ T cells)_T2	T2	83.5	80.3	61	97.9	63.5	63.8	68.2	92	79.7	75.8	86.4	no sample	72.2	61.6	69.7	87	85.6	90	92.2
CD38+ HLA‐DR+ EM CD8+ T cells (% CD8+ T cells)_T2	T2	32.8	28.8	22.8	32.2	35.5	10.6	16.9	5.18	37.1	27.1	6.62	no sample	35	13.1	29.2	7.95	59.5	49.2	16.6
CD38+ HLA‐DR+ EM CD8+ T cells (% EM CD8+ T cells)_T2	T2	88.8	96.4	77.9	97	78.8	37	90.5	80.2	98.3	96.1	86.5	no sample	97.1	70.3	70.6	76.6	100	100	83.7
CD38+ non-classical monocytes (% non-classical mo)_T2	T2	88.8	96.8	95.3	98.6	87	80.7	98.3	96.3	94.5	95.7	95.2	no sample	82.3	95.4	87.7	90.7	72.2	96.1	99.5
CD38+GzmB+ CM CD8+ T cells (% CD8 T cells)_T2	T2	22.3	12.2	7.61	34.1	1.87	1.22	16.4	3.05	25.2	9.47	15.8	no sample	28.5	4.23	6.36	22	14.3	9.84	9.2
CD38+GzmB+ CM CD8+ T cells (% CM CD8 T cells)_T2	T2	93.4	89	72.5	99.8	62.9	39	81.5	84.1	97.8	77.7	92.3	no sample	96.4	85.1	82	85.2	99.3	35.3	82.4
CD38+HLADR+ CD4 T cells (% CD4+ T cells)_T2	T2	84.7	76	53.7	96.7	51.3	67.8	70	88.9	81.5	64	84.6	no sample	82.5	65.4	73.2	84.9	86.2	74.5	88.4
CD3‐CD56‐CD14+CD38+HLA‐DR‐ cells (% live cells)_T2	T2	0.13	0.055	0.19	0.064	0.21	1.69	0.34	0.085	0.41	0.1	0.55	no sample	0.43	0.31	0.62	0.21	0.21	0.18	0.17
CD4:CD8 ratio_T2	T2	0.09	0.12	1.19	0.58	0.58	0.27	0.24	0.1	0.48	1.01	0.53	no sample	0.14	0.69	6.22	1.52	0.52	0.93	0.56
CD4+ T cells (% live)_T2	T2	0.51	5.49	6.75	5.1	10.7	1.9	2.1	0.39	3.66	3.96	2.92	no sample	4.55	0.63	6.22	2.36	0.22	0.13	0.22
CD4+CD8+ dp T cells (% CD3+ cells)_T2	T2	0.059	0.11	0.16	0.24	0.16	0.057	0.12	0.098	0.17	0.072	0.00796	no sample	0.39	0.051	0.05	0.063	0.12	0	0.049
CD45RA+ gd-T cells (% gd-T cells)_T2	T2	25.6	45.8	52	18.3	83.8	53.3	70.6	79.1	11.4	30.8	71.4	no sample	27.4	70.6	39.8	56.3	8.33	ND	39.7
CD45RA+ GzmB+ CD27- gd-T cells (% gd-T cells)_T2	T2	18.6	22.5	38.3	10.9	68	46.5	59.5	66.1	6.15	14.7	32.2	no sample	19.8	64.9	32.8	22	ND	ND	24.1
CD57+ CD4 T cells (% CD4 T cells)_T2	T2	16.8	23.5	26.1	20.2	13.7	12.7	10.5	20.7	15	14.2	17.2	no sample	32.6	15	14.9	15.1	15.3	10.9	25.9
CD57+ CD8 T cells (% CD8 T cells)_T2	T2	90.2	47.9	65.2	62.2	62.4	55.1	57.4	93.8	56.9	53.8	26.4	no sample	65.1	75	60.1	69.4	66	23	31.8
CD57+ CD8+ T cells (% live cells)_T2	T2	5.32	22	3.69	5.45	11.5	3.9	4.91	3.57	4.35	2.11	1.47	no sample	20.8	0.69	0.6	1.08	0.28	0.0322	0.12
CD57+ GzmB+ CD8 T cells (% CD8 T cells)_T2	T2	82	41.9	51	52.2	36.7	19.2	48	72.9	52.9	47.1	19.2	no sample	61.5	37.1	34.8	48.9	64.7	21.3	17
CD57+ NK cells (% NK cells)_T2	T2	11.1	39.7	44.8	22.5	32.9	31.4	25	12.3	22.3	43.3	22.8	no sample	14.5	15.9	17.7	10.9	41	29.2	18
CD57+CD38+ CD8 T cells (% CD8 T cells)_T2	T2	83.4	50	64	61.9	55.7	45	57.9	92.7	58.8	53.7	27.2	no sample	65	72.5	56.2	64.2	66.9	23	31.3
CD57+GzmB+ CD3+CD56+ cells (% CD3+CD56+ cells)_T2	T2	67.6	48.7	71.6	60.1	72.2	35.1	91.2	95.7	46.5	63.5	42.9	no sample	52.6	90.6	50.4	69.1	55.9	7.14	20.7
CD57+NKG2C+ NK cells (% NK cells)_T2	T2	0.83	3.33	24.7	0.85	2.91	1.65	1.85	0.44	3.28	0.66	0.87	no sample	0.25	2.28	0.43	0.52	2.27	2.17	0.44
CD57+PD‐1+CD38+ CD4+ T cells (% CD4+ T cells)_T2	T2	15.4	22.2	20.5	20	9.85	7.44	8.69	16.9	13.7	8.49	15.6	no sample	30.5	11.3	10.7	13.1	14.4	8.2	23.6
CD69+ CD8 MAIT cells (% MAIT cells)_T2	T2	30.8	37.3	17.8	68.7	17.1	33.9	20.7	82.4	40	42.3	64	no sample	14.3	62.5	ND	68.1	ND	ND	76.5
CD69+ NK cells (% NK cells)_T2	T2	43.4	34.8	20.8	53.5	29.8	29.3	47.7	36.8	42.2	36.5	37.1	no sample	20.9	38.1	28.1	39	77.1	76.2	51
CD8+ MAIT cells (% live)_T2	T2	0.013	0.39	0.17	0.3	0.077	1.3	0.016	0.044	0.00491	0.00959	0.019	no sample	0.00223	0.00602	0.000949	0.032	0	0	0.00563
CD8+ MAIT cells (% Va7.2+ CD8+ T cells)_T2	T2	18.8	28.2	26.7	18.3	12.3	78.8	6	47.6	8.7	4.2	17.4	no sample	0.2	35.4	5.4	30.9	ND	ND	63
CD8+ T cells (% live)_T2	T2	5.89	46	5.66	8.77	18.4	7.08	8.54	3.81	7.66	3.93	5.56	no sample	31.9	0.92	1	1.56	0.43	0.14	0.39
CD86+ classical mo (% classical mo)_T2	T2	73	71.4	60.1	82.8	64.2	58.5	63.8	82.4	71.8	74.4	63.8	no sample	75.4	68.5	68.9	89.6	64.6	90.3	89.9
CD86+ Intermediate (CD14hiCD16+) monocytes (% int monocytes)_T2	T2	92.4	89.7	83.5	94.5	84.7	80.4	87.7	94.5	89.8	95.7	88	no sample	90.2	91.1	87.5	97.7	93	88.4	97.5
CD86+ monocytes (% total monocytes)_T2	T2	79.6	74.4	65.9	86.8	69.6	61.3	71.4	85.8	75.7	83.2	71.2	no sample	82.9	75.5	73	90.4	71.8	90.5	92.1
CD86+ non-classical monocytes (% non-classical mo)_T2	T2	86.8	81.5	75.2	88.9	73.9	66.2	56.8	90.3	82.7	90.5	76.9	no sample	85	87	82.1	94.9	88.4	89.4	92.8
CD86+ mDCs (% mDCs)_T2	T2	69.5	74.1	38.2	87.6	59.7	51.8	78.8	85.8	76.4	82.3	64.9	no sample	77.7	76.2	60.1	89	80.8	67.2	80.7
Classical monocytes (% total monocytes)_T2	T2	90.23	89.94	98.49	89.29	88.89	95.38	97.77	85.81	88.16	85.03	91.02	no sample	96.1	85.8	98.28	81.86	97.06	98.25	92.38
CM CD4 T cells (% CD4 T cells)_T2	T2	14.8	12.8	23.3	12.4	13.3	16.2	36.3	15	29.7	33.8	13.9	no sample	17.7	24.4	16	24.1	13.5	18.2	10.8
CM CD4 T cells (% live cells)_T2	T2	0.076	0.7	1.57	0.63	1.41	0.31	0.76	0.059	1.09	1.34	0.41	no sample	0.8	0.15	0.99	0.57	0.03	0.024	0.024
CM CD8 T cells (% CD8 T cells)_T2	T2	59.9	38.3	43.5	71.6	14.2	10.7	39.3	8.49	66.7	45.5	30.3	no sample	75.1	12.1	30.3	34.3	55.9	27.9	15.7
EM CD4+ T cells (% CD4+ T cells)_T2	T2	56.6	59.5	42.6	75.3	51.8	56.1	34.3	58.7	30.4	25.6	53	no sample	42.1	41.1	59.3	38.8	69.2	36.4	52.7
EM CD8+ T cells (% CD8+ T cells)_T2	T2	36.9	29.8	29.3	33.2	45	28.6	18.6	6.46	37.7	28.1	7.66	no sample	36	18.6	41.4	10.4	59.5	49.2	19.8
EMRA CD4+ T cells (% CD4+ T cells)_T2	T2	0.29	0.00816	0.54	0	0.6	0.21	0.026	1.21	0.04	0.037	0.064	no sample	0.00701	0.42	0.071	0.037	0	ND	0.76
EMRA CD8+ T cells (% CD8+ T cells)_T2	T2	2.45	2.91	2.52	0.53	9.42	10.8	2.49	16.5	0.37	1.84	1.97	no sample	0.39	30	4.83	6.38	2.57	1.63934	2.98
gd-T cells (% live cells)_T2	T2	0.17	2.07	0.54	1.04	1.06	1.73	3.59	0.51	0.29	0.23	0.22	no sample	1.01	2.4	0.19	0.51	0.012	0	0.033
GzmB+ CD4+ T cells (% CD4+ T cells)_T2	T2	19.3	8.77	25.4	34.2	1.91	2.9	2.45	13.8	4.44	11.9	0.72	no sample	6.68	1.07	0.72	7.1	22.5	2.1	1.83
GzmB+ CD8+ T cells (% CD8+ T cells)_T2	T2	95.8	84.9	69.7	80.8	64.7	42.4	79.5	92.4	93.8	71.9	90.3	no sample	96.8	89.3	66.8	77	96.7	73.8	74.4
GzmB+ gdT cells (% gdT cells)_T2	T2	86.5	87.9	55.5	96.3	47.9	57.6	99.2	86.1	56.5	53.8	66.8	no sample	82.5	84.6	22.3	57.1	66.7	ND	54.5
HLA DR+ NK cells (% NK cells)_T2	T2	65.9	58.8	67.5	75.6	48.2	46.7	69.9	86	79.2	76.5	49.1	no sample	63.1	62	50.6	85	66.2	55	53.8
HLADR+CD38+ CD8 MAIT cells (% CD8 MAIT cells)_T2	T2	73.1	5.56	13.2	12.4	11.5	2.99	24.1	20.6	70	65.4	4	no sample	57.1	12.5	ND	29.2	ND	ND	29.4
HLADR+CD38+ CD8+ T cells (% CD8+ T cells)_T2	T2	88.5	93.7	73.2	96	72.6	38.2	85.3	80.1	97.9	87.2	82.5	no sample	97.8	56.5	60.3	75.7	98.8	98.4	78.7
ICOS+ CD4 T cells (% CD4 T cells)_T2	T2	65.4	57.8	23.5	80.4	37	43.1	55	62.8	65.1	54.5	72.9	no sample	58.2	55.1	50	78.3	63.1	70.9	73.5
ICOS+ HLADR+CD38+ CD4 T cells (% CD4 T cells)_T2	T2	57.7	46.5	13.8	75.2	23.9	32.9	42.5	60.2	55	38.1	62.8	no sample	48.9	37.7	37.9	68.1	56.1	60	67.2
Intermediate monocytes (% total monocytes)_T2	T2	5.88	4.34	0.62	7.51	6.33	1.62	1.17	9.63	6.82	8.9	5.99	no sample	2.29	10.4	0.46	9.39	0.6	0.95	4.62
Mait cells CD8+ (% CD8+ T cells)_T2	T2	0.22	0.86	3.02	3.4	0.42	18.4	0.19	1.17	0.064	0.24	0.34	no sample	0.007	0.66	0.095	2.03	0	0	1.45
mDC (% live cells)_T2	T2	6.84	3.95	5.57	5.34	9.6	9.2	0.27	4.25	3.25	8.63	4.74	no sample	3.68	7.66	11.2	7.67	18	3.74	7.26
Naive CD4+ T cells (% CD4+ T cells)_T2	T2	1.33	1.01	13	0.53	7.88	0	0.7	0.95	1.26	18.3	0	no sample	0.14	1.67	0.36	0.037	0	7.27	1.07
Naive CD8+ T cells (% CD8+ T cells)_T2	T2	3.44	3.83	14.6	3.9	5.11	2.11	5.93	14.2	0.46	15.1	11.4	no sample	0.59	10.8	12.9	21.9	0.29	4.92	8.43
NK cells (% live cells)_T2	T2	6.82	11.6	14.6	13.7	13.1	9.83	26.4	10.6	8.41	3.86	18.6	no sample	3.16	23	8.41	12.6	1.87	7.3	8.5
NKG2C+ CD8 T cells (% CD8 T cells)_T2	T2	0.05	0.54	3	8.25	0.12	0.7	2.39	2.26	0.038	0.13	0.43	no sample	0.017	5.54	0.22	0.31	0.095	1.64	0.43
Non classical monocytes CD16+CD14lo (% total monocytes)_T2	T2	3.89	5.72	0.89	3.2	4.78	3	1.06	4.56	5.02	6.07	2.99	no sample	1.61	3.8	1.26	8.75	2.34	0.8	3
PD1+ CD4+ T cells (% CD4+ T cells)_T2	T2	85.3	81.1	48.4	98.5	53.5	58.6	82.6	77.1	76.1	41.6	84.6	no sample	97	76.3	73.9	93.9	90.8	76.4	84.5
PD1+ CD8+ T cells (% CD8+ T cells)_T2	T2	94.3	73	35.3	73.1	42.1	11.9	76	60.8	93.7	32.6	70.9	no sample	76.8	47.8	60.8	73.2	63.8	68.9	80.3
PD‐1+ EM CD8+ T cells (% CD8+ T cells)_T2	T2	34.7	22.4	12.3	24	18	2.75	16.2	3.9	35.4	11.6	5.18	no sample	26.7	8.95	32.3	7.05	42.4	44.3	14.8
PD‐1+ EMRA CD8+ T cells (% CD8+ T cells)_T2	T2	2.17	1.54	0.29	0.12	1.98	0.56	1.39	9.47	0.23	0.15	0.86	no sample	0.17	10.1	1.91	4.8	0.29	0.00682076	0.34
pDC (% live cells)_T2	T2	0.49	0.21	0.59	0.27	0.22	0.14	0.00328	0.38	0.064	0.26	0.32	no sample	0.045	0.21	0.038	0.21	0.22	1.62	0.3
PDL1+ classical mo (% classical mo)_T2	T2	29.6	23.3	19.7	44.6	32	17.5	35.4	26.4	35.7	39.8	33	no sample	21.1	41.3	27.1	20.5	30.1	52.2	38.9
RA/RO ratio on CD4 T cells (% CD4 T cells)_T2	T2	0.02	0.01	0.16	0.0016	0.17	0.02	0.02	0.04	0.02	0.26	0.01	no sample	0.0015	0.03	0.01	0.0022066	ND	0.1	0.02
Tim3+ CD8+ T cells (% CD8+ T cells)_T2	T2	37.4	27.8	20.3	45.6	14.6	18.4	40.6	38.7	59.9	40.2	40	no sample	49.9	27.3	26.6	44	43.6	0.0006	37.4
Tim3+ Intermediate (CD14hiCD16+) monocytes (% int monocytes)_T2	T2	97.4	93.5	89.6	96.5	91.7	85.6	93.4	97.2	89.3	97.1	95.6	no sample	94.7	90.2	86.5	92.2	87.7	85.4	95.1
Total MAIT cells (% live cells)_T2	T2	0.013	0.68	0.28	0.38	0.24	2.99	0.023	0.067	0.021	0.018	0.06	no sample	0.024	0.011	0.065	0.05	0	0	0.017
Total monocytes (% live cells)_T2	T2	75.7	21.6	61	63.7	35.9	51.4	51.4	78	67.4	76.1	59.1	no sample	52.8	54.1	64.5	71.8	68.8	83.7	75.3
Tregs (% live cells)_T2	T2	0.077	0.19	0.22	0.15	0.34	0.14	0.6	0.14	0.58	0.53	0.33	no sample	0.16	0.078	0.27	0.4	0.009	0.045	0.012
B cells (% live)_T3	T3	4.96	no sample	2.43	0.95	0.000635	1.57	0.00671	1.26	0.1	4.44	1.78	no sample	0.068	16.9	0.22	22.9	5.3	1.89	9.69
CD16+ gd-T cells (% gd-T cells)_T3	T3	2.44	no sample	7.67	2.23	35.4	5.3	40.97	2.65	7.72	14.59	9.83	no sample	1.23	27.72	1.12	7.36	2.82	4.52	9.55
CD16+ mDC (% mDC)_T3	T3	90.4	no sample	58.6	26.1	85.5	62.6	91.6	94.2	87	95.9	66.2	no sample	86.9	92.9	64.2	96.3	71.1	69.2	53.5
CD16+ monocytes (% total monocytes)_T3	T3	14.64	no sample	4.35	2.5	10.83	4.01	3.19	15.42	12.85	13.81	6.57	no sample	10.93	17.29	2.8	7.3	3.49	10.08	6.44
CD16+ NK cells (% NK cells)_T3	T3	36.2	no sample	50.4	58.3	79.8	47	67.6	61.4	74	72.5	84.4	no sample	46.4	77	10.5	73.3	54.6	61.1	48.3
CD161 low/neg Va7.2+ cells (% live cells)_T3	T3	0.12	no sample	2.4	3.45	2.57	1.49	0.23	0.98	0.74	1.43	0.38	no sample	3.46	1.56	0.066	0.38	0.016	0.8	0.036
CD27+ B cells (% B cells)_T3	T3	0.28	no sample	1.03	3.92	ND	2.54	13.3	1.67	21.8	0.55	2.04	no sample	32.6	10.5	22.6	0.69	0.38	0.63	2.64
CD27+ CD4 T cells (% CD4 T cells)_T3	T3	18.4	no sample	42.7	21.8	35.2	18.6	69.6	16.8	74.9	65	51.5	no sample	57.1	76.8	37.1	69.8	27.2	41.4	35.7
CD27+ CD8 T cells (% CD8 T cells)_T3	T3	27.5	no sample	23	38	21.3	14	29.9	37.6	65.2	19.9	57.7	no sample	51.3	49.6	31.9	69.2	14.7	13.2	79.6
CD27+ gd T cells (% gd T cells)_T3	T3	27.9	no sample	17.6	40.6	9.86	17.4	16.2	16.7	66.6	36.7	56.5	no sample	52	20.7	19.8	59.3	14.4	16.1	59.2
CD27+ gd-T cells (% live cells)_T3	T3	0.00504	no sample	0.18	0.27	0.22	0.37	0.48	0.31	1.01	0.19	0.56	no sample	1.32	1.23	0.028	0.47	0.00793	0.044	0.039
CD3- cells (% live cells)_T3	T3	89.8	no sample	59.8	63.5	43.7	40.2	69.6	73.4	54.2	63.1	32.4	no sample	49	55.6	82.3	82.4	95.5	94.1	96.7
CD3+ CD33- cells (% live cells)_T3	T3	10.2	no sample	39.9	36.4	56.4	59.6	30.2	26.4	45.6	36.6	67.5	no sample	50.9	44.4	17.5	17.6	4.45	5.82	3.2
CD3+CD56+ cells (% CD3+ cells)_T3	T3	1.53	no sample	3.33	3.38	14.1	8.39	23.4	15.9	2.19	2.36	0.67	no sample	1.12	31.4	0.8	2.38	3.55	3.21	2.75
CD3+CD56+ cells (% live cells)_T3	T3	0.091	no sample	0.85	1.03	6.39	3.99	5.35	3.19	0.74	0.84	0.18	no sample	0.62	9.49	0.11	0.35	0.12	0.14	0.096
CD34+CD3- cells (% live cells)_T3	T3	0.23	no sample	0.36	0.029	0.31	0.23	0.05	0.073	0.065	0.73	0.013	no sample	0.022	0.00699	0.12	0.087	2.69	0.25	0.017
CD38+ CD4 T cells (% CD4+ T cells)_T3	T3	96.2	no sample	84.1	90.5	87.9	84.7	87.2	98	86.2	98.4	90.3	no sample	95.1	98.1	86.9	90.4	94.7	99.2	98.6
CD38+ CD8 MAIT cells (% CD8 MAIT cells)_T3	T3	88.9	no sample	25.7	39.9	27.7	35.2	93.3	72.8	87.5	99.5	45.4	no sample	99.8	ND	ND	61.5	97.6	96	79.2
CD38+ HLA‐DR+ EM CD4+ T cells (% CD4+ T cells)_T3	T3	68.7	no sample	37.7	66	48.7	57.1	19.2	74.1	16.9	29.5	35.7	no sample	34.8	16.2	41.6	24.2	49.9	44.5	55.5
CD38+ HLA‐DR+ EM CD4+ T cells (% EM CD4+ T cells)_T3	T3	88.6	no sample	70.8	88.1	80.8	73.6	69.1	95.2	76	90.6	81.8	no sample	87.8	82.3	71.4	77.5	86.9	80.9	89
CD38+ HLA‐DR+ EM CD8+ T cells (% CD8+ T cells)_T3	T3	40.2	no sample	31.6	40.4	37.6	38.7	26.7	28.5	17.1	20.1	3.12	no sample	18.6	27	42.7	16.9	65.5	53.9	15.6
CD38+ HLA‐DR+ EM CD8+ T cells (% EM CD8+ T cells)_T3	T3	93.2	no sample	84.3	98	93.7	86.5	95.2	98	98.3	99.2	91.5	no sample	97.8	93.3	86.1	90.3	99.2	99.1	92.9
CD38+ non-classical monocytes (% non-classical mo)_T3	T3	89.8	no sample	79.2	99.1	93.7	95	97.9	97.2	94.9	96.4	99.4	no sample	97.2	97.6	86.7	90.9	84.1	99	99
CD38+GzmB+ CM CD8+ T cells (% CD8 T cells)_T3	T3	14	no sample	6.67	23.8	3.44	4.41	13.9	17.7	36.6	7.34	18.2	no sample	22.8	23.2	13.5	30.5	14.4	15	14.2
CD38+GzmB+ CM CD8+ T cells (% CM CD8 T cells)_T3	T3	95.2	no sample	86.9	98.1	66.4	91.4	96.3	92.6	97.6	88.3	94.2	no sample	89	98.9	91.7	77.3	98.8	99.7	78.4
CD38+HLADR+ CD4 T cells (% CD4+ T cells)_T3	T3	87.7	no sample	60.9	85.4	70.5	68.8	69.4	94	80.6	81.1	82.4	no sample	91	82.8	72.6	79.8	86.5	82.3	90.3
CD3‐CD56‐CD14+CD38+HLA‐DR‐ cells (% live cells)_T3	T3	0.1	no sample	0.23	0.11	0.053	0.43	0.25	0.07	0.053	0.07	0.13	no sample	0.078	0.23	0.39	0.21	0.43	0.3	0.25
CD4:CD8 ratio_T3	T3	0.24	no sample	0.52	0.39	0.27	0.13	0.13	0.15	0.48	0.19	0.03	no sample	0.15	0.47	3.21	0.41	0.11	0.06	0.18
CD4+ T cells (% live)_T3	T3	1.89	no sample	12.7	9.98	11.1	5.77	2.57	3.14	14.5	5.76	1.65	no sample	6.47	8.79	13	4.84	0.44	0.31	0.44
CD4+CD8+ dp T cells (% CD3+ cells)_T3	T3	0.025	no sample	0.11	0.14	0.19	0.096	0.036	0.17	1.41	0.24	0.00676	no sample	0.48	0.15	0.046	0.052	0.021	0.27	0.053
CD45RA+ gd-T cells (% gd-T cells)_T3	T3	37.2	no sample	72.9	34.6	85.4	59.7	61.9	69.3	16.5	36.2	90.4	no sample	46.5	62.6	27.6	23	18.6	22.2	20.9
CD45RA+ GzmB+ CD27- gd-T cells (% gd-T cells)_T3	T3	18.6	no sample	51.9	19.3	75	51.5	53.1	62.6	8.19	25.3	39.3	no sample	23.9	55.5	23.3	11.6	10.2	20.2	10.2
CD57+ CD4 T cells (% CD4 T cells)_T3	T3	29.9	no sample	38.9	33.4	19.6	45.8	9.36	34.7	13.9	19.6	25.6	no sample	17	34.2	14.1	42.2	39.4	18.3	37
CD57+ CD8 T cells (% CD8 T cells)_T3	T3	80.3	no sample	74.3	54.9	65.9	67.4	61.4	53.8	64.4	66.9	44	no sample	68.8	84.3	55.6	64.8	79.1	60.1	24.8
CD57+ CD8+ T cells (% live cells)_T3	T3	6.41	no sample	18.2	13.9	27.2	30.8	12.2	11.6	19.2	20.2	28.1	no sample	28.8	15.8	2.25	7.59	3.07	3.22	0.61
CD57+ GzmB+ CD8 T cells (% CD8 T cells)_T3	T3	67.6	no sample	51	48.2	53.2	57	54.9	45.1	56.7	65.3	37.3	no sample	65.6	75.7	41.2	42.9	76.8	55.7	15.2
CD57+ NK cells (% NK cells)_T3	T3	8.02	no sample	58.7	27.2	39.2	32.7	20.7	13.4	20.6	44.2	15.5	no sample	14.1	31.2	13.6	24	39.2	26.1	10.7
CD57+CD38+ CD8 T cells (% CD8 T cells)_T3	T3	76.4	no sample	72.3	57	65.4	66	60.8	55.4	63.5	66.7	47	no sample	69.3	84.3	56.3	63.4	79.4	59.3	29.2
CD57+GzmB+ CD3+CD56+ cells (% CD3+CD56+ cells)_T3	T3	47.7	no sample	72.7	61.1	70.9	62.5	83	80.4	47.2	67.4	24.3	no sample	58.3	87.5	44.8	47.4	55.3	44.4	24.3
CD57+NKG2C+ NK cells (% NK cells)_T3	T3	0.73	no sample	36.1	1.5	7.92	1.11	1.59	0.43	3.35	2.69	1.71	no sample	0.33	3.33	0.53	9.31	2.49	1.8	1.53
CD57+PD‐1+CD38+ CD4+ T cells (% CD4+ T cells)_T3	T3	28.7	no sample	29.7	30.1	16.1	36.2	8.31	33.1	11.9	17.1	22.6	no sample	16.2	33.7	11.7	39.5	37.2	17.9	36.1
CD69+ CD8 MAIT cells (% MAIT cells)_T3	T3	36.1	no sample	21.6	63.2	23.1	36.9	26.7	57.6	62.5	61.6	33.8	no sample	16.9	ND	ND	63.3	48.8	60	66.7
CD69+ NK cells (% NK cells)_T3	T3	37.1	no sample	24.2	52.7	33.7	50.7	42	44.8	57.5	54.4	39	no sample	46.4	80.4	32.3	43.6	79.5	71.6	44.9
CD8+ MAIT cells (% live)_T3	T3	0.015	no sample	0.16	0.3	0.23	0.62	0.013	0.085	0.019	0.07	0.024	no sample	0.38	0.00233	0.000616	0.1	0.02	0.015	0.00814
CD8+ MAIT cells (% Va7.2+ CD8+ T cells)_T3	T3	11.1	no sample	6.4	8	8.4	29.4	5.2	7.9	2.5	4.6	6	no sample	9.9	0.1	0.9	20.8	55.6	1.8	18.3
CD8+ T cells (% live)_T3	T3	7.98	no sample	24.5	25.3	41.2	45.7	19.8	21.5	29.8	30.2	63.8	no sample	41.9	18.7	4.05	11.7	3.88	5.36	2.45
CD86+ classical mo (% classical mo)_T3	T3	69.5	no sample	52	55.9	84.1	56.8	47.4	81.9	68.9	95	65.3	no sample	93.8	68.6	76.6	71	52.4	87	79.4
CD86+ Intermediate (CD14hiCD16+) monocytes (% int monocytes)_T3	T3	90.1	no sample	80.1	82	97.7	75.3	77.8	91.6	85.9	99.5	87.7	no sample	97.2	86.6	90.7	94	84.7	97.7	91.8
CD86+ monocytes (% total monocytes)_T3	T3	73.9	no sample	57.2	63	85.9	59.8	51.6	85.4	71	95.3	70.1	no sample	94.9	63.6	79.9	67.8	59.3	88.3	80.5
CD86+ non-classical monocytes (% non-classical mo)_T3	T3	81.3	no sample	61	69.2	89.8	64.7	47	83.4	76	97.8	56	no sample	94.8	52.5	82.4	77	75.2	89.8	82.6
CD86+ mDCs (% mDCs)_T3	T3	71.5	no sample	45.3	47.4	79.3	53.4	81.1	78.3	75.4	95.8	67.4	no sample	88.6	86.5	70.9	86.1	67.9	80.4	65.7
Classical monocytes (% total monocytes)_T3	T3	85.36	no sample	95.65	97.5	89.17	95.99	96.81	84.58	87.15	86.19	93.43	no sample	89.07	82.71	97.2	92.7	96.51	89.92	93.56
CM CD4 T cells (% CD4 T cells)_T3	T3	4.52	no sample	17	9.64	16.4	6.33	35.1	5.92	30.7	31.7	13.4	no sample	22.9	30.9	18.8	29.7	12.4	18.5	11.4
CM CD4 T cells (% live cells)_T3	T3	0.085	no sample	2.16	0.96	1.82	0.37	0.9	0.19	4.44	1.82	0.22	no sample	1.48	2.71	2.45	1.44	0.054	0.057	0.05
CM CD8 T cells (% CD8 T cells)_T3	T3	52.5	no sample	38.7	66	23.5	34.1	41.2	43	56.8	33.4	33.4	no sample	48.7	42.8	45.6	55.2	61.8	76.2	24.6
EM CD4+ T cells (% CD4+ T cells)_T3	T3	77.6	no sample	53.2	75	60.2	77.5	27.8	77.8	22.2	32.5	43.6	no sample	39.6	19.6	58.2	31.3	57.4	55	62.4
EM CD8+ T cells (% CD8+ T cells)_T3	T3	43.1	no sample	37.5	41.2	40.1	44.7	28	29.1	17.4	20.2	3.41	no sample	19	28.9	49.6	18.8	66	54.3	16.8
EMRA CD4+ T cells (% CD4+ T cells)_T3	T3	0.044	no sample	2.11	0.075	0.59	0.32	0.033	0.64	0.024	0.17	0.14	no sample	0.02	0.72	0.031	0.00784	0	0.19	0.15
EMRA CD8+ T cells (% CD8+ T cells)_T3	T3	3.6	no sample	4.47	0.42	6.15	6.28	5.48	7.25	1.68	6.49	1.04	no sample	2.48	3.53	1.53	0.92	1.32	0.94	0.37
gd-T cells (% live cells)_T3	T3	0.26	no sample	0.91	1.4	3.28	2.27	3.31	2.17	1.4	1.13	1.39	no sample	2.95	5.77	0.4	0.48	0.056	0.11	0.068
GzmB+ CD4+ T cells (% CD4+ T cells)_T3	T3	32.6	no sample	25.7	42	11	12.1	1.47	25.3	8.64	13.9	0.44	no sample	6.63	2.54	0.79	4.6	17	29.8	5.1
GzmB+ CD8+ T cells (% CD8+ T cells)_T3	T3	89.2	no sample	71.7	85.2	81.3	94.6	99.4	90.3	88.9	92	96.2	no sample	93.9	98	79.9	68	97.7	99.2	54.7
GzmB+ gdT cells (% gdT cells)_T3	T3	79.5	no sample	63.8	78	62.4	74.2	99.5	84.2	61.5	71.1	59.2	no sample	73	89.4	25.7	49	70	93	51.5
HLA DR+ NK cells (% NK cells)_T3	T3	62.6	no sample	57.3	67.3	62.7	47.8	62.3	68.7	81.1	79.5	66.4	no sample	74.7	57.7	50.6	78.8	65.2	67.2	63.4
HLADR+CD38+ CD8 MAIT cells (% CD8 MAIT cells)_T3	T3	52.8	no sample	17.8	5.98	8.96	3.63	13.3	24.6	87.5	89	9.46	no sample	93.2	ND	ND	12	95.1	96	54.2
HLADR+CD38+ CD8+ T cells (% CD8+ T cells)_T3	T3	90.7	no sample	81	95.9	91.8	83	89.8	94.3	97.9	98.5	92	no sample	98.2	92.2	80.3	89.8	98.9	99.3	94.8
ICOS+ CD4 T cells (% CD4 T cells)_T3	T3	74.8	no sample	30.9	58.5	49.5	39.8	47.4	66.5	67.1	66	78.4	no sample	84.1	59.9	63.5	70.7	57.6	87	83.4
ICOS+ HLADR+CD38+ CD4 T cells (% CD4 T cells)_T3	T3	65.9	no sample	19.8	46.9	38.7	28.7	34.7	59.5	53.7	56.5	66.5	no sample	76.3	50.1	46.5	57.3	51.6	71	75.8
Intermediate monocytes (% total monocytes)_T3	T3	7.02	no sample	1.41	1.58	4.79	1.43	1.85	10	7.29	6.93	3.72	no sample	6.03	4.69	0.93	3.31	1.09	6.26	3.33
Mait cells CD8+ (% CD8+ T cells)_T3	T3	0.19	no sample	0.67	1.18	0.57	1.36	0.063	0.39	0.063	0.23	0.038	no sample	0.91	0.012	0.015	0.89	0.49	0.28	0.33
mDC (% live cells)_T3	T3	13	no sample	6.63	3.13	3.52	2.48	0.08	3.43	1.75	5.89	0.47	no sample	2.21	2.41	9.04	1.59	10.8	3.11	6.84
Naive CD4+ T cells (% CD4+ T cells)_T3	T3	0.33	no sample	6.4	0.098	6.52	0	0.59	0.13	1.14	19.8	0	no sample	0.079	2.07	0.19	0.00784	0.54	0.95	0.39
Naive CD8+ T cells (% CD8+ T cells)_T3	T3	2.94	no sample	4.37	3.22	2.21	0.39	3.25	2.52	2.91	3.1	1.31	no sample	3.68	1.86	7.28	3.72	0.11	0.29	1.47
NK cells (% live cells)_T3	T3	6.91	no sample	15.2	7.65	11.6	4.6	25.1	8.81	13	3.05	9.99	no sample	3.21	22.4	14.5	25.6	3.46	4.8	9.6
NKG2C+ CD8 T cells (% CD8 T cells)_T3	T3	0.25	no sample	1.85	4.58	0.18	0.96	3.42	1.21	0.48	0.025	0.13	no sample	0.00833	5.36	0.076	0.068	1.19	0.46	0.18
Non classical monocytes CD16+CD14lo (% total monocytes)_T3	T3	7.62	no sample	2.94	0.92	6.04	2.58	1.34	5.42	5.56	6.88	2.85	no sample	4.9	12.6	1.87	3.99	2.4	3.82	3.11
PD1+ CD4+ T cells (% CD4+ T cells)_T3	T3	93.1	no sample	59.4	92	69	68.8	78.5	92.3	80.5	63.5	91.3	no sample	96.9	95.5	80.7	93.5	87.8	94.7	94
PD1+ CD8+ T cells (% CD8+ T cells)_T3	T3	86	no sample	36.3	54.3	52.4	20.4	68.9	74.9	93.1	46.3	73.7	no sample	82.4	71.1	82.4	80.9	58.5	82.6	86
PD‐1+ EM CD8+ T cells (% CD8+ T cells)_T3	T3	35	no sample	13.9	21.3	18.6	8.21	20.9	21.9	15.8	9.77	2.26	no sample	15.2	18	45.3	14.5	40.6	42.9	12.6
PD‐1+ EMRA CD8+ T cells (% CD8+ T cells)_T3	T3	2.92	no sample	0.79	0.086	1.64	0.39	2.26	3.09	1.42	1.37	0.55	no sample	1.47	1.95	0.81	0.48	0.16	0.5	0.083
pDC (% live cells)_T3	T3	0.32	no sample	0.32	0.047	0.17	0.00764	0.00336	0.1	0.046	0.12	0.081	no sample	0.048	0.021	0.082	0.036	0.15	0.73	0.16
PDL1+ classical mo (% classical mo)_T3	T3	32.9	no sample	16.7	28.5	38.2	26	26.5	46	35.2	50.6	20.7	no sample	52.8	68.3	25.4	20.9	27.7	50.2	31
RA/RO ratio on CD4 T cells (% CD4 T cells)_T3	T3	0.00312	no sample	0.13	0.00466	0.11	0.01	0.01	0.02	0.01	0.25	0.01	no sample	0.0006	0.03	0.0038	0.002	0.003	0.02	0.01
Tim3+ CD8+ T cells (% CD8+ T cells)_T3	T3	37.3	no sample	16.1	26	15.3	13.9	30.1	36.9	41.4	36.3	19.9	no sample	56.8	41.1	37.6	26.8	34.2	56.5	32.2
Tim3+ Intermediate (CD14hiCD16+) monocytes (% int monocytes)_T3	T3	95	no sample	88.4	97.2	95.7	91.7	94.2	97.1	89.5	98	96.8	no sample	96.8	86.6	88	86.7	87.6	98.4	91.9
Total MAIT cells (% live cells)_T3	T3	0.019	no sample	0.35	0.34	0.55	1.35	0.019	0.1	0.038	0.07	0.04	no sample	0.48	0.011	0.083	0.13	0.028	0.015	0.012
Total monocytes (% live cells)_T3	T3	61.1	no sample	28.7	48	24.2	24	36.7	56.6	34.4	47.7	12.3	no sample	42.6	9.27	50.9	23.9	59.3	80	68
Tregs (% live cells)_T3	T3	0.071	no sample	0.72	0.43	0.3	0.3	0.77	0.13	4.96	0.44	0.25	no sample	0.51	0.73	0.38	0.37	0.036	0.021	0.015
B cells (% live)_T4	T4	no sample	4.16	12	0.43	0.00177	0.61	0.02	4.82	0.96	17.1	1.52	0.69	0.13	0.032	4.79	13.4	43.2	13	3.6
CD16+ gd-T cells (% gd-T cells)_T4	T4	no sample	3.86	10.07	1.34	26.35	13.02	36.01	6.49	8.59	6.35	4.44	4.34	0.822	1.55	0.6	5.78	10.82	5.52	5.87
CD16+ mDC (% mDC)_T4	T4	no sample	28.4	59.4	78.8	48.3	73.9	80.3	73	95.4	74.5	69.9	61.3	67.2		65.9	74.8	91.6	61.8	39.5
CD16+ monocytes (% total monocytes)_T4	T4	no sample	3.38	2.53	5.03	3.32	3.73	2.63	9.27	14.15	9.41	7.71	5.29	3.68	4.06	3.27	5.44	16.95	4.16	7.24
CD16+ NK cells (% NK cells)_T4	T4	no sample	67	67.4	52.6	80.6	53.1	58	62.6	84.2	88.1	90.7	38.3	70.2	69.6	28.4	75.2	72.2	54.7	68.6
CD161 low/neg Va7.2+ cells (% live cells)_T4	T4	no sample	0.85	4.77	1.7	1.5	3.62	0.23	1.08	0.28	1.12	0.34	0.18	1.63	0.14	0.53	0.12	0.5	3.8	0.75
CD27+ B cells (% B cells)_T4	T4	no sample	1.9	1.46	10.7	ND	5.97	26.2	6.26	2.08	2.27	6.79	1.08	3.95	1.61	1.18	0.3	1.14	1.28	8.06
CD27+ CD4 T cells (% CD4 T cells)_T4	T4	no sample	10.3	40.1	14.5	42.6	20.9	68.1	27.6	34.7	58	51.8	31.9	47.7	47.5	52.4	40.9	58.9	68.8	60.3
CD27+ CD8 T cells (% CD8 T cells)_T4	T4	no sample	8.91	22.8	32.5	18.6	14.5	17.7	35.2	53.5	27.1	43.8	16.2	23.2	10.2	32.1	28.8	38.7	14.4	76.7
CD27+ gd T cells (% gd T cells)_T4	T4	no sample	7.93	12.3	41.5	5.9	13.7	16.1	12.6	52.9	30.8	42.6	17.3	24.8	8.37	16.5	25.6	46.9	28.9	68.7
CD27+ gd-T cells (% live cells)_T4	T4	no sample	0.081	0.55	0.36	0.21	0.23	0.3	0.38	0.86	0.56	0.4	0.17	1.16	0.064	0.2	0.061	0.22	0.3	0.72
CD3- cells (% live cells)_T4	T4	no sample	44	49	66.9	45.5	37.2	63.5	51.1	61.5	51.1	44.4	66.9	30.5	16.6	64.7	89	86.6	68	67.2
CD3+ CD33- cells (% live cells)_T4	T4	no sample	55.8	50.9	33.1	54.4	62.4	36.1	48.8	38.4	48.9	55.5	32.3	69.2	82.4	35.3	11	13.4	31.9	32.8
CD3+CD56+ cells (% CD3+ cells)_T4	T4	no sample	2.91	2.17	7.18	22.2	13.4	31.1	11.8	0.83	2.42	0.84	2.29	15.3	29.6	3.76	2.74	2.13	6.27	0.86
CD3+CD56+ cells (% live cells)_T4	T4	no sample	0.62	1.03	2.08	11.6	5.1	7.91	4.63	0.37	1.12	0.37	0.45	9.62	33.1	0.6	0.25	0.21	1.3	0.22
CD34+CD3- cells (% live cells)_T4	T4	no sample	0.074	0.061	0.062	0.73	0.15	0.07	0.02	0.021	0.14	0.029	0.045	0.17	0.15	0.033	0.084	0.86	0.013	0.04
CD38+ CD4 T cells (% CD4+ T cells)_T4	T4	no sample	76.9	86.4	90.3	70.6	83.8	69	95.3	91.4	90	82.4	89.4	87.8	65.5	82.5	74.8	98.7	97.1	83.2
CD38+ CD8 MAIT cells (% CD8 MAIT cells)_T4	T4	no sample	17.5	19.5	20	16.6	22.3	36.4	29.2	76.5	83.9	46.2	ND	97.4	ND	ND	48.7	90	82.2	48.6
CD38+ HLA‐DR+ EM CD4+ T cells (% CD4+ T cells)_T4	T4	no sample	47.7	42.2	67.6	28.5	43.8	10.5	55.3	40.5	31	25.8	46.3	35.8	12.3	23.2	30.9	36.6	23.6	24.8
CD38+ HLA‐DR+ EM CD4+ T cells (% EM CD4+ T cells)_T4	T4	no sample	61.8	78.8	83	52.6	56.9	38.2	84.7	82.8	78.2	59.1	72.3	71.4	29.3	54.6	53	94.6	80.9	67.7
CD38+ HLA‐DR+ EM CD8+ T cells (% CD8+ T cells)_T4	T4	no sample	36.1	22.7	25.2	24.3	18.7	7.21	18.2	16.9	16.6	1.26	42.6	22.9	23.5	14.9	30.5	29.8	20.7	12.3
CD38+ HLA‐DR+ EM CD8+ T cells (% EM CD8+ T cells)_T4	T4	no sample	83.8	88.2	86.1	72.7	63.4	60.3	93.9	93.2	90.9	67.5	74	85.8	51.2	68.1	67.8	99.5	88.8	78.9
CD38+ non-classical monocytes (% non-classical mo)_T4	T4	no sample	88.5	89.6	86.6	90.1	79.2	93.5	98.6	90.1	96.2	97.7	84	100	100	76.4	87.3	97.2	94.4	95.4
CD38+GzmB+ CM CD8+ T cells (% CD8 T cells)_T4	T4	no sample	1.81	7.91	14.2	1.31	2.36	2.85	21.2	24.8	6.68	11	3.22	15.2	3.01	5.89	8.15	33.3	7.45	18.2
CD38+GzmB+ CM CD8+ T cells (% CM CD8 T cells)_T4	T4	no sample	88.3	74.6	77.1	32.7	63.1	84.8	82.2	89.7	52.3	93.1	50	98.9	84.6	65.4	69.2	98.8	99.3	64.3
CD38+HLADR+ CD4 T cells (% CD4+ T cells)_T4	T4	no sample	62	69.8	80.6	45.8	59.5	38.9	86.3	81.3	76.3	65.6	68	73.9	29	59.7	56.9	93.9	78.1	69.4
CD3‐CD56‐CD14+CD38+HLA‐DR‐ cells (% live cells)_T4	T4	no sample	0.09	0.054	0.14	0.38	1.05	0.69	0.051	0.16	0.03	0.16	0.42	0.13	0.11	0.093	0.2	0.04	0.12	0.48
CD4:CD8 ratio_T4	T4	no sample	0.13	0.49	0.87	0.45	0.12	0.1	0.11	1.24	0.49	0.04	0.92	0.04	0.42	0.51	0.55	0.11	0.08	0.48
CD4+ T cells (% live)_T4	T4	no sample	5.69	15.1	14.7	15.2	5.82	2.39	4.66	20.8	15.4	2.25	14.9	2.3	5.43	11.5	3.62	1.37	2.06	10
CD4+CD8+ dp T cells (% CD3+ cells)_T4	T4	no sample	0.053	0.15	0.21	0.16	0.042	0.063	0.11	0.39	0.32	0.056	0.47	0.14	0.01	0.18	0.067	0.058	0.074	0.11
CD45RA+ gd-T cells (% gd-T cells)_T4	T4	no sample	46.3	91.1	52.3	90.7	75.1	58.2	82.4	23.8	67.4	88.4	28	54.2	56.1	62.8	28.7	16.7	71.2	22.1
CD45RA+ GzmB+ CD27- gd-T cells (% gd-T cells)_T4	T4	no sample	38.7	61.9	30.2	80.9	68.7	48.9	75.8	14	50.6	50.6	22.8	40.1	53.6	57.6	21.9	13.4	51.6	7.79
CD57+ CD4 T cells (% CD4 T cells)_T4	T4	no sample	36.3	41.8	53.9	17.1	55.4	7.12	52.1	59.5	36.1	37.9	51.1	25	17	25.9	33.1	25.2	21.8	25.3
CD57+ CD8 T cells (% CD8 T cells)_T4	T4	no sample	56.4	76.8	72.3	75.6	83.7	84.2	74.9	82.9	79	78.8	70.2	86.2	87.5	80.9	70	65.6	84.1	40.8
CD57+ CD8+ T cells (% live cells)_T4	T4	no sample	24	23.6	12.2	25.5	41.1	20.7	31.6	13.9	24.7	41.1	11.3	54.2	11.2	18.2	4.62	7.83	23	8.53
CD57+ GzmB+ CD8 T cells (% CD8 T cells)_T4	T4	no sample	44.9	61.5	61.4	58.9	53.7	50.1	63.7	73	63.2	45.2	42.8	74.4	51.5	50.6	36.8	63.7	72.6	31.7
CD57+ NK cells (% NK cells)_T4	T4	no sample	36.2	70.6	27	60.1	31.3	13.2	25.3	47.9	70.3	54	44.3	59.8	59.2	52	50.2	43.3	31.5	27.8
CD57+CD38+ CD8 T cells (% CD8 T cells)_T4	T4	no sample	52.8	76	70.8	63.5	75.7	75.5	74.2	83	77	73.5	67.8	86.1	72.6	78.1	62.3	66.3	84.3	40.6
CD57+GzmB+ CD3+CD56+ cells (% CD3+CD56+ cells)_T4	T4	no sample	34.8	76.5	69.6	81.5	74	94.7	92.7	78.2	83.7	65.1	72.9	91.4	97.7	83.2	68.6	79.1	88	27.4
CD57+NKG2C+ NK cells (% NK cells)_T4	T4	no sample	3.43	50.5	2.95	13.9	1.76	1.21	12.1	21.9	28.3	32.6	0.08	4.87	5.95	32.2	26	13.5	17.6	13.8
CD57+PD‐1+CD38+ CD4+ T cells (% CD4+ T cells)_T4	T4	no sample	29.9	36.2	43.2	10.4	37	4.68	49.1	56.8	24.8	29.5	35.2	22.1	12.1	21.1	24.8	24.4	20.5	20.8
CD69+ CD8 MAIT cells (% MAIT cells)_T4	T4	no sample	26.6	24.4	61.3	32.8	26.5	63.6	67	29.4	26.8	42.7	ND	29.2	ND	ND	59	90	49.2	32.4
CD69+ NK cells (% NK cells)_T4	T4	no sample	22	31.3	47.7	34.1	41.5	37.9	56.3	47.8	29.1	37.2	35.5	53.1	29.1	50.6	28.1	79.3	43.1	39.5
CD8+ MAIT cells (% live)_T4	T4	no sample	0.11	0.17	0.54	0.4	0.94	0.00514	0.082	0.00875	0.022	0.05	0.00313	0.06	0.0013	0.00195	0.018	0.00432	0.061	0.012
CD8+ MAIT cells (% Va7.2+ CD8+ T cells)_T4	T4	no sample	11.5	3.4	24	21.1	20.5	2.2	6.9	3	1.9	13	1.7	3.6	0.9	0.4	13	0.9	1.6	1.6
CD8+ T cells (% live)_T4	T4	no sample	42.5	30.8	16.9	33.7	49.1	24.6	42.2	16.8	31.2	52.1	16.1	62.9	12.8	22.4	6.6	11.9	27.3	20.9
CD86+ classical mo (% classical mo)_T4	T4	no sample	50.9	78.7	74.8	63.6	48.7	38.6	90.7	76.9	79.5	81.6	51.7	68.4	9.86	74	69.8	87	85.9	70.3
CD86+ Intermediate (CD14hiCD16+) monocytes (% int monocytes)_T4	T4	no sample	74.9	88	92.6	89.2	69.3	64.6	98.2	93.5	94.8	92.9	76.2	61.5	33.3	83.6	93.1	97	93.1	84.1
CD86+ monocytes (% total monocytes)_T4	T4	no sample	54.4	79.6	77.7	67.5	54.5	41.9	90.6	81.4	79.7	83.4	56	40.3	8.78	75.1	74.1	78.9	83.8	71.2
CD86+ non-classical monocytes (% non-classical mo)_T4	T4	no sample	66.9	60.9	85.7	76.1	57.9	42.6	90.4	82	76.8	58.6	62.8	5.41	0	74.5	85.3	44.4	71.1	66.7
CD86+ mDCs (% mDCs)_T4	T4	no sample	64.4	72.9	82.6	51.7	47.9	45.7	81.2	91.7	72.8	73	54.3	2.8	20	61.5	73.3	87.1	72.1	44.8
Classical monocytes (% total monocytes)_T4	T4	no sample	96.62	97.47	94.97	96.68	96.27	97.37	90.73	85.85	90.59	92.29	94.71	96.32	95.94	96.73	94.56	83.05	95.84	92.76
CM CD4 T cells (% CD4 T cells)_T4	T4	no sample	3.42	22.1	8.61	16.9	6.66	30.5	14.9	15	32.7	17.9	13.3	26.9	9.62	22.7	10.9	37.5	23.5	16
CM CD4 T cells (% live cells)_T4	T4	no sample	0.19	3.32	1.27	2.56	0.39	0.73	0.69	3.12	5.02	0.4	1.97	0.62	0.52	2.61	0.4	0.51	0.48	1.61
CM CD8 T cells (% CD8 T cells)_T4	T4	no sample	30.2	58.1	62.4	24.2	26.9	12.2	62	51.6	43.4	25	34.5	59.9	29.3	24.2	43.7	71.4	46.2	36.4
EM CD4+ T cells (% CD4+ T cells)_T4	T4	no sample	77.1	53.6	81.5	54.2	76.9	27.4	65.3	49	39.6	43.6	64	50.2	41.8	42.5	58.3	38.7	29.2	36.6
EM CD8+ T cells (% CD8+ T cells)_T4	T4	no sample	43.1	25.7	29.3	33.5	29.5	12	19.3	18.1	18.2	1.87	57.6	26.7	45.9	21.9	45	29.9	23.3	15.6
EMRA CD4+ T cells (% CD4+ T cells)_T4	T4	no sample	0.079	1.13	0.2	0.92	0.32	0.14	0.46	2.56	0.16	2.79	0.36	0.055	1.63	0.42	0.038	0.032	0.13	0
EMRA CD8+ T cells (% CD8+ T cells)_T4	T4	no sample	2.33	2.2	1.12	12.6	13.3	16.6	2.81	3.11	4.19	19.4	2.55	3.16	10.2	13.4	1.92	1.06	3.27	0.82
gd-T cells (% live cells)_T4	T4	no sample	0.96	4.18	1.48	4.57	2.02	1.66	3.56	1.33	2.17	1.28	1.09	4.35	0.87	1.47	0.13	0.88	0.81	0.49
GzmB+ CD4+ T cells (% CD4+ T cells)_T4	T4	no sample	11.7	34.8	62.7	6.34	28	2.68	44.5	50.9	14.8	5.82	10	67	2.36	2.46	2.44	7.77	78.2	3.98
GzmB+ CD8+ T cells (% CD8+ T cells)_T4	T4	no sample	79.2	75.4	78.3	76.2	95	90.5	85.4	91.4	76.7	90	87.4	99.3	97.5	88.6	67.9	97.2	92.6	89.1
GzmB+ gdT cells (% gdT cells)_T4	T4	no sample	81.6	65.4	59.7	62.7	81.7	94.3	88.5	57.3	63.7	69.1	56.5	97.3	87.2	66.7	37.7	76.1	74.6	76.9
HLA DR+ NK cells (% NK cells)_T4	T4	no sample	56.3	71.9	71.1	52	41.2	48.7	76	71.1	84.8	63.4	45.9	76.8	21.6	54.7	65	89.1	77	62.1
HLADR+CD38+ CD8 MAIT cells (% CD8 MAIT cells)_T4	T4	no sample	6.29	14.1	3.45	9.34	1.43	9.09	9.19	47.1	75	5.13	ND	76.4	ND	ND	5.13	92	49.2	37.8
HLADR+CD38+ CD8+ T cells (% CD8+ T cells)_T4	T4	no sample	79.9	87.3	84.1	71.1	63.1	57	92.6	90.4	91.5	65.7	72.7	87.4	53	68.8	67.4	99.7	87.7	85.2
ICOS+ CD4 T cells (% CD4 T cells)_T4	T4	no sample	17.9	34.3	46.1	23.2	39.2	37	41.3	46.7	66	59.5	55.3	71.4	17.5	58.1	48.1	85.9	58.3	49.3
ICOS+ HLADR+CD38+ CD4 T cells (% CD4 T cells)_T4	T4	no sample	9.87	22.9	31.5	10.7	21.7	15.8	31.3	34.8	49.9	41	40.9	54.2	6.21	38.1	27.6	80.8	44.6	38
Intermediate monocytes (% total monocytes)_T4	T4	no sample	1.11	0.68	1.65	1.65	1.27	1.27	5.89	5.53	4.59	4.94	3.59	0.96	2.03	1.82	2.52	3.85	1.37	4.19
Mait cells CD8+ (% CD8+ T cells)_T4	T4	no sample	0.25	0.55	3.19	1.19	1.9	0.021	0.19	0.052	0.071	0.097	0.019	0.096	0.01	0.0087	0.27	0.036	0.22	0.058
mDC (% live cells)_T4	T4	no sample	9.13	1.14	5.39	2.75	2.52	0.37	1.21	4.16	1.18	0.97	3.4	0.3	0.00649	7.42	3.35	3.68	3.46	6.37
Naive CD4+ T cells (% CD4+ T cells)_T4	T4	no sample	0.053	7.65	0.74	12.3	0	0.31	0.028	2.59	6.26	0	1.42	0.073	0.17	0.31	0.038	1.17	18.9	0.094
Naive CD8+ T cells (% CD8+ T cells)_T4	T4	no sample	0.5	3.66	6.29	5.9	0.21	2.49	2.86	2.28	4.78	4.89	0.71	1.11	0.17	4.89	1.88	1.44	4.05	2.07
NK cells (% live cells)_T4	T4	no sample	5.03	10.3	14.2	6.41	4.52	27	4.51	21.4	10.1	17.1	15.1	23.2	6.71	13.7	21.6	4.12	14.3	13.2
NKG2C+ CD8 T cells (% CD8 T cells)_T4	T4	no sample	1.08	1.68	12.5	0.49	0.93	6.95	2.07	0.3	0.47	0.32	0.034	1.34	11.3	0.18	0.13	2.11	3.14	0.11
Non classical monocytes CD16+CD14lo (% total monocytes)_T4	T4	no sample	2.27	1.85	3.38	1.67	2.46	1.36	3.38	8.62	4.82	2.77	1.7	2.72	2.03	1.45	2.92	13.1	2.79	3.05
PD1+ CD4+ T cells (% CD4+ T cells)_T4	T4	no sample	77	72.2	84	54.7	73.5	61.7	95.6	88.9	64.8	90	68.4	85.7	77.2	75.3	90.6	87.4	76.7	94.3
PD1+ CD8+ T cells (% CD8+ T cells)_T4	T4	no sample	57.3	44.1	39.4	31.4	17.6	30.2	62.1	87.1	23.7	45	52.7	69.4	55.4	60.2	73.8	77.4	70.4	68.1
PD‐1+ EM CD8+ T cells (% CD8+ T cells)_T4	T4	no sample	25.8	11.7	12	9.81	4.13	5.03	12.6	15.4	4.1	0.97	29.5	16.5	23.1	14.6	33.6	22.1	17.2	9.56
PD‐1+ EMRA CD8+ T cells (% CD8+ T cells)_T4	T4	no sample	1.04	0.65	0.19	2.13	0.85	2.44	1.65	2.35	0.27	5.63	0.72	1.39	6.09	5.19	0.9	0.53	1.91	0.15
pDC (% live cells)_T4	T4	no sample	0.056	0.26	0.26	0.14	0.049	0.00281	0.14	0.068	0.26	0.15	0.026	0.00334	0.0013	0.1	0.088	0.053	0.42	0.39
PDL1+ classical mo (% classical mo)_T4	T4	no sample	12.9	22.6	24.7	27.3	15.1	22.1	20.5	37.6	21.6	24.7	20.4	24.4	31	26.9	8.53	47.5	40.8	26.8
RA/RO ratio on CD4 T cells (% CD4 T cells)_T4	T4	no sample	0.02	0.13	0.02	0.18	0.01	0.02	0.03	0.09	0.1	0.06	0.02	0.00383	0.09	0.01	0.002	0.001	0.3	0.002
Tim3+ CD8+ T cells (% CD8+ T cells)_T4	T4	no sample	12.4	17.7	23.8	9.7	17.7	20.1	27.7	39.6	22.3	28.5	14.4	65.7	24.7	17.6	19.9	43.5	29.4	14.3
Tim3+ Intermediate (CD14hiCD16+) monocytes (% int monocytes)_T4	T4	no sample	80.2	92.9	94	92.8	89.2	84.3	98.2	90.3	97	96.8	76.9	84.6	33.3	88	91.7	94.2	93.4	91.7
Total MAIT cells (% live cells)_T4	T4	no sample	0.29	0.3	0.63	0.8	1.62	0.00514	0.13	0.022	0.035	0.061	0.021	0.13	0.0013	0.025	0.018	0.00604	0.061	0.015
Total monocytes (% live cells)_T4	T4	no sample	16.7	21.7	41.5	30.6	23	24.6	38.9	31	18.8	17.3	36.6	0.57	0.096	35.9	44.1	35.7	31.4	36.2
Tregs (% live cells)_T4	T4	no sample	0.18	0.67	0.37	0.62	0.17	0.53	0.18	1.83	0.89	0.2	1.5	0.23	0.64	0.41	0.24	0.27	0.13	0.04
Supplementary Figure 5B - absolute cell counts x10^9/L
Population	Timepoint	LR	LR	LR	LR	LR	LR	HR	HR	HR	HR	HR	HR	HR	HR	HR	HR	HR	HR	HR
B cells_T1	T1	0	0.002716	9.92e-05	no sample	3.87e-06	0.001043	0.000538	no sample	0.001528	0.001189	0.001408	4.23e-05	no sample	no sample	0.004039	0.000826	0.002167	no sample	0.002328
CD16- NK cells_T1	T1	0.00231	0.049771	0.00372586	no sample	0.079906	0.026265	0.011321	no sample	0.051816	0.018183	0.022347	0.0033571	no sample	no sample	0.0108275	0.064548	0.117808	no sample	0.25999
CD16+ gd T_T1	T1	4.77204e-06	0.00265377	1.50724e-05	no sample	2.53175e-05	0.000176366	0.0103258	no sample	0.000305742	0.000710525	2.0672e-05	5.10785e-05	no sample	no sample	4.5795e-06	0.000734567	0	no sample	0.000185648
CD16+ mDC_T1	T1	0.00522621	0.066629	0.000286436	no sample	0.068829	0.083831	0.001823	no sample	0.292807	0.250253	0.073922	0	no sample	no sample	0.00349528	0.048094	0.002186	no sample	0.06325
CD16+ NK cells_T1	T1	0.003137	0.040068	0.00239214	no sample	0.01754	0.005766	0.03877	no sample	0.019655	0.010542	0.007212	0.000849793	no sample	no sample	0.00055549	0.079533	0.077238	no sample	0.307674
CD16+ total monocytes_T1	T1	0.00229	0.08792	0.000575	no sample	0.07328	0.07008	0.00445	no sample	0.4658	0.14521	0.02824	0.006685	no sample	no sample	0.000245	0.1199	6e-05	no sample	0.10101
CD161low/‐ Vα7.2+ CD8+ T cells_T1	T1	1.9e-05	0.001509	0.000435	no sample	0.00011	0.003894	0.001345	no sample	0.000641	0.004854	7.4e-05	0.000423	no sample	no sample	2.9e-05	0.001101	0	no sample	0.000322
CD27+ B cells_T1	T1	0	0.00039382	4.09696e-05	no sample	0	0.000122031	0.000321186	no sample	6.5704e-05	0.000122467	0.000140096	1.7343e-06	no sample	no sample	0.00028475	3.6344e-05	0	no sample	0.000237456
CD27+ CD4 T cells_T1	T1	0.000196	0.020123	0.0173927	no sample	0.035193	0.007145	0.050916	no sample	0.038955	0.132793	0.002364	0.00146986	no sample	no sample	0.000379712	0.023016	0.00303163	no sample	0.000764
CD27+ CD8 T cells_T1	T1	0.002038	0.046007	0.00376996	no sample	0.0135	0.020879	0.033901	no sample	0.003596	0.051898	0.007859	0.000552111	no sample	no sample	0.000373885	0.034414	0.0017338	no sample	0.01098
CD27+ gd T cells_T1	T1	7.15e-06	0.007742	0.000495	no sample	3.6e-05	0.002103	0.009812	no sample	0.001213	0.004208	0.000531	0.000200725	no sample	no sample	4.37e-05	0.007918	0	no sample	0.000882
CD3+CD56+ cells_T1	T1	8.49e-05	0.011368	0.00136	no sample	0.020834	0.052757	0.026967	no sample	0.001972	0.023772	0.000806	0.006586	no sample	no sample	0.001469	0.013582	0.00086687	no sample	0.002328
CD34+CD3-_T1	T1	0.00035	0.00039	0.00156	no sample	0.00522	0.00171	0.00284	no sample	0.0019	0.01281	0.00138	1e-05	no sample	no sample	0.00032	0.00023	0.00182	no sample	0.00147
CD38 CD4 T cells_T1	T1	0.001101	0.029596	0.020079	no sample	0.047224	0.017704	0.068627	no sample	0.066603	0.198286	0.003165	0.00805891	no sample	no sample	0.000648	0.02877	0.005201	no sample	0.001019
CD38+ CD8 MAIT cells_T1	T1	1.55e-05	0.00159722	0.00017384	no sample	0	0.0100082	0.00012975	no sample	0.00014	0.000666985	0	0	no sample	no sample	0	0.000374784	0	no sample	0.000139486
CD38+ non-classical monocytes_T1	T1	0.000574	0.052934	0.000188	no sample	0.017742	0.032401	0.001277	no sample	0.119111	0.025651	0.010513	0.001335	no sample	no sample	0.000133	0.044554	0	no sample	0.027815
CD38+GzmB+ CM CD8 T cells_T1	T1	0.000665	0.005026	0.000229448	no sample	4.23e-05	0.00444	0.006304	no sample	0.001104	0.006688	2.67e-05	0	no sample	no sample	1.12961e-05	0.017458	0	no sample	0.002506
CD4 T cells_T1	T1	0.001142	0.03672	0.026076	no sample	0.112437	0.019847	0.06918	no sample	0.07295	0.225838	0.003711	0.010137	no sample	no sample	0.000698	0.030284	0.005635	no sample	0.001128
CD4+CD8+ T cells (dp)_T1	T1	6.74963e-06	0.002716	0.000103635	no sample	0.000176	2.73e-05	0.000589	no sample	0.000211	0.000575	6.73e-06	0.000190913	no sample	no sample	3.86781e-06	9.09e-05	0	no sample	5.48e-05
CD45RA+ gd T cells_T1	T1	2.38e-05	0.005351	0.000821	no sample	0.000522	0.003866	0.015489	no sample	0.001176	0.002701	0.00058	0.0016566	no sample	no sample	0.000956	0.005859	0	no sample	0.000533
CD45RA+GzmB+CD27- gd T cells_T1	T1	7.15e-06	0.001766	0.000598	no sample	0.000414	0.003377	0.010583	no sample	0.000987	0.001471	3.62e-05	0.00150475	no sample	no sample	0.000921	0.00163	0	no sample	0.000317
CD57 CD4 T cells_T1	T1	0.000219	0.00481	0.00181489	no sample	0.003587	0.00262	0.008232	no sample	0.010213	0.053975	0.000494	0.00352768	no sample	no sample	0.000108888	0.005845	0.00086779	no sample	0.000109
CD57 CD8 T cells_T1	T1	0.005659	0.017066	0.00210067	no sample	0.022233	0.038916	0.01611	no sample	0.007382	0.050546	0.002423	0.0036566	no sample	no sample	0.00131735	0.036882	0.0043345	no sample	0.002777
CD57 NK cells_T1	T1	0.002277	0.020573	0.00455179	no sample	0.019294	0.013645	0.033661	no sample	0.025587	0.01307	0.005528	0.00373993	no sample	no sample	0.00342628	0.018442	0.103764	no sample	0.056483
CD57+CD38+ CD8 T cells_T1	T1	0.00564	0.016017	0.00195688	no sample	0.007179	0.037265	0.017324	no sample	0.007063	0.048674	0.002276	0.00255238	no sample	no sample	0.00131735	0.03647	0.0043345	no sample	0.002848
CD57+GzmB+ CD3+CD56+ cells_T1	T1	3.76e-05	0.006298	0.00093976	no sample	0.015521	0.02316	0.025565	no sample	0.000954	0.020349	0.000455	0.00566396	no sample	no sample	0.00129419	0.011395	0	no sample	0.001206
CD57+GzmB+ CD8 T cells_T1	T1	0.004854	0.0095	0.00136919	no sample	0.006536	0.018038	0.011814	no sample	0.004791	0.035986	0.000537	0.00339714	no sample	no sample	0.000666629	0.031809	0.0043345	no sample	0.001584
CD57+NKG2C+ NK cells_T1	T1	4.74e-05	0.001482	0.000789222	no sample	0.0004	0.000759	0.003942	no sample	0.003874	0.002083	0.000222	0.000339917	no sample	no sample	0.00062948	0.000749	0.001736	no sample	0.002498
CD57+PD1+CD38+ CD4 T cells_T1	T1	0.000199	0.00343	0.00111084	no sample	0.000596	0.001661	0.007402	no sample	0.007514	0.023035	0.0003	0	no sample	no sample	8.5156e-05	0.00166562	0	no sample	9.7e-05
CD69+ CD8 MAIT cells_T1	T1	6.88e-06	0.001277	0.000264	no sample	0	0.005695	3.46e-05	no sample	0.000231	0.000619	0	0	no sample	no sample	0	0.000311	0	no sample	0.000158
CD69+ NK cells_T1	T1	0.00366	0.029108	0.00229425	no sample	0.014909	0.012332	0.030305	no sample	0.023157	0.010255	0.010848	0.00365579	no sample	no sample	0.00397267	0.051005	0.173396	no sample	0.244663
CD8 T cells_T1	T1	0.009707	0.055231	0.006252	no sample	0.053573	0.066072	0.046696	no sample	0.01183	0.104005	0.009213	0.006034	no sample	no sample	0.001591	0.045702	0.008669	no sample	0.011819
CD8+ MAIT cells_T1	T1	1.55e-05	0.002237	0.000522042	no sample	7.5e-06	0.010704	0.000173	no sample	0.00028	0.000905	5.34e-05	0	no sample	no sample	2.99108e-05	0.000384	0	no sample	0.000194
CD86+ Classical monocytes _T1	T1	0.018045	0.470067	0.032057	no sample	0.475333	0.357573	0.08293	no sample	0.830517	0.628775	0.171309	0.0187554	no sample	no sample	0.028171	0.776448	0.0265279	no sample	0.478876
CD86+ Intermediate (CD14hiCD16+) monocytes_T1	T1	0.001157	0.030791	0.000329	no sample	0.030596	0.029165	0.00297	no sample	0.298571	0.094793	0.012506	0	no sample	no sample	7.67e-05	0.070565	4.8e-05	no sample	0.066175
CD86+ mDC_T1	T1	0.00738755	0.070431	0.00303238	no sample	0.098151	0.090355	0.002083	no sample	0.247098	0.23951	0.068901	0	no sample	no sample	0.0087382	0.048674	0.124283	no sample	0.065852
CD86+ non-classical monocytes_T1	T1	0.000484	0.049649	0.000172	no sample	0.010899	0.030913	0.001254	no sample	0.109472	0.024427	0.008438	0	no sample	no sample	0.000102	0.045458	0	no sample	0.024007
CD86+ total monocytes_T1	T1	0.02275	0.5642	0.03365	no sample	0.5792	0.429	0.0881	no sample	1.3396	0.7904	0.2224	0.01875	no sample	no sample	0.0314	0.903	0.02645	no sample	0.595
Classical monocytes _T1	T1	0.046628	0.609685	0.049394	no sample	1.5138	0.521243	0.094994	no sample	1.18139	1.14323	0.364487	0.043315	no sample	no sample	0.049948	0.884337	0.0498646	no sample	0.58116
CM CD4 T cells_T1	T1	2.89e-05	0.009731	0.00743166	no sample	0.002474	0.0026	0.035143	no sample	0.018165	0.063686	0.000512	0.000714658	no sample	no sample	0.000159144	0.015203	0	no sample	0.00023
CM CD8 T cells_T1	T1	0.0033	0.009942	0.00129416	no sample	0.006322	0.015593	0.021807	no sample	0.00504	0.04649	0.000155	0.00157487	no sample	no sample	0.000115984	0.023856	1.7338e-05	no sample	0.002754
EM CD4 T cells_T1	T1	0.000681	0.014908	0.00797926	no sample	0.040927	0.010201	0.014459	no sample	0.032171	0.089658	0.001098	0.00768385	no sample	no sample	0.0002792	0.006481	0	no sample	0.000352
EM CD8 T cells_T1	T1	0.006183	0.002651	0.00103783	no sample	0.012697	0.018566	0.002961	no sample	0.004945	0.024857	0.000315	0.00229292	no sample	no sample	0.000108506	0.004095	1.7338e-06	no sample	0.000333
EMRA CD4+ T cells_T1	T1	0	1.36e-05	9.64812e-06	no sample	8.55e-05	0.000123	6.92e-05	no sample	8.02e-05	0.000192	4.01e-05	0.000385206	no sample	no sample	1.94044e-05	0.0007571	0	no sample	2.7072e-05
EMRA CD8+ T cells_T1	T1	0.000114	0.004192	0.00011066	no sample	0.001511	0.003099	0.000565	no sample	0.000181	0.000957	0.001225	0.0015266	no sample	no sample	0.000470936	0.001339	0	no sample	0.000298
gd T cells_T1	T1	6.44e-05	0.010966	0.001538	no sample	0.001025	0.007537	0.025686	no sample	0.003697	0.008915	0.00064	0.002761	no sample	no sample	0.001065	0.011013	0	no sample	0.001415
GzmB+ CD4 T cells_T1	T1	0.000129	0.001425	0.00107172	no sample	0.005903	0.000895	0.001432	no sample	0.003078	0.045393	6.68e-06	0.00293973	no sample	no sample	1.54956e-05	0.000621	0	no sample	4.85e-05
GzmB+ CD8 T cells_T1	T1	0.008571	0.01784	0.00196938	no sample	0.024269	0.035018	0.022461	no sample	0.007831	0.056891	0.00117	0.0042057	no sample	no sample	0.00125371	0.039167	0.00563485	no sample	0.009987
GzmB+ gd T cells_T1	T1	4.4e-05	0.007983	0.000747468	no sample	0.000567	0.005434	0.018982	no sample	0.001686	0.003976	6.06e-05	0.00203762	no sample	no sample	0.000934005	0.008943	0	no sample	0.001227
HLA-DR+ NK cells_T1	T1	0.002696	0.064774	0.00423366	no sample	0.032937	0.02114	0.04418	no sample	0.052889	0.025307	0.022613	0.000639448	no sample	no sample	0.00759246	0.131258	0.131656	no sample	0.399635
HLA-DR+CD38+ CD4 T cells_T1	T1	0.000942	0.025337	0.0102739	no sample	0.012593	0.014032	0.06074	no sample	0.057339	0.108176	0.002212	0.00160165	no sample	no sample	0.000515822	0.027104	0.00520111	no sample	0.000855
HLADR+CD38+ CD8 MAIT cells_T1	T1	5.1615e-06	0.000568198	4.68794e-05	no sample	0	0.00247262	0.0001211	no sample	6.58e-05	0.000603635	0	0	no sample	no sample	0	4.5312e-05	0	no sample	4.85e-05
HLA-DR+CD38+ CD8 T cells_T1	T1	0.009416	0.038496	0.00281965	no sample	0.005786	0.037529	0.038057	no sample	0.008778	0.071659	0.002902	0.00123094	no sample	no sample	0.000852776	0.039898	0.00563485	no sample	0.009384
HLA-DR+CD38+ EM CD4 T cells_T1	T1	0.000569	0.009547	0.00279013	no sample	0.003351	0.00647	0.012798	no sample	0.022979	0.038167	0.000586	0.00118603	no sample	no sample	0.000240112	0.005421	0	no sample	0.000248
HLA-DR+CD38+ EM CD8 T cells_T1	T1	0.006028	0.001889	0.000510788	no sample	0.001227	0.009448	0.002237	no sample	0.003561	0.018513	6.73e-05	0.000591332	no sample	no sample	6.364e-05	0.003419	0	no sample	0.000176
ICOS+ CD4 T cells_T1	T1	0.000769	0.012301	0.00928306	no sample	0.007983	0.009824	0.061985	no sample	0.041582	0.102079	0.001852	0.00222	no sample	no sample	0.000353188	0.024076	0.00086779	no sample	0.000594
ICOS+ HLADR+CD38+ CD4+ T cells _T1	T1	0.000653	0.00896	0.0051109	no sample	0.00172	0.007661	0.05569	no sample	0.034578	0.056685	0.001347	0.000638631	no sample	no sample	0.000291066	0.021956	0	no sample	0.000431
Intermediate (CD14hiCD16+) monocytes_T1	T1	0.001585	0.03318	0.000375	no sample	0.05248	0.03288	0.00311	no sample	0.3281	0.11674	0.01652	0.00535	no sample	no sample	0.0001	0.0723	6e-05	no sample	0.0728
Ly_T1	T1	0.05	0.3	0.05	no sample	0.6	0.3	0.2	no sample	0.5	0.7	0.2	0.05	no sample	no sample	0.05	0.3	0.7	no sample	0.7
mDC_T1	T1	0.017716	0.086419	0.008001	no sample	0.308651	0.1231	0.002818	no sample	0.33123	0.315976	0.139475	0	no sample	no sample	0.029621	0.052677	0.40483	no sample	0.089716
Mo_T1	T1	0.05	0.7	0.05	no sample	1.6	0.6	0.1	no sample	1.7	1.3	0.4	0.05	no sample	no sample	0.05	1	0.05	no sample	0.7
Naïve CD4 T cells_T1	T1	1.713e-06	0.000602	0.00292051	no sample	0	0	0.000892	no sample	0.000357	0.023939	0	0.000668028	no sample	no sample	3.49e-05	2.73e-05	0	no sample	6.09e-06
Naïve CD8 T cells_T1	T1	3.4e-06	0.023584	0.00300721	no sample	0.000498	0.002207	0.009106	no sample	0.000461	0.016121	0.007573	0.000170159	no sample	no sample	0.000149713	0.008226	0	no sample	0.000619
NK cells_T1	T1	0.005447	0.089839	0.006118	no sample	0.097446	0.032031	0.050091	no sample	0.071471	0.028725	0.029559	0.00420689	no sample	no sample	0.011383	0.144081	0.195046	no sample	0.567664
NKG2C CD8 T cells_T1	T1	3.01e-05	0.002519	0.000111286	no sample	8.04e-05	0.000244	0.001401	no sample	0.000131	0.00053	8.02e-05	0	no sample	no sample	7.11177e-05	0.000128	0	no sample	3.07e-05
Non classical monocytes (CD14loCD16+)_T1	T1	0.000705	0.05474	0.0002	no sample	0.0208	0.0372	0.00134	no sample	0.1377	0.02847	0.01172	0.001335	no sample	no sample	0.000145	0.0476	0	no sample	0.02821
PD-1 CD8 T cells_T1	T1	0.008319	0.022755	0.00164428	no sample	0.007768	0.013941	0.028578	no sample	0.006258	0.03349	0.00164	0.0018283	no sample	no sample	0.000501165	0.03743	0.00130035	no sample	0.009668
PD-1+ CD4 T cells_T1	T1	0.000996	0.023464	0.00980458	no sample	0.022937	0.013456	0.062746	no sample	0.044645	0.092594	0.002145	0.0052611	no sample	no sample	0.000446022	0.00251357	0.00173558	no sample	0.000825
PD‐1+ EM CD8+ T cells_T1	T1	0.005349	0.001453	0.000474	no sample	0.00278	0.002742	0.001821	no sample	0.002969	0.007936	0.000135	0.00114646	no sample	no sample	3.74e-05	0.003601	0	no sample	0.000157
PD‐1+ EMRA CD8+ T cells_T1	T1	7.28e-05	0.001596	1.75e-05	no sample	8.04e-05	0.000258	0.000313	no sample	8.28e-05	4.78e-05	0.000275	8.50794e-06	no sample	no sample	0.000127	0.001147	0	no sample	7.92e-05
pDC_T1	T1	0.000483	0.004326	0.001348	no sample	0.007606	0.001884	0.000506	no sample	0.001134	0.00941	0.013052	0	no sample	no sample	0.000918	0.002019	0.073684	no sample	0.023638
PDL1+ Classical monocytes _T1	T1	0.008719	0.179857	0.012991	no sample	0.395101	0.16367	0.037998	no sample	0.298892	0.32239	0.084561	0.00792664	no sample	no sample	0.007942	0.169793	0.0105214	no sample	0.270821
Tim3 CD8 T cells_T1	T1	0.004504	0.02281	0.00153799	no sample	0.00435	0.017113	0.027364	no sample	0.00362	0.044826	0.003584	4.2238e-05	no sample	no sample	0.000655492	0.024268	0	no sample	0.007351
Tim3+ Intermediate (CD14hiCD16+) monocytes_T1	T1	0.001395	0.030891	0.000351	no sample	0.041249	0.030677	0.003026	no sample	0.305789	0.111136	0.014835	0.00066875	no sample	no sample	9.46e-05	0.063479	5.4e-05	no sample	0.069306
Total MAIT cells_T1	T1	2.04978e-05	0.004125	0.000813479	no sample	3.1e-05	0.022736	0.000346	no sample	0.000471	0.001585	9.42e-05	0	no sample	no sample	3.73885e-05	0.000624	0	no sample	0.000269
Tregs_T1	T1	7.32e-05	0.002918	0.002452	no sample	0.006945	0.001382	0.0139	no sample	0.01183	0.035659	0.00128	0.00148507	no sample	no sample	7.34e-05	0.004589	0.00173374	no sample	0.00014
WBC_T1	T1	0.3	2.1	0.5	no sample	3.9	1.9	0.9	no sample	9	22.2	1.2	0	no sample	no sample	0.8	6.7	0.3	no sample	2.4
B cells_T2	T2	0.004972	0.076545	7.96e-06	0.004226	1.45e-05	0.00147	0.000377	0.001858	0.000761	0.000558	0.004812	no sample	0.001258	0.010967	0.003102	0.001297	0.000908	0.000226	0.07152
CD16- NK cells_T2	T2	0.038706	0.128748	0.215854	0.153639	0.105431	0.10953	0.079377	0.295498	0.103036	0.075605	0.16726	no sample	0.046355	0.388801	0.14186	0.16494	0.034539	0.014685	0.053135
CD16+ gd T cells_T2	T2	0.000150568	0.0199882	0.000410383	0.00111898	0.00408415	0.000478485	0.0182442	0.00059378	0.000383983	0.000936529	0.000601485	no sample	0.00011649	0.0154205	8.42481e-05	0.00131007	0	0	2.3265e-05
CD16+ mDC_T2	T2	0.051524	0.133186	0.026974	0.15119	0.153472	0.083026	0.002751	0.212564	0.06694	0.332506	0.103496	no sample	0.048767	0.219289	0.081349	0.234398	0.394223	0.00278	0.045581
CD16+ NK cells_T2	T2	0.025271	0.31521	0.124073	0.291692	0.181846	0.045832	0.231905	0.28391	0.110289	0.090195	0.392138	no sample	0.009629	0.480999	0.011618	0.224069	0.028373	0.013286	0.06288
CD16+ total monocytes_T2	T2	0.02931	0.06036	0.02567	0.25704	0.05555	0.0231	0.00892	0.26961	0.10656	0.13473	0.0449	no sample	0.0234	0.2982	0.0172	0.10884	0.01764	0.000875	0.06858
CD161low/‐ Vα7.2+ CD8+ T cells_T2	T2	0.000525	0.038655	0.010943	0.043233	0.012061	0.005532	0.003066	0.002678	0.001294	0.00945	0.002677	no sample	0.020019	0.000416	0.00031	0.002192	0.00037	1.8e-05	4.5e-05
CD27+ B cells_T2	T2	7.30884e-05	0.00190597	0	0.000396821	0	8.1291e-05	0.000127803	0.00026012	0.000564662	1.64052e-05	0.000238675	no sample	0.000353498	0.000131604	0.000797214	0.00010804	9.6248e-05	1.808e-05	0.000672288
CD27+ CD4 T cells_T2	T2	0.002028	0.07333	0.081879	0.034151	0.105121	0.012042	0.015228	0.007419	0.057931	0.123489	0.035918	no sample	0.042884	0.013128	0.040751	0.043936	0.002072	0.000308	0.001315
CD27+ CD8 T cells_T2	T2	0.019504	0.73766	0.045596	0.133131	0.094823	0.026296	0.04199	0.054356	0.082772	0.058238	0.102505	no sample	0.20628	0.011481	0.005585	0.033907	0.002387	0.000158	0.003604
CD27+ gd T cells_T2	T2	0.000445	0.042306	0.00347	0.013928	0.001609	0.006343	0.007492	0.006384	0.003877	0.005246	0.003573	no sample	0.005171	0.00717	0.000638	0.00918	6.75e-05	0	0.000194
CD3+CD56+ cells_T2	T2	0.000863	0.040951	0.014901	0.033806	0.105043	0.094039	0.045513	0.116975	0.00246	0.008591	0.009023	no sample	0.005138	0.139168	0.002007	0.012041	0.000572	0.00025289	0.000887
CD34+CD3-_T2	T2	0.00082	0.00076	0.00152	0.0007	0.01212	0.00168	0.0017	0.00165	0.00132	0.00495	0.00077	no sample	0.0001	0.00134	0.00055	0.00062	0.01834	8e-05	8e-05
CD38 CD4 T cells_T2	T2	0.00442	0.188053	0.127298	0.164951	0.179035	0.024714	0.022013	0.020657	0.087361	0.158699	0.082814	no sample	0.071742	0.021347	0.092853	0.065503	0.007112	0.000453	0.00294
CD38+ CD8 MAIT cells_T2	T2	0.00011163	0.00976594	0.00140892	0.00871401	0.00050172	0.0148653	0.000168844	0.00200809	0.0001116	0.00038961	0.0004552	no sample	3.39372e-05	0.00014375	0	0.000828366	0	0	7.26452e-05
CD38+ non-classical monocytes_T2	T2	0.010363	0.033222	0.014419	0.075725	0.020793	0.012105	0.004168	0.083434	0.042695	0.052281	0.014232	no sample	0.00795	0.076129	0.01105	0.047618	0.0101369	0.000384	0.026865
CD38+GzmB+ CM CD8 T cells_T2	T2	0.012321	0.214784	0.010028	0.097211	0.007546	0.001365	0.016514	0.006352	0.048964	0.015986	0.02642	no sample	0.161068	0.001472	0.001161	0.010596	0.002069	5.27424e-06	0.00049
CD4 T cells_T2	T2	0.004784	0.210115	0.157158	0.16578	0.234646	0.030029	0.024761	0.021318	0.092838	0.170095	0.08782	no sample	0.080609	0.023825	0.113512	0.072862	0.007401	0.000498	0.003003
CD4+CD8+ T cells (dp)_T2	T2	3.67e-05	0.002373	0.000512	0.001105	0.001096	0.000174	0.000224	0.000259	0.000507	0.000253	2.26e-05	no sample	0.000762	0.000114	6.93e-05	9.51e-05	2.75e-05	0	4.52e-06
CD45RA+ gd T cells_T2	T2	0.000408	0.036285	0.006538	0.006186	0.019479	0.014573	0.029885	0.022051	0.000839	0.003043	0.004725	no sample	0.004903	0.064078	0.00138	0.008865	3.37e-05	0	0.000179
CD45RA+GzmB+CD27- gd T cells_T2	T2	0.000297	0.017825	0.004815	0.003685	0.015807	0.012714	0.025186	0.018427	0.000452	0.001452	0.002131	no sample	0.003543	0.058905	0.001137	0.003464	0	0	0.000108
CD57 CD4 T cells_T2	T2	0.000804	0.049377	0.041018	0.033488	0.032147	0.003814	0.0026	0.004413	0.013926	0.024153	0.015105	no sample	0.026279	0.003574	0.016913	0.011002	0.001132	5.4282e-05	0.000778
CD57 CD8 T cells_T2	T2	0.049838	0.843291	0.085921	0.177318	0.251786	0.061656	0.057799	0.195347	0.110557	0.090818	0.044146	no sample	0.367914	0.026094	0.010968	0.033425	0.009548	0.00011454	0.001693
CD57 NK cells_T2	T2	0.007101	0.176251	0.152287	0.100199	0.094514	0.048784	0.077821	0.071267	0.047571	0.071791	0.127543	no sample	0.008118	0.138298	0.027166	0.042402	0.025794	0.008168	0.020883
CD57+CD38+ CD8 T cells_T2	T2	0.046081	0.880263	0.084339	0.176463	0.224752	0.050354	0.058302	0.193056	0.114249	0.090649	0.045483	no sample	0.367349	0.025224	0.010257	0.030921	0.009678	1.72592e-07	0.001666
CD57+GzmB+ CD3+CD56+ cells_T2	T2	0.000583	0.019943	0.010669	0.020317	0.075841	0.033008	0.041508	0.111945	0.001144	0.005455	0.003871	no sample	0.002703	0.126086	0.001012	0.00832	0.00032	1.80563e-05	0.000184
CD57+GzmB+ CD8 T cells_T2	T2	0.045307	0.73766	0.067208	0.14881	0.148086	0.021484	0.048334	0.151821	0.102785	0.079508	0.032106	no sample	0.347568	0.012908	0.006351	0.023552	0.00936	0.000114168	0.000905
CD57+NKG2C+ NK cells_T2	T2	0.000531	0.014784	0.083962	0.003785	0.00836	0.002563	0.005759	0.002549	0.006997	0.001094	0.004867	no sample	0.00014	0.019831	0.00066	0.002023	0.001428	0.000607	0.00051
CD57+PD1+CD38+ CD4 T cells_T2	T2	0.000737	0.046646	0.032217	0.033156	0.023113	0.002234	0.002152	0.003603	0.012719	0.014441	0.0137	no sample	0.024586	0.002692	0.012146	0.009545	0.001066	4.0836e-06	0.000709
CD69+ CD8 MAIT cells_T2	T2	3.76e-05	0.005648	0.000708	0.006659	0.00029	0.00698	3.95e-05	0.002008	4.96e-05	0.000171	0.000364	no sample	5.66e-06	0.000144	0	0.000666	0	0	5.91e-05
CD69+ NK cells_T2	T2	0.027766	0.154497	0.070705	0.238252	0.085609	0.045521	0.148482	0.213222	0.090023	0.060517	0.207537	no sample	0.011701	0.331394	0.043127	0.151714	0.048505	0.021314	0.059168
CD8 T cells_T2	T2	0.055253	1.76052	0.13178	0.285077	0.403504	0.111898	0.100695	0.208259	0.194301	0.168806	0.167218	no sample	0.565152	0.034792	0.01825	0.048163	0.014466	0.000536	0.005323
CD8+ MAIT cells_T2	T2	0.000122	0.015141	0.00398	0.009693	0.00117972	0.020589	0.000191	0.002437	0.000124	0.000405	0.000569	no sample	3.96e-05	0.00023	1.73e-05	0.000978	0	0	7.72e-05
CD86+ Classical monocytes _T2	T2	0.194424	0.395096	1.00681	1.75619	0.285397	0.276587	0.247929	1.33005	0.574287	0.55303	0.276503	no sample	0.427286	1.23207	0.673065	0.447612	0.357192	0.044599	0.740536
CD86+ Intermediate (CD14hiCD16+) monocytes_T2	T2	0.016299	0.023358	0.008801	0.170327	0.026808	0.006512	0.004104	0.172907	0.055119	0.076656	0.026356	no sample	0.012393	0.198962	0.004025	0.055044	0.003348	0.00042	0.040541
CD86+ mDC_T2	T2	0.044595	0.112021	0.049539	0.152058	0.125683	0.07532	0.002509	0.199322	0.062983	0.305075	0.092519	no sample	0.050657	0.220737	0.122841	0.225042	0.489297	0.00963	0.079966
CD86+ non-classical monocytes_T2	T2	0.01013	0.027971	0.011378	0.068275	0.017662	0.00993	0.002408	0.078236	0.037364	0.04944	0.011497	no sample	0.008211	0.069426	0.010345	0.049823	0.0124114	0.000358	0.025056
CD86+ total monocytes_T2	T2	0.2388	0.4464	1.1203	2.0832	0.348	0.3065	0.2856	1.6302	0.6813	0.7488	0.356	no sample	0.4974	1.5855	0.73	0.5424	0.4308	0.04525	0.8289
Classical monocytes _T2	T2	0.266334	0.553356	1.67523	2.121	0.444543	0.472798	0.388603	1.61414	0.799842	0.74332	0.433391	no sample	0.566692	1.79864	0.976872	0.499567	0.552929	0.04939	0.823733
CM CD4 T cells_T2	T2	0.000708	0.026895	0.036618	0.020557	0.031208	0.004865	0.008988	0.003198	0.027573	0.057492	0.012207	no sample	0.014268	0.005813	0.018162	0.01756	0.000999	9.06e-05	0.000324
CM CD8 T cells_T2	T2	0.033097	0.674281	0.057324	0.204115	0.057298	0.011973	0.039573	0.017681	0.129599	0.076807	0.050667	no sample	0.424429	0.00421	0.00553	0.01652	0.008086	0.000149544	0.000836
EM CD4 T cells_T2	T2	0.002708	0.125018	0.066949	0.124832	0.121547	0.016846	0.008493	0.012514	0.028223	0.043544	0.046545	no sample	0.033936	0.009792	0.067313	0.02827	0.005121	0.000181	0.001583
EM CD8 T cells_T2	T2	0.020388	0.524636	0.038612	0.094646	0.181577	0.032003	0.018729	0.013454	0.073251	0.047434	0.012809	no sample	0.203455	0.006471	0.007556	0.005009	0.008607	0.000264	0.001054
EMRA CD4+ T cells_T2	T2	1.39e-05	1.71e-05	0.000849	0	0.001408	6.31e-05	6.44e-06	0.000258	3.71e-05	6.29e-05	5.62e-05	no sample	5.65e-06	0.0001	8.06e-05	2.7e-05	0	0	2.28e-05
EMRA CD8+ T cells_T2	T2	0.001354	0.051231	0.003321	0.001511	0.03801	0.012085	0.002507	0.034363	0.000719	0.003106	0.003294	no sample	0.002204	0.010438	0.000881	0.003073	0.000372	8.576e-07	0.000159
gd T cells_T2	T2	0.001595	0.079224	0.012573	0.033806	0.023245	0.027342	0.04233	0.027877	0.007356	0.009879	0.006617	no sample	0.017894	0.090762	0.003467	0.015746	0.000404	0	0.00045
GzmB+ CD4 T cells_T2	T2	0.000923	0.018427	0.039918	0.056697	0.004482	0.000871	0.000607	0.002942	0.004122	0.020241	0.000632	no sample	0.005385	0.000255	0.000817	0.005173	0.001665	1.0458e-05	5.5e-05
GzmB+ CD8 T cells_T2	T2	0.052932	1.49469	0.091851	0.230342	0.261067	0.047445	0.080053	0.192431	0.182254	0.121372	0.150998	no sample	0.547067	0.031069	0.012191	0.037086	0.013989	0.000395568	0.00396
GzmB+ gd T cells_T2	T2	0.00138	0.069638	0.006978	0.032555	0.011134	0.015749	0.041991	0.024002	0.004156	0.005315	0.00442	no sample	0.014763	0.076785	0.000773	0.008991	0.000269	0	0.000245
HLA-DR+ NK cells_T2	T2	0.042161	0.261047	0.229451	0.33667	0.138468	0.072554	0.217586	0.498291	0.168953	0.126837	0.274664	no sample	0.035326	0.539276	0.07766	0.330658	0.041648	0.015384	0.062416
HLA-DR+CD38+ CD4 T cells_T2	T2	0.004052	0.159687	0.084394	0.160309	0.120373	0.02036	0.017333	0.018952	0.075663	0.108861	0.074296	no sample	0.066502	0.015582	0.083091	0.06186	0.00638	0.000371	0.002655
HLADR+CD38+ CD8 MAIT cells_T2	T2	8.9182e-05	0.00084184	0.00052536	0.00120193	0.000194925	0.000615611	4.6031e-05	0.000502022	8.68e-05	0.00026487	2.276e-05	no sample	2.26116e-05	2.875e-05	0	0.000285576	0	0	2.26968e-05
HLA-DR+CD38+ CD8 T cells_T2	T2	0.048899	1.64961	0.096463	0.273674	0.292944	0.042745	0.085893	0.166815	0.190221	0.147199	0.137955	no sample	0.552719	0.019657	0.011005	0.036459	0.014292	0.000527	0.004189
HLA-DR+CD38+ EM CD4 T cells_T2	T2	0.002263	0.100435	0.040861	0.12218	0.077199	0.01075	0.005794	0.011512	0.022467	0.032998	0.040222	no sample	0.024505	0.006028	0.04688	0.024627	0.004381	0.000163	0.001459
HLA-DR+CD38+ EM CD8 T cells_T2	T2	0.018123	0.507031	0.030046	0.091795	0.143244	0.011861	0.017017	0.010788	0.072086	0.045746	0.01107	no sample	0.197803	0.004558	0.005329	0.003829	0.008607	0.000264	0.000884
ICOS+ CD4 T cells_T2	T2	0.003129	0.121446	0.036932	0.133287	0.086819	0.012942	0.013619	0.013388	0.060438	0.092702	0.064021	no sample	0.046914	0.013128	0.056756	0.057051	0.00467	0.000353082	0.002207
ICOS+ HLADR+CD38+ CD4+ T cells _T2	T2	0.00276	0.097703	0.021688	0.124667	0.05608	0.00988	0.010523	0.012833	0.051061	0.064806	0.055151	no sample	0.039418	0.008982	0.043021	0.049619	0.004152	0.000299	0.002018
Intermediate (CD14hiCD16+) monocytes_T2	T2	0.01764	0.02604	0.01054	0.18024	0.03165	0.0081	0.00468	0.18297	0.06138	0.0801	0.02995	no sample	0.01374	0.2184	0.0046	0.05634	0.0036	0.000475	0.04158
Ly_T2	T2	0.2	2.8	0.8	1.1	1.2	0.6	0.5	1.1	0.6	0.9	1	no sample	0.8	1.4	0.5	0.8	0.7	0.05	0.3
mDC_T2	T2	0.064165	0.151176	0.129684	0.173582	0.210524	0.145405	0.003184	0.23231	0.082438	0.370687	0.142556	no sample	0.065196	0.289681	0.204394	0.252856	0.605565	0.014331	0.09909
Mo_T2	T2	0.3	0.6	1.7	2.4	0.5	0.5	0.4	1.9	0.9	0.9	0.5	no sample	0.6	2.1	1	0.6	0.6	0.05	0.9
Naïve CD4 T cells_T2	T2	6.36e-05	0.002122	0.020431	0.000879	0.01849	0	0.000173	0.000203	0.00117	0.031127	0	no sample	0.000113	0.000398	0.000409	2.7e-05	0	3.62e-05	3.21e-05
Naïve CD8 T cells_T2	T2	0.001901	0.067428	0.01924	0.011118	0.020619	0.002361	0.005971	0.029573	0.000894	0.02549	0.019063	no sample	0.003334	0.003758	0.002354	0.010548	4.2e-05	2.63712e-05	0.000449
NK cells_T2	T2	0.063977	0.443958	0.339927	0.445331	0.287277	0.155362	0.311282	0.579408	0.213325	0.1658	0.559398	no sample	0.055984	0.8698	0.153478	0.389009	0.062912	0.027971	0.116015
NKG2C CD8 T cells_T2	T2	2.76e-05	0.009507	0.003953	0.023519	0.000484	0.000783	0.002407	0.004707	7.38e-05	0.000219	0.000719	no sample	9.61e-05	0.001927	4.02e-05	0.000149	1.37e-05	5.36e-06	2.29e-05
Non classical monocytes (CD14loCD16+)_T2	T2	0.01167	0.03432	0.01513	0.0768	0.0239	0.015	0.00424	0.08664	0.04518	0.05463	0.01495	no sample	0.00966	0.0798	0.0126	0.0525	0.01404	0.0004	0.027
PD-1 CD8 T cells_T2	T2	0.052104	1.28518	0.046518	0.208391	0.169875	0.013316	0.076528	0.126621	0.18206	0.055031	0.118558	no sample	0.434037	0.016631	0.011096	0.035255	0.009229	0.000369304	0.004274
PD-1+ CD4 T cells_T2	T2	0.004081	0.170403	0.076064	0.163293	0.125536	0.017597	0.020453	0.016436	0.07065	0.07076	0.074296	no sample	0.078191	0.018178	0.083885	0.068417	0.00672	0.00038	0.002538
PD‐1+ EM CD8+ T cells_T2	T2	0.019173	0.394358	0.016209	0.068418	0.072631	0.003077	0.016313	0.008122	0.068783	0.019581	0.008662	no sample	0.150896	0.003114	0.005895	0.003395	0.00613358	0.000237	0.000788
PD‐1+ EMRA CD8+ T cells_T2	T2	0.001199	0.027112	0.000382	0.000342	0.007989	0.000627	0.0014	0.019722	0.000447	0.000253	0.001438	no sample	0.000961	0.003514	0.000349	0.002312	4.19514e-05	3.65593e-08	1.81e-05
pDC_T2	T2	0.004597	0.008037	0.013737	0.008777	0.004825	0.002213	3.87e-05	0.020771	0.001623	0.011168	0.009624	no sample	0.000797	0.007942	0.000693	0.006792	0.007401	0.006207	0.004095
PDL1+ Classical monocytes _T2	T2	0.078835	0.128932	0.33002	0.945966	0.142254	0.08274	0.137565	0.426132	0.285544	0.295841	0.143019	no sample	0.119572	0.742838	0.264732	0.102411	0.166432	0.025782	0.320432
Tim3 CD8 T cells_T2	T2	0.020665	0.489426	0.026751	0.129995	0.058912	0.020589	0.040882	0.080596	0.116386	0.06786	0.066887	no sample	0.282011	0.009498	0.004855	0.021192	0.006307	3.34553e-08	0.001991
Tim3+ Intermediate (CD14hiCD16+) monocytes_T2	T2	0.017181	0.024347	0.009444	0.173932	0.029023	0.006934	0.004371	0.177847	0.054812	0.077777	0.028632	no sample	0.013012	0.196997	0.003979	0.051945	0.0031572	0.000406	0.039543
Total MAIT cells_T2	T2	0.000122	0.026025	0.006519	0.012352	0.005263	0.047257	0.000271	0.003662	0.000533	0.000773	0.001805	no sample	0.000425	0.000416	0.001186	0.001544	0	0	0.000232
Tregs_T2	T2	0.000722	0.007272	0.005122	0.004876	0.007456	0.002213	0.007075	0.007653	0.014712	0.022765	0.009925	no sample	0.002835	0.00295	0.004927	0.012349	0.000303	0.000172	0.000164
WBC_T2	T2	2.1	5.9	5.2	8	6.5	3.5	9	6.7	5.5	4	4.4	no sample	2.8	7.2	5.8	4.4	3.2	0.8	2.9
B cells_T3	T3	0.028031	no sample	0.041455	0.033522	2.13e-05	0.027601	0.000133	0.04725	0.001984	0.106347	0.08474	no sample	0.000964	0.117728	0.004257	0.236689	0.197434	0.00578	0.131434
CD16- NK cells_T3	T3	0.024915	no sample	0.128615	0.112566	0.078444	0.042861	0.161503	0.127525	0.067046	0.02009	0.074192	no sample	0.02439	0.035889	0.251124	0.070647	0.058517	0.00571	0.067321
CD16+ gd T cells_T3	T3	3.58436e-05	no sample	0.00119069	0.00110164	0.038871	0.00211512	0.0269312	0.00215644	0.00214384	0.00394893	0.00650481	no sample	0.000514349	0.0111421	8.6688e-05	0.00036513	5.88252e-05	1.51872e-05	8.8051e-05
CD16+ mDC_T3	T3	0.066414	no sample	0.06628	0.028827	0.100753	0.027294	0.001456	0.121165	0.0302	0.135294	0.014812	no sample	0.027224	0.015596	0.112306	0.015826	0.286048	0.006582	0.049636
CD16+ NK cells_T3	T3	0.014136	no sample	0.13069	0.157376	0.309891	0.038009	0.336962	0.20285	0.190822	0.052964	0.401397	no sample	0.021113	0.120152	0.029462	0.193949	0.070374	0.008969	0.062893
CD16+ total monocytes_T3	T3	0.02928	no sample	0.02175	0.0225	0.06498	0.01203	0.01276	0.1542	0.03855	0.09667	0.03285	no sample	0.06558	0.01729	0.0448	0.0146	0.01047	0.00504	0.04508
CD161low/‐ Vα7.2+ CD8+ T cells_T3	T3	0.000678	no sample	0.040943	0.121739	0.086036	0.026195	0.004568	0.03675	0.014679	0.034251	0.01809	no sample	0.049047	0.010867	0.001277	0.003928	0.000596	0.002446	0.000488
CD27+ B cells_T3	T3	7.84868e-05	no sample	0.000426986	0.00131406	0	0.000701065	1.7689e-05	0.000789075	0.000432512	0.000584909	0.0017287	no sample	0.000314264	0.0123614	0.000962082	0.00163315	0.000750249	3.6414e-05	0.00346986
CD27+ CD4 T cells_T3	T3	0.001965	no sample	0.092512	0.076771	0.130802	0.018868	0.035522	0.019782	0.215429	0.089677	0.040454	no sample	0.052369	0.047026	0.093329	0.034917	0.004458	0.000392	0.002131
CD27+ CD8 T cells_T3	T3	0.012402	no sample	0.096131	0.339245	0.293782	0.11248	0.11757	0.30315	0.385406	0.143947	1.75252	no sample	0.304695	0.064612	0.025	0.083682	0.021247	0.002164	0.026453
CD27+ gd T cells_T3	T3	0.00041	no sample	0.002732	0.020057	0.010827	0.006944	0.010649	0.01359	0.018495	0.009933	0.037388	no sample	0.021745	0.00832	0.001533	0.002942	0.0003	5.41e-05	0.000546
CD3+CD56+ cells_T3	T3	0.000514	no sample	0.014501	0.036345	0.213919	0.070146	0.106246	0.119625	0.014679	0.02012	0.008569	no sample	0.008789	0.066109	0.002129	0.003618	0.00447	0.000428	0.001302
CD34+CD3-_T3	T3	0.00046	no sample	0.00396	0.00049	0.00744	0.00276	0.00055	0.0011	0.00078	0.00876	0.00049	no sample	0.00018	4e-05	0.00096	0.00061	0.02421	0.00013	7e-05
CD38 CD4 T cells_T3	T3	0.010275	no sample	0.182208	0.318705	0.326634	0.085919	0.044505	0.115395	0.24793	0.135757	0.070932	no sample	0.087221	0.060069	0.218606	0.045223	0.015522	0.00094	0.005884
CD38+ CD8 MAIT cells_T3	T3	7.61873e-05	no sample	0.0007196	0.00420307	0.00217777	0.0038463	0.000231384	0.00228883	0.0003255	0.00165568	0.000523916	no sample	0.00539419	0	0	0.00066174	0.000691008	4.4064e-05	8.712e-05
CD38+ non-classical monocytes_T3	T3	0.013686	no sample	0.011642	0.008205	0.033957	0.007353	0.005247	0.052682	0.015829	0.046426	0.014165	no sample	0.028577	0.012298	0.025941	0.007254	0.0060552	0.001891	0.021552
CD38+GzmB+ CM CD8 T cells_T3	T3	0.006314	no sample	0.027878	0.212475	0.047447	0.035431	0.054656	0.142706	0.216347	0.053094	0.552788	no sample	0.13542	0.030222	0.01058	0.036883	0.020813	0.002459	0.004719
CD4 T cells_T3	T3	0.010681	no sample	0.216656	0.35216	0.371597	0.101439	0.051038	0.11775	0.287622	0.137964	0.078551	no sample	0.091715	0.061232	0.25156	0.050025	0.016391	0.000948	0.005968
CD4+CD8+ T cells (dp)_T3	T3	1.42e-05	no sample	0.000768	0.001835	0.003348	0.001002	0.000218	0.001688	0.012695	0.002084	0.000217	no sample	0.002835	0.000474	0.000155	9.41e-05	3.48e-05	4.89297e-05	2.31e-05
CD45RA+ gd T cells_T3	T3	0.000546	no sample	0.011317	0.017093	0.093773	0.023825	0.040689	0.056393	0.004582	0.009798	0.05982	no sample	0.019445	0.025162	0.002136	0.001141	0.000388	7.46e-05	0.000193
CD45RA+GzmB+CD27- gd T cells_T3	T3	0.000273	no sample	0.008057	0.009534	0.082354	0.020553	0.034905	0.050941	0.002274	0.006848	0.026006	no sample	0.009994	0.022308	0.001803	0.000575	0.000213	6.79e-05	9.4e-05
CD57 CD4 T cells_T3	T3	0.003194	no sample	0.084279	0.117621	0.072833	0.046459	0.004777	0.040859	0.039979	0.027041	0.020109	no sample	0.015592	0.020941	0.03547	0.021111	0.006458	0.000173	0.002208
CD57 CD8 T cells_T3	T3	0.036213	no sample	0.310544	0.49012	0.908932	0.54151	0.241432	0.433763	0.380677	0.483923	1.33641	no sample	0.408636	0.109815	0.043574	0.078361	0.114328	0.009851	0.008242
CD57 NK cells_T3	T3	0.003132	no sample	0.152212	0.073424	0.152227	0.026444	0.103182	0.04427	0.053121	0.03229	0.073716	no sample	0.006416	0.048685	0.03816	0.063503	0.050525	0.003831	0.013933
CD57+CD38+ CD8 T cells_T3	T3	0.034454	no sample	0.302184	0.508868	0.902036	0.530262	0.239072	0.446663	0.375357	0.482476	1.42753	no sample	0.411605	0.109815	0.044123	0.076668	0.114762	0.00972	0.009704
CD57+GzmB+ CD3+CD56+ cells_T3	T3	0.000245	no sample	0.010542	0.022207	0.151669	0.043841	0.088184	0.096179	0.006928	0.013561	0.002082	no sample	0.005124	0.057845	0.000954	0.001715	0.002472	0.00019	0.000316
CD57+GzmB+ CD8 T cells_T3	T3	0.030486	no sample	0.213159	0.430306	0.733766	0.457953	0.215873	0.363619	0.335161	0.47235	1.13291	no sample	0.389629	0.098612	0.032289	0.051878	0.111004	0.00913	0.005051
CD57+NKG2C+ NK cells_T3	T3	0.000285	no sample	0.093609	0.004049	0.030756	0.000898	0.007926	0.001421	0.008639	0.001965	0.008133	no sample	0.00015	0.005196	0.001487	0.024634	0.003209	0.000264	0.001992
CD57+PD1+CD38+ CD4 T cells_T3	T3	0.003065	no sample	0.064347	0.106	0.059827	0.036721	0.004241	0.038975	0.034227	0.023592	0.017753	no sample	0.014858	0.020635	0.029433	0.01976	0.006097	0.00017	0.002154
[truncated: 125 more rows]

[truncated: 5 more sheets: Suppl Fig 6, Suppl Fig 7, Suppl Table 1, Suppl Table 2, Suppl Table 6]
